# Supplementary material for: Genome-Wide Association of Lipid-Lowering Response to Statins in Combined Study Populations
Source: PLoS One. 2010 Mar 22;5(3):e9763. doi: 10.1371/journal.pone.0009763 (PMC2842298; doi:10.1371/journal.pone.0009763)
Supplement: Table S4 — Single nucleotide polymorphisms (SNPs) associated with difference or sum traits for HDL-cholesterol with a posterior probability greater than 1%. SNPs are listed by reference SNP accession ID (rs#) and are ordered by chromosome number and location on each chromosome. Posterior probabilities calculated by Bayesian analysis are listed for H0, HS, HD, HS+D followed by p-values and effect sizes as calculated by frequentist statistics for the sum and difference traits. Major and minor alleles are listed. Abbreviations: MAF, minor allele frequency; chr, chromosome; GENE1-3, genes closest to variant; dist1-3, distance of gene1-3 to variant; log10BF, log(base 10) transformed bayes factor for: S, sum trait in total population; S-TNT, sum trait in TNT population; S-PRINCE, sum trait in PRINCE population; S-CAP, sum trait in CAP population; D, difference trait in total population; D-TNT, difference trait in TNT population; D-PRINCE, difference trait in PRINCE population; D-CAP, difference trait in CAP population; P-values from individual populations are also listed for each SNP. A complete results list for all ∼2.5 million sites is available online at http://stephenslab.uchicago.edu/publications.html. (0.71 MB XLS) [file pone.0009763.s007.xls]

## Sheet: Sheet1
rs-link	rsnum	SNP	chr	HO	HS	HD	HS+D	P-value-S	P-value-D	Effect-S	Effect-D	Minor Allele	Major Allele	MAF	GENE1-link	GENE1	GENE1	dist1 (Kb)	GENE2-link	GENE2	GENE2	dist2 (Kb)	GENE3-link	GENE3	GENE3	dist3 (Kb)	log10BF-S	log10BF-S-TNT	log10BF-S-PRINCE	log10BF-S-CAP	P-value-S-TNT	P-value-S-PRINCE	P-value-S-CAP	log10BF-D	log10BF-D-TNT	log10BF-D-PRINCE	log10BF-D-CAP	P-value-D-TNT	P-value-D-PRINCE	P-value-D-CAP
http://www.ensembl.org/Homo_sapiens/Variation/Summary?v=rs7540604	rs7540604	rs7540604	1	0.99	0.01	0	0	0.00021	0.37	-0.13	0.03	T	C	0.2	http://www.ncbi.nlm.nih.gov/sites/entrez?Db=gene&Cmd=ShowDetailView&TermToSearch=114625&ordinalpos=1&itool=EntrezSystem2.PEntrez.Gene.Gene_ResultsPanel.Gene_RVDocSum	ERMAP	ERMAP	0	http://www.ncbi.nlm.nih.gov/sites/entrez?Db=gene&Cmd=ShowDetailView&TermToSearch=51058&ordinalpos=1&itool=EntrezSystem2.PEntrez.Gene.Gene_ResultsPanel.Gene_RVDocSum	ZNF691	ZNF691	12	http://www.ncbi.nlm.nih.gov/sites/entrez?Db=gene&Cmd=ShowDetailView&TermToSearch=374969&ordinalpos=1&itool=EntrezSystem2.PEntrez.Gene.Gene_ResultsPanel.Gene_RVDocSum	CCDC23	CCDC23	17	2	1.9	-0.3	0.1	0.00025	0.38	0.094	-0.4	-0.4	0	-0.2	0.96	0.1	0.84
http://www.ensembl.org/Homo_sapiens/Variation/Summary?v=rs298171	rs298171	rs298171	1	0.96	0.03	0	0	4.6e-05	0.52	0.12	-0.02	T	A	0.23	http://www.ncbi.nlm.nih.gov/sites/entrez?Db=gene&Cmd=ShowDetailView&TermToSearch=127795&ordinalpos=1&itool=EntrezSystem2.PEntrez.Gene.Gene_ResultsPanel.Gene_RVDocSum	C1orf87	C1orf87	247	http://www.ncbi.nlm.nih.gov/sites/entrez?Db=gene&Cmd=ShowDetailView&TermToSearch=1573&ordinalpos=1&itool=EntrezSystem2.PEntrez.Gene.Gene_ResultsPanel.Gene_RVDocSum	CYP2J2	CYP2J2	394	http://www.ncbi.nlm.nih.gov/sites/entrez?Db=gene&Cmd=ShowDetailView&TermToSearch=51361&ordinalpos=1&itool=EntrezSystem2.PEntrez.Gene.Gene_ResultsPanel.Gene_RVDocSum	HOOK1	HOOK1	447	2.6	0.9	0.9	-0.1	0.0053	0.0059	0.2	-0.6	0.1	0	-0.3	0.068	0.14	0.78
http://www.ensembl.org/Homo_sapiens/Variation/Summary?v=rs298170	rs298170	rs298170	1	0.96	0.04	0	0	4.3e-05	0.49	0.12	-0.02	G	A	0.22	http://www.ncbi.nlm.nih.gov/sites/entrez?Db=gene&Cmd=ShowDetailView&TermToSearch=127795&ordinalpos=1&itool=EntrezSystem2.PEntrez.Gene.Gene_ResultsPanel.Gene_RVDocSum	C1orf87	C1orf87	248	http://www.ncbi.nlm.nih.gov/sites/entrez?Db=gene&Cmd=ShowDetailView&TermToSearch=1573&ordinalpos=1&itool=EntrezSystem2.PEntrez.Gene.Gene_ResultsPanel.Gene_RVDocSum	CYP2J2	CYP2J2	395	http://www.ncbi.nlm.nih.gov/sites/entrez?Db=gene&Cmd=ShowDetailView&TermToSearch=51361&ordinalpos=1&itool=EntrezSystem2.PEntrez.Gene.Gene_ResultsPanel.Gene_RVDocSum	HOOK1	HOOK1	449	2.6	0.9	1	-0.1	0.0054	0.0053	0.2	-0.6	0.1	0	-0.3	0.056	0.13	0.79
http://www.ensembl.org/Homo_sapiens/Variation/Summary?v=rs454776	rs454776	rs454776	1	0.96	0.04	0	0	4e-05	0.53	0.12	-0.02	T	C	0.22	http://www.ncbi.nlm.nih.gov/sites/entrez?Db=gene&Cmd=ShowDetailView&TermToSearch=127795&ordinalpos=1&itool=EntrezSystem2.PEntrez.Gene.Gene_ResultsPanel.Gene_RVDocSum	C1orf87	C1orf87	255	http://www.ncbi.nlm.nih.gov/sites/entrez?Db=gene&Cmd=ShowDetailView&TermToSearch=1573&ordinalpos=1&itool=EntrezSystem2.PEntrez.Gene.Gene_ResultsPanel.Gene_RVDocSum	CYP2J2	CYP2J2	402	http://www.ncbi.nlm.nih.gov/sites/entrez?Db=gene&Cmd=ShowDetailView&TermToSearch=51361&ordinalpos=1&itool=EntrezSystem2.PEntrez.Gene.Gene_ResultsPanel.Gene_RVDocSum	HOOK1	HOOK1	456	2.7	0.9	1	-0.1	0.005	0.0053	0.2	-0.6	0.1	0	-0.3	0.065	0.13	0.79
http://www.ensembl.org/Homo_sapiens/Variation/Summary?v=rs2992354	rs2992354	rs2992354	1	0.96	0.04	0	0	4e-05	0.53	0.12	-0.02	C	T	0.22	http://www.ncbi.nlm.nih.gov/sites/entrez?Db=gene&Cmd=ShowDetailView&TermToSearch=127795&ordinalpos=1&itool=EntrezSystem2.PEntrez.Gene.Gene_ResultsPanel.Gene_RVDocSum	C1orf87	C1orf87	256	http://www.ncbi.nlm.nih.gov/sites/entrez?Db=gene&Cmd=ShowDetailView&TermToSearch=1573&ordinalpos=1&itool=EntrezSystem2.PEntrez.Gene.Gene_ResultsPanel.Gene_RVDocSum	CYP2J2	CYP2J2	403	http://www.ncbi.nlm.nih.gov/sites/entrez?Db=gene&Cmd=ShowDetailView&TermToSearch=51361&ordinalpos=1&itool=EntrezSystem2.PEntrez.Gene.Gene_ResultsPanel.Gene_RVDocSum	HOOK1	HOOK1	457	2.7	0.9	1	-0.1	0.005	0.0053	0.2	-0.6	0.1	0	-0.3	0.065	0.13	0.79
http://www.ensembl.org/Homo_sapiens/Variation/Summary?v=rs390331	rs390331	rs390331	1	0.9	0.1	0	0	1.6e-05	0.91	0.12	0	C	T	0.21	http://www.ncbi.nlm.nih.gov/sites/entrez?Db=gene&Cmd=ShowDetailView&TermToSearch=127795&ordinalpos=1&itool=EntrezSystem2.PEntrez.Gene.Gene_ResultsPanel.Gene_RVDocSum	C1orf87	C1orf87	261	http://www.ncbi.nlm.nih.gov/sites/entrez?Db=gene&Cmd=ShowDetailView&TermToSearch=1573&ordinalpos=1&itool=EntrezSystem2.PEntrez.Gene.Gene_ResultsPanel.Gene_RVDocSum	CYP2J2	CYP2J2	408	http://www.ncbi.nlm.nih.gov/sites/entrez?Db=gene&Cmd=ShowDetailView&TermToSearch=51361&ordinalpos=1&itool=EntrezSystem2.PEntrez.Gene.Gene_ResultsPanel.Gene_RVDocSum	HOOK1	HOOK1	462	3.1	1.5	0.8	-0.2	0.00094	0.007	0.33	-0.7	-0.3	-0.1	-0.3	0.27	0.14	0.7
http://www.ensembl.org/Homo_sapiens/Variation/Summary?v=rs427970	rs427970	rs427970	1	0.92	0.08	0	0	2.2e-05	1	0.13	0	T	C	0.21	http://www.ncbi.nlm.nih.gov/sites/entrez?Db=gene&Cmd=ShowDetailView&TermToSearch=127795&ordinalpos=1&itool=EntrezSystem2.PEntrez.Gene.Gene_ResultsPanel.Gene_RVDocSum	C1orf87	C1orf87	276	http://www.ncbi.nlm.nih.gov/sites/entrez?Db=gene&Cmd=ShowDetailView&TermToSearch=1573&ordinalpos=1&itool=EntrezSystem2.PEntrez.Gene.Gene_ResultsPanel.Gene_RVDocSum	CYP2J2	CYP2J2	423	http://www.ncbi.nlm.nih.gov/sites/entrez?Db=gene&Cmd=ShowDetailView&TermToSearch=51361&ordinalpos=1&itool=EntrezSystem2.PEntrez.Gene.Gene_ResultsPanel.Gene_RVDocSum	HOOK1	HOOK1	476	3	1.5	0.8	-0.2	0.00089	0.0086	0.38	-0.6	-0.3	0	-0.3	0.26	0.13	0.9
http://www.ensembl.org/Homo_sapiens/Variation/Summary?v=rs298144	rs298144	rs298144	1	0.99	0.01	0	0	0.00027	0.75	0.12	-0.01	A	G	0.17	http://www.ncbi.nlm.nih.gov/sites/entrez?Db=gene&Cmd=ShowDetailView&TermToSearch=127795&ordinalpos=1&itool=EntrezSystem2.PEntrez.Gene.Gene_ResultsPanel.Gene_RVDocSum	C1orf87	C1orf87	305	http://www.ncbi.nlm.nih.gov/sites/entrez?Db=gene&Cmd=ShowDetailView&TermToSearch=1573&ordinalpos=1&itool=EntrezSystem2.PEntrez.Gene.Gene_ResultsPanel.Gene_RVDocSum	CYP2J2	CYP2J2	452	http://www.ncbi.nlm.nih.gov/sites/entrez?Db=gene&Cmd=ShowDetailView&TermToSearch=51361&ordinalpos=1&itool=EntrezSystem2.PEntrez.Gene.Gene_ResultsPanel.Gene_RVDocSum	HOOK1	HOOK1	506	2.1	1.3	0.6	-0.3	0.002	0.015	0.94	-0.6	-0.2	-0.2	-0.3	0.2	0.29	0.96
http://www.ensembl.org/Homo_sapiens/Variation/Summary?v=rs298127	rs298127	rs298127	1	0.99	0.01	0	0	0.00027	0.76	0.12	-0.01	T	A	0.17	http://www.ncbi.nlm.nih.gov/sites/entrez?Db=gene&Cmd=ShowDetailView&TermToSearch=127795&ordinalpos=1&itool=EntrezSystem2.PEntrez.Gene.Gene_ResultsPanel.Gene_RVDocSum	C1orf87	C1orf87	312	http://www.ncbi.nlm.nih.gov/sites/entrez?Db=gene&Cmd=ShowDetailView&TermToSearch=1573&ordinalpos=1&itool=EntrezSystem2.PEntrez.Gene.Gene_ResultsPanel.Gene_RVDocSum	CYP2J2	CYP2J2	459	http://www.ncbi.nlm.nih.gov/sites/entrez?Db=gene&Cmd=ShowDetailView&TermToSearch=51361&ordinalpos=1&itool=EntrezSystem2.PEntrez.Gene.Gene_ResultsPanel.Gene_RVDocSum	HOOK1	HOOK1	512	2.1	1.3	0.6	-0.3	0.002	0.015	0.94	-0.6	-0.2	-0.2	-0.3	0.2	0.28	0.96
http://www.ensembl.org/Homo_sapiens/Variation/Summary?v=rs298126	rs298126	rs298126	1	0.99	0.01	0	0	0.00028	0.77	0.12	-0.01	C	T	0.17	http://www.ncbi.nlm.nih.gov/sites/entrez?Db=gene&Cmd=ShowDetailView&TermToSearch=127795&ordinalpos=1&itool=EntrezSystem2.PEntrez.Gene.Gene_ResultsPanel.Gene_RVDocSum	C1orf87	C1orf87	313	http://www.ncbi.nlm.nih.gov/sites/entrez?Db=gene&Cmd=ShowDetailView&TermToSearch=1573&ordinalpos=1&itool=EntrezSystem2.PEntrez.Gene.Gene_ResultsPanel.Gene_RVDocSum	CYP2J2	CYP2J2	460	http://www.ncbi.nlm.nih.gov/sites/entrez?Db=gene&Cmd=ShowDetailView&TermToSearch=51361&ordinalpos=1&itool=EntrezSystem2.PEntrez.Gene.Gene_ResultsPanel.Gene_RVDocSum	HOOK1	HOOK1	514	2	1.3	0.6	-0.3	0.0021	0.015	0.93	-0.6	-0.2	-0.2	-0.3	0.19	0.27	0.95
http://www.ensembl.org/Homo_sapiens/Variation/Summary?v=rs1501227	rs1501227	rs1501227	1	0.98	0.02	0	0	7.1e-05	0.52	-0.09	0.01	G	A	0.42	http://www.ncbi.nlm.nih.gov/sites/entrez?Db=gene&Cmd=ShowDetailView&TermToSearch=127795&ordinalpos=1&itool=EntrezSystem2.PEntrez.Gene.Gene_ResultsPanel.Gene_RVDocSum	C1orf87	C1orf87	368	http://www.ncbi.nlm.nih.gov/sites/entrez?Db=gene&Cmd=ShowDetailView&TermToSearch=1573&ordinalpos=1&itool=EntrezSystem2.PEntrez.Gene.Gene_ResultsPanel.Gene_RVDocSum	CYP2J2	CYP2J2	515	http://www.ncbi.nlm.nih.gov/sites/entrez?Db=gene&Cmd=ShowDetailView&TermToSearch=51361&ordinalpos=1&itool=EntrezSystem2.PEntrez.Gene.Gene_ResultsPanel.Gene_RVDocSum	HOOK1	HOOK1	569	2.4	0.3	0.6	0.5	0.029	0.011	0.016	-0.6	-0.5	-0.4	-0.3	0.99	0.48	0.53
http://www.ensembl.org/Homo_sapiens/Variation/Summary?v=rs6695554	rs6695554	rs6695554	1	0.98	0.02	0	0	9.4e-05	0.075	-0.12	0.06	G	T	0.17	http://www.ncbi.nlm.nih.gov/sites/entrez?Db=gene&Cmd=ShowDetailView&TermToSearch=200132&ordinalpos=1&itool=EntrezSystem2.PEntrez.Gene.Gene_ResultsPanel.Gene_RVDocSum	TCTEX1D1	TCTEX1D1	0	http://www.ncbi.nlm.nih.gov/sites/entrez?Db=gene&Cmd=ShowDetailView&TermToSearch=84251&ordinalpos=1&itool=EntrezSystem2.PEntrez.Gene.Gene_ResultsPanel.Gene_RVDocSum	SGIP1	SGIP1	19	http://www.ncbi.nlm.nih.gov/sites/entrez?Db=gene&Cmd=ShowDetailView&TermToSearch=10022&ordinalpos=1&itool=EntrezSystem2.PEntrez.Gene.Gene_ResultsPanel.Gene_RVDocSum	INSL5	INSL5	33	2.3	0.6	0.4	0.4	0.013	0.032	0.024	0	0.1	-0.3	-0.3	0.088	0.4	0.85
http://www.ensembl.org/Homo_sapiens/Variation/Summary?v=rs12727422	rs12727422	rs12727422	1	0.98	0.02	0	0	8.6e-05	0.084	-0.12	0.05	A	C	0.17	http://www.ncbi.nlm.nih.gov/sites/entrez?Db=gene&Cmd=ShowDetailView&TermToSearch=200132&ordinalpos=1&itool=EntrezSystem2.PEntrez.Gene.Gene_ResultsPanel.Gene_RVDocSum	TCTEX1D1	TCTEX1D1	0	http://www.ncbi.nlm.nih.gov/sites/entrez?Db=gene&Cmd=ShowDetailView&TermToSearch=84251&ordinalpos=1&itool=EntrezSystem2.PEntrez.Gene.Gene_ResultsPanel.Gene_RVDocSum	SGIP1	SGIP1	25	http://www.ncbi.nlm.nih.gov/sites/entrez?Db=gene&Cmd=ShowDetailView&TermToSearch=10022&ordinalpos=1&itool=EntrezSystem2.PEntrez.Gene.Gene_ResultsPanel.Gene_RVDocSum	INSL5	INSL5	28	2.4	0.6	0.5	0.4	0.013	0.029	0.025	0	0	-0.3	-0.3	0.096	0.42	0.84
http://www.ensembl.org/Homo_sapiens/Variation/Summary?v=rs7535868	rs7535868	rs7535868	1	0.98	0.02	0	0	9.9e-05	0.078	-0.12	0.05	T	C	0.17	http://www.ncbi.nlm.nih.gov/sites/entrez?Db=gene&Cmd=ShowDetailView&TermToSearch=200132&ordinalpos=1&itool=EntrezSystem2.PEntrez.Gene.Gene_ResultsPanel.Gene_RVDocSum	TCTEX1D1	TCTEX1D1	0	http://www.ncbi.nlm.nih.gov/sites/entrez?Db=gene&Cmd=ShowDetailView&TermToSearch=84251&ordinalpos=1&itool=EntrezSystem2.PEntrez.Gene.Gene_ResultsPanel.Gene_RVDocSum	SGIP1	SGIP1	25	http://www.ncbi.nlm.nih.gov/sites/entrez?Db=gene&Cmd=ShowDetailView&TermToSearch=10022&ordinalpos=1&itool=EntrezSystem2.PEntrez.Gene.Gene_ResultsPanel.Gene_RVDocSum	INSL5	INSL5	28	2.3	0.6	0.4	0.4	0.013	0.034	0.025	0	0	-0.3	-0.3	0.096	0.38	0.87
http://www.ensembl.org/Homo_sapiens/Variation/Summary?v=rs11208954	rs11208954	rs11208954	1	0.98	0.02	0	0	0.0001	0.085	-0.12	0.05	C	G	0.17	http://www.ncbi.nlm.nih.gov/sites/entrez?Db=gene&Cmd=ShowDetailView&TermToSearch=200132&ordinalpos=1&itool=EntrezSystem2.PEntrez.Gene.Gene_ResultsPanel.Gene_RVDocSum	TCTEX1D1	TCTEX1D1	0	http://www.ncbi.nlm.nih.gov/sites/entrez?Db=gene&Cmd=ShowDetailView&TermToSearch=10022&ordinalpos=1&itool=EntrezSystem2.PEntrez.Gene.Gene_ResultsPanel.Gene_RVDocSum	INSL5	INSL5	26	http://www.ncbi.nlm.nih.gov/sites/entrez?Db=gene&Cmd=ShowDetailView&TermToSearch=84251&ordinalpos=1&itool=EntrezSystem2.PEntrez.Gene.Gene_ResultsPanel.Gene_RVDocSum	SGIP1	SGIP1	27	2.3	0.6	0.3	0.5	0.013	0.042	0.018	0	0	-0.3	-0.3	0.1	0.38	0.93
http://www.ensembl.org/Homo_sapiens/Variation/Summary?v=rs7519784	rs7519784	rs7519784	1	0.98	0.02	0	0	0.0001	0.085	-0.12	0.05	G	A	0.17	http://www.ncbi.nlm.nih.gov/sites/entrez?Db=gene&Cmd=ShowDetailView&TermToSearch=200132&ordinalpos=1&itool=EntrezSystem2.PEntrez.Gene.Gene_ResultsPanel.Gene_RVDocSum	TCTEX1D1	TCTEX1D1	0	http://www.ncbi.nlm.nih.gov/sites/entrez?Db=gene&Cmd=ShowDetailView&TermToSearch=10022&ordinalpos=1&itool=EntrezSystem2.PEntrez.Gene.Gene_ResultsPanel.Gene_RVDocSum	INSL5	INSL5	26	http://www.ncbi.nlm.nih.gov/sites/entrez?Db=gene&Cmd=ShowDetailView&TermToSearch=84251&ordinalpos=1&itool=EntrezSystem2.PEntrez.Gene.Gene_ResultsPanel.Gene_RVDocSum	SGIP1	SGIP1	27	2.3	0.6	0.3	0.5	0.013	0.043	0.018	0	0	-0.3	-0.3	0.1	0.38	0.93
http://www.ensembl.org/Homo_sapiens/Variation/Summary?v=rs12565052	rs12565052	rs12565052	1	0.97	0.02	0	0	6.7e-05	0.85	0.12	0.01	C	G	0.17	http://www.ncbi.nlm.nih.gov/sites/entrez?Db=gene&Cmd=ShowDetailView&TermToSearch=360165&ordinalpos=1&itool=EntrezSystem2.PEntrez.Gene.Gene_ResultsPanel.Gene_RVDocSum	NDUFA4P1	NDUFA4P1	32	http://www.ncbi.nlm.nih.gov/sites/entrez?Db=gene&Cmd=ShowDetailView&TermToSearch=10451&ordinalpos=1&itool=EntrezSystem2.PEntrez.Gene.Gene_ResultsPanel.Gene_RVDocSum	VAV3	VAV3	34	http://www.ncbi.nlm.nih.gov/sites/entrez?Db=gene&Cmd=ShowDetailView&TermToSearch=22854&ordinalpos=1&itool=EntrezSystem2.PEntrez.Gene.Gene_ResultsPanel.Gene_RVDocSum	NTNG1	NTNG1	55	2.4	2.2	-0.1	-0.1	0.00016	0.19	0.21	-0.6	-0.5	-0.4	-0.3	0.91	0.68	0.74
http://www.ensembl.org/Homo_sapiens/Variation/Summary?v=rs12564555	rs12564555	rs12564555	1	0.95	0.05	0	0	3.3e-05	0.84	0.13	0.01	C	T	0.17	http://www.ncbi.nlm.nih.gov/sites/entrez?Db=gene&Cmd=ShowDetailView&TermToSearch=10451&ordinalpos=1&itool=EntrezSystem2.PEntrez.Gene.Gene_ResultsPanel.Gene_RVDocSum	VAV3	VAV3	28	http://www.ncbi.nlm.nih.gov/sites/entrez?Db=gene&Cmd=ShowDetailView&TermToSearch=360165&ordinalpos=1&itool=EntrezSystem2.PEntrez.Gene.Gene_ResultsPanel.Gene_RVDocSum	NDUFA4P1	NDUFA4P1	37	http://www.ncbi.nlm.nih.gov/sites/entrez?Db=gene&Cmd=ShowDetailView&TermToSearch=22854&ordinalpos=1&itool=EntrezSystem2.PEntrez.Gene.Gene_ResultsPanel.Gene_RVDocSum	NTNG1	NTNG1	61	2.7	2.1	-0.1	0.1	0.00019	0.16	0.1	-0.6	-0.5	-0.4	-0.3	0.9	0.73	0.84
http://www.ensembl.org/Homo_sapiens/Variation/Summary?v=rs12566146	rs12566146	rs12566146	1	0.97	0.03	0	0	5.8e-05	0.84	0.12	0.01	C	T	0.17	http://www.ncbi.nlm.nih.gov/sites/entrez?Db=gene&Cmd=ShowDetailView&TermToSearch=10451&ordinalpos=1&itool=EntrezSystem2.PEntrez.Gene.Gene_ResultsPanel.Gene_RVDocSum	VAV3	VAV3	22	http://www.ncbi.nlm.nih.gov/sites/entrez?Db=gene&Cmd=ShowDetailView&TermToSearch=360165&ordinalpos=1&itool=EntrezSystem2.PEntrez.Gene.Gene_ResultsPanel.Gene_RVDocSum	NDUFA4P1	NDUFA4P1	43	http://www.ncbi.nlm.nih.gov/sites/entrez?Db=gene&Cmd=ShowDetailView&TermToSearch=22854&ordinalpos=1&itool=EntrezSystem2.PEntrez.Gene.Gene_ResultsPanel.Gene_RVDocSum	NTNG1	NTNG1	67	2.5	2.1	-0.1	0	0.00022	0.17	0.15	-0.6	-0.5	-0.4	-0.3	0.87	0.69	0.73
http://www.ensembl.org/Homo_sapiens/Variation/Summary?v=rs7516430	rs7516430	rs7516430	1	0.99	0.01	0	0	0.00018	0.21	0.18	0.06	G	A	0.09	http://www.ncbi.nlm.nih.gov/sites/entrez?Db=gene&Cmd=ShowDetailView&TermToSearch=9557&ordinalpos=1&itool=EntrezSystem2.PEntrez.Gene.Gene_ResultsPanel.Gene_RVDocSum	CHD1L	CHD1L	0	http://www.ncbi.nlm.nih.gov/sites/entrez?Db=gene&Cmd=ShowDetailView&TermToSearch=2330&ordinalpos=1&itool=EntrezSystem2.PEntrez.Gene.Gene_ResultsPanel.Gene_RVDocSum	FMO5	FMO5	70	http://www.ncbi.nlm.nih.gov/sites/entrez?Db=gene&Cmd=ShowDetailView&TermToSearch=644131&ordinalpos=1&itool=EntrezSystem2.PEntrez.Gene.Gene_ResultsPanel.Gene_RVDocSum	LOC644131	LOC644131	90	2.1	0.4	0.4	0.4	0.027	0.025	0.02	-0.2	-0.3	-0.1	0.1	0.95	0.3	0.086
http://www.ensembl.org/Homo_sapiens/Variation/Summary?v=rs2353975	rs2353975	rs2353975	1	0.99	0.01	0	0	0.00018	0.12	0.19	0.08	C	A	0.09	http://www.ncbi.nlm.nih.gov/sites/entrez?Db=gene&Cmd=ShowDetailView&TermToSearch=403228&ordinalpos=1&itool=EntrezSystem2.PEntrez.Gene.Gene_ResultsPanel.Gene_RVDocSum	OR13Z1P	OR13Z1P	53	http://www.ncbi.nlm.nih.gov/sites/entrez?Db=gene&Cmd=ShowDetailView&TermToSearch=9557&ordinalpos=1&itool=EntrezSystem2.PEntrez.Gene.Gene_ResultsPanel.Gene_RVDocSum	CHD1L	CHD1L	70	http://www.ncbi.nlm.nih.gov/sites/entrez?Db=gene&Cmd=ShowDetailView&TermToSearch=403229&ordinalpos=1&itool=EntrezSystem2.PEntrez.Gene.Gene_ResultsPanel.Gene_RVDocSum	OR13Z2P	OR13Z2P	80	2	0.3	0.8	0.1	0.036	0.0065	0.12	0	-0.2	-0.2	0.1	0.7	0.43	0.11
http://www.ensembl.org/Homo_sapiens/Variation/Summary?v=rs10793682	rs10793682	rs10793682	1	0.99	0.01	0	0	0.00016	0.14	0.17	0.07	T	G	0.09	http://www.ncbi.nlm.nih.gov/sites/entrez?Db=gene&Cmd=ShowDetailView&TermToSearch=403228&ordinalpos=1&itool=EntrezSystem2.PEntrez.Gene.Gene_ResultsPanel.Gene_RVDocSum	OR13Z1P	OR13Z1P	23	http://www.ncbi.nlm.nih.gov/sites/entrez?Db=gene&Cmd=ShowDetailView&TermToSearch=403229&ordinalpos=1&itool=EntrezSystem2.PEntrez.Gene.Gene_ResultsPanel.Gene_RVDocSum	OR13Z2P	OR13Z2P	49	http://www.ncbi.nlm.nih.gov/sites/entrez?Db=gene&Cmd=ShowDetailView&TermToSearch=9557&ordinalpos=1&itool=EntrezSystem2.PEntrez.Gene.Gene_ResultsPanel.Gene_RVDocSum	CHD1L	CHD1L	101	2.1	0.5	0.8	0	0.023	0.0062	0.16	-0.1	-0.3	-0.2	0	0.64	0.37	0.15
http://www.ensembl.org/Homo_sapiens/Variation/Summary?v=rs10900357	rs10900357	rs10900357	1	0.99	0.01	0	0	0.00016	0.14	0.17	0.07	T	A	0.09	http://www.ncbi.nlm.nih.gov/sites/entrez?Db=gene&Cmd=ShowDetailView&TermToSearch=403228&ordinalpos=1&itool=EntrezSystem2.PEntrez.Gene.Gene_ResultsPanel.Gene_RVDocSum	OR13Z1P	OR13Z1P	18	http://www.ncbi.nlm.nih.gov/sites/entrez?Db=gene&Cmd=ShowDetailView&TermToSearch=403229&ordinalpos=1&itool=EntrezSystem2.PEntrez.Gene.Gene_ResultsPanel.Gene_RVDocSum	OR13Z2P	OR13Z2P	45	http://www.ncbi.nlm.nih.gov/sites/entrez?Db=gene&Cmd=ShowDetailView&TermToSearch=9557&ordinalpos=1&itool=EntrezSystem2.PEntrez.Gene.Gene_ResultsPanel.Gene_RVDocSum	CHD1L	CHD1L	105	2.1	0.5	0.8	0	0.023	0.0061	0.16	-0.1	-0.3	-0.2	0	0.64	0.37	0.15
http://www.ensembl.org/Homo_sapiens/Variation/Summary?v=rs4950431	rs4950431	rs4950431	1	0.99	0.01	0	0	0.00019	0.15	0.2	0.08	T	A	0.07	http://www.ncbi.nlm.nih.gov/sites/entrez?Db=gene&Cmd=ShowDetailView&TermToSearch=403228&ordinalpos=1&itool=EntrezSystem2.PEntrez.Gene.Gene_ResultsPanel.Gene_RVDocSum	OR13Z1P	OR13Z1P	10	http://www.ncbi.nlm.nih.gov/sites/entrez?Db=gene&Cmd=ShowDetailView&TermToSearch=403229&ordinalpos=1&itool=EntrezSystem2.PEntrez.Gene.Gene_ResultsPanel.Gene_RVDocSum	OR13Z2P	OR13Z2P	37	http://www.ncbi.nlm.nih.gov/sites/entrez?Db=gene&Cmd=ShowDetailView&TermToSearch=9557&ordinalpos=1&itool=EntrezSystem2.PEntrez.Gene.Gene_ResultsPanel.Gene_RVDocSum	CHD1L	CHD1L	113	2	0.5	0.8	0	0.023	0.006	0.18	-0.1	-0.3	-0.1	0	0.68	0.36	0.15
http://www.ensembl.org/Homo_sapiens/Variation/Summary?v=rs6593777	rs6593777	rs6593777	1	0.99	0.01	0	0	0.00019	0.15	0.2	0.08	C	G	0.07	http://www.ncbi.nlm.nih.gov/sites/entrez?Db=gene&Cmd=ShowDetailView&TermToSearch=403228&ordinalpos=1&itool=EntrezSystem2.PEntrez.Gene.Gene_ResultsPanel.Gene_RVDocSum	OR13Z1P	OR13Z1P	7	http://www.ncbi.nlm.nih.gov/sites/entrez?Db=gene&Cmd=ShowDetailView&TermToSearch=403229&ordinalpos=1&itool=EntrezSystem2.PEntrez.Gene.Gene_ResultsPanel.Gene_RVDocSum	OR13Z2P	OR13Z2P	33	http://www.ncbi.nlm.nih.gov/sites/entrez?Db=gene&Cmd=ShowDetailView&TermToSearch=9557&ordinalpos=1&itool=EntrezSystem2.PEntrez.Gene.Gene_ResultsPanel.Gene_RVDocSum	CHD1L	CHD1L	117	2	0.5	0.8	0	0.023	0.0061	0.18	-0.1	-0.3	-0.1	0	0.68	0.36	0.15
http://www.ensembl.org/Homo_sapiens/Variation/Summary?v=rs12403172	rs12403172	rs12403172	1	0.97	0.03	0	0	7e-05	0.24	-0.12	0.03	A	C	0.25	http://www.ncbi.nlm.nih.gov/sites/entrez?Db=gene&Cmd=ShowDetailView&TermToSearch=55243&ordinalpos=1&itool=EntrezSystem2.PEntrez.Gene.Gene_ResultsPanel.Gene_RVDocSum	KIRREL	KIRREL	25	http://www.ncbi.nlm.nih.gov/sites/entrez?Db=gene&Cmd=ShowDetailView&TermToSearch=729866&ordinalpos=1&itool=EntrezSystem2.PEntrez.Gene.Gene_ResultsPanel.Gene_RVDocSum	LOC729866	LOC729866	42	http://www.ncbi.nlm.nih.gov/sites/entrez?Db=gene&Cmd=ShowDetailView&TermToSearch=649203&ordinalpos=1&itool=EntrezSystem2.PEntrez.Gene.Gene_ResultsPanel.Gene_RVDocSum	LOC649203	LOC649203	43	2.5	0.2	1.8	0.1	0.043	0.00042	0.097	-0.4	0.2	-0.4	-0.1	0.039	0.95	0.19
http://www.ensembl.org/Homo_sapiens/Variation/Summary?v=rs11264868	rs11264868	rs11264868	1	0.98	0.02	0	0	0.0001	0.21	-0.11	0.04	G	C	0.25	http://www.ncbi.nlm.nih.gov/sites/entrez?Db=gene&Cmd=ShowDetailView&TermToSearch=55243&ordinalpos=1&itool=EntrezSystem2.PEntrez.Gene.Gene_ResultsPanel.Gene_RVDocSum	KIRREL	KIRREL	24	http://www.ncbi.nlm.nih.gov/sites/entrez?Db=gene&Cmd=ShowDetailView&TermToSearch=729866&ordinalpos=1&itool=EntrezSystem2.PEntrez.Gene.Gene_ResultsPanel.Gene_RVDocSum	LOC729866	LOC729866	43	http://www.ncbi.nlm.nih.gov/sites/entrez?Db=gene&Cmd=ShowDetailView&TermToSearch=649203&ordinalpos=1&itool=EntrezSystem2.PEntrez.Gene.Gene_ResultsPanel.Gene_RVDocSum	LOC649203	LOC649203	44	2.3	0.2	1.8	0.1	0.045	0.00046	0.095	-0.3	0.3	-0.4	-0.1	0.034	0.99	0.2
http://www.ensembl.org/Homo_sapiens/Variation/Summary?v=rs6427900	rs6427900	rs6427900	1	0.98	0.02	0	0	0.0002	0.48	-0.13	-0.03	A	T	0.14	http://www.ncbi.nlm.nih.gov/sites/entrez?Db=gene&Cmd=ShowDetailView&TermToSearch=5317&ordinalpos=1&itool=EntrezSystem2.PEntrez.Gene.Gene_ResultsPanel.Gene_RVDocSum	PKP1	PKP1	3	http://www.ncbi.nlm.nih.gov/sites/entrez?Db=gene&Cmd=ShowDetailView&TermToSearch=7139&ordinalpos=1&itool=EntrezSystem2.PEntrez.Gene.Gene_ResultsPanel.Gene_RVDocSum	TNNT2	TNNT2	23	http://www.ncbi.nlm.nih.gov/sites/entrez?Db=gene&Cmd=ShowDetailView&TermToSearch=3898&ordinalpos=1&itool=EntrezSystem2.PEntrez.Gene.Gene_ResultsPanel.Gene_RVDocSum	LAD1	LAD1	45	2.3	1.4	0	0.1	0.0013	0.16	0.12	-0.4	-0.4	-0.3	-0.2	0.67	0.49	0.97
http://www.ensembl.org/Homo_sapiens/Variation/Summary?v=rs2144300	rs2144300	rs2144300	1	0.98	0.02	0	0	7.6e-05	0.74	-0.09	-0.01	C	T	0.4	http://www.ncbi.nlm.nih.gov/sites/entrez?Db=gene&Cmd=ShowDetailView&TermToSearch=2590&ordinalpos=1&itool=EntrezSystem2.PEntrez.Gene.Gene_ResultsPanel.Gene_RVDocSum	GALNT2	GALNT2	0	http://www.ncbi.nlm.nih.gov/sites/entrez?Db=gene&Cmd=ShowDetailView&TermToSearch=79605&ordinalpos=1&itool=EntrezSystem2.PEntrez.Gene.Gene_ResultsPanel.Gene_RVDocSum	PGBD5	PGBD5	162	http://www.ncbi.nlm.nih.gov/sites/entrez?Db=gene&Cmd=ShowDetailView&TermToSearch=728857&ordinalpos=1&itool=EntrezSystem2.PEntrez.Gene.Gene_ResultsPanel.Gene_RVDocSum	LOC728857	LOC728857	243	2.4	1.2	-0.3	1.2	0.0028	0.29	0.0021	-0.7	-0.6	-0.4	-0.3	0.66	0.46	0.56
http://www.ensembl.org/Homo_sapiens/Variation/Summary?v=rs17315646	rs17315646	rs17315646	1	0.98	0.02	0	0	7.5e-05	0.74	-0.09	-0.01	C	G	0.4	http://www.ncbi.nlm.nih.gov/sites/entrez?Db=gene&Cmd=ShowDetailView&TermToSearch=2590&ordinalpos=1&itool=EntrezSystem2.PEntrez.Gene.Gene_ResultsPanel.Gene_RVDocSum	GALNT2	GALNT2	0	http://www.ncbi.nlm.nih.gov/sites/entrez?Db=gene&Cmd=ShowDetailView&TermToSearch=79605&ordinalpos=1&itool=EntrezSystem2.PEntrez.Gene.Gene_ResultsPanel.Gene_RVDocSum	PGBD5	PGBD5	162	http://www.ncbi.nlm.nih.gov/sites/entrez?Db=gene&Cmd=ShowDetailView&TermToSearch=728857&ordinalpos=1&itool=EntrezSystem2.PEntrez.Gene.Gene_ResultsPanel.Gene_RVDocSum	LOC728857	LOC728857	242	2.4	1.2	-0.3	1.2	0.0028	0.29	0.0021	-0.7	-0.6	-0.4	-0.3	0.66	0.46	0.56
http://www.ensembl.org/Homo_sapiens/Variation/Summary?v=rs4846914	rs4846914	rs4846914	1	0.98	0.02	0	0	7.6e-05	0.74	-0.09	-0.01	G	A	0.4	http://www.ncbi.nlm.nih.gov/sites/entrez?Db=gene&Cmd=ShowDetailView&TermToSearch=2590&ordinalpos=1&itool=EntrezSystem2.PEntrez.Gene.Gene_ResultsPanel.Gene_RVDocSum	GALNT2	GALNT2	0	http://www.ncbi.nlm.nih.gov/sites/entrez?Db=gene&Cmd=ShowDetailView&TermToSearch=79605&ordinalpos=1&itool=EntrezSystem2.PEntrez.Gene.Gene_ResultsPanel.Gene_RVDocSum	PGBD5	PGBD5	162	http://www.ncbi.nlm.nih.gov/sites/entrez?Db=gene&Cmd=ShowDetailView&TermToSearch=728857&ordinalpos=1&itool=EntrezSystem2.PEntrez.Gene.Gene_ResultsPanel.Gene_RVDocSum	LOC728857	LOC728857	242	2.4	1.2	-0.3	1.2	0.0028	0.29	0.0021	-0.7	-0.6	-0.4	-0.3	0.66	0.46	0.56
http://www.ensembl.org/Homo_sapiens/Variation/Summary?v=rs10127775	rs10127775	rs10127775	1	0.98	0.02	0	0	7.6e-05	0.74	-0.09	-0.01	A	T	0.4	http://www.ncbi.nlm.nih.gov/sites/entrez?Db=gene&Cmd=ShowDetailView&TermToSearch=2590&ordinalpos=1&itool=EntrezSystem2.PEntrez.Gene.Gene_ResultsPanel.Gene_RVDocSum	GALNT2	GALNT2	0	http://www.ncbi.nlm.nih.gov/sites/entrez?Db=gene&Cmd=ShowDetailView&TermToSearch=79605&ordinalpos=1&itool=EntrezSystem2.PEntrez.Gene.Gene_ResultsPanel.Gene_RVDocSum	PGBD5	PGBD5	162	http://www.ncbi.nlm.nih.gov/sites/entrez?Db=gene&Cmd=ShowDetailView&TermToSearch=728857&ordinalpos=1&itool=EntrezSystem2.PEntrez.Gene.Gene_ResultsPanel.Gene_RVDocSum	LOC728857	LOC728857	242	2.4	1.2	-0.3	1.2	0.0028	0.29	0.0021	-0.7	-0.6	-0.4	-0.3	0.66	0.46	0.56
http://www.ensembl.org/Homo_sapiens/Variation/Summary?v=rs2281719	rs2281719	rs2281719	1	0.98	0.02	0	0	8.1e-05	0.71	-0.09	-0.01	C	T	0.4	http://www.ncbi.nlm.nih.gov/sites/entrez?Db=gene&Cmd=ShowDetailView&TermToSearch=2590&ordinalpos=1&itool=EntrezSystem2.PEntrez.Gene.Gene_ResultsPanel.Gene_RVDocSum	GALNT2	GALNT2	0	http://www.ncbi.nlm.nih.gov/sites/entrez?Db=gene&Cmd=ShowDetailView&TermToSearch=79605&ordinalpos=1&itool=EntrezSystem2.PEntrez.Gene.Gene_ResultsPanel.Gene_RVDocSum	PGBD5	PGBD5	160	http://www.ncbi.nlm.nih.gov/sites/entrez?Db=gene&Cmd=ShowDetailView&TermToSearch=728857&ordinalpos=1&itool=EntrezSystem2.PEntrez.Gene.Gene_ResultsPanel.Gene_RVDocSum	LOC728857	LOC728857	240	2.4	1.2	-0.3	1.1	0.0027	0.29	0.0025	-0.7	-0.6	-0.4	-0.3	0.67	0.41	0.61
http://www.ensembl.org/Homo_sapiens/Variation/Summary?v=rs10779835	rs10779835	rs10779835	1	0.98	0.02	0	0	8.3e-05	0.71	-0.09	-0.01	T	C	0.4	http://www.ncbi.nlm.nih.gov/sites/entrez?Db=gene&Cmd=ShowDetailView&TermToSearch=2590&ordinalpos=1&itool=EntrezSystem2.PEntrez.Gene.Gene_ResultsPanel.Gene_RVDocSum	GALNT2	GALNT2	0	http://www.ncbi.nlm.nih.gov/sites/entrez?Db=gene&Cmd=ShowDetailView&TermToSearch=79605&ordinalpos=1&itool=EntrezSystem2.PEntrez.Gene.Gene_ResultsPanel.Gene_RVDocSum	PGBD5	PGBD5	157	http://www.ncbi.nlm.nih.gov/sites/entrez?Db=gene&Cmd=ShowDetailView&TermToSearch=728857&ordinalpos=1&itool=EntrezSystem2.PEntrez.Gene.Gene_ResultsPanel.Gene_RVDocSum	LOC728857	LOC728857	238	2.4	1.2	-0.3	1.1	0.0027	0.3	0.0025	-0.7	-0.6	-0.4	-0.3	0.67	0.42	0.61
http://www.ensembl.org/Homo_sapiens/Variation/Summary?v=rs10489615	rs10489615	rs10489615	1	0.98	0.02	0	0	7e-05	0.72	-0.1	-0.01	A	G	0.4	http://www.ncbi.nlm.nih.gov/sites/entrez?Db=gene&Cmd=ShowDetailView&TermToSearch=2590&ordinalpos=1&itool=EntrezSystem2.PEntrez.Gene.Gene_ResultsPanel.Gene_RVDocSum	GALNT2	GALNT2	0	http://www.ncbi.nlm.nih.gov/sites/entrez?Db=gene&Cmd=ShowDetailView&TermToSearch=79605&ordinalpos=1&itool=EntrezSystem2.PEntrez.Gene.Gene_ResultsPanel.Gene_RVDocSum	PGBD5	PGBD5	152	http://www.ncbi.nlm.nih.gov/sites/entrez?Db=gene&Cmd=ShowDetailView&TermToSearch=728857&ordinalpos=1&itool=EntrezSystem2.PEntrez.Gene.Gene_ResultsPanel.Gene_RVDocSum	LOC728857	LOC728857	233	2.4	1.2	-0.3	1.1	0.0026	0.28	0.0023	-0.7	-0.6	-0.4	-0.3	0.66	0.42	0.64
http://www.ensembl.org/Homo_sapiens/Variation/Summary?v=rs1321257	rs1321257	rs1321257	1	0.97	0.03	0	0	6.4e-05	0.73	-0.1	-0.01	G	A	0.41	http://www.ncbi.nlm.nih.gov/sites/entrez?Db=gene&Cmd=ShowDetailView&TermToSearch=2590&ordinalpos=1&itool=EntrezSystem2.PEntrez.Gene.Gene_ResultsPanel.Gene_RVDocSum	GALNT2	GALNT2	0	http://www.ncbi.nlm.nih.gov/sites/entrez?Db=gene&Cmd=ShowDetailView&TermToSearch=79605&ordinalpos=1&itool=EntrezSystem2.PEntrez.Gene.Gene_ResultsPanel.Gene_RVDocSum	PGBD5	PGBD5	152	http://www.ncbi.nlm.nih.gov/sites/entrez?Db=gene&Cmd=ShowDetailView&TermToSearch=728857&ordinalpos=1&itool=EntrezSystem2.PEntrez.Gene.Gene_ResultsPanel.Gene_RVDocSum	LOC728857	LOC728857	232	2.5	1.2	-0.3	1.2	0.0025	0.27	0.0021	-0.7	-0.6	-0.4	-0.3	0.66	0.41	0.66
http://www.ensembl.org/Homo_sapiens/Variation/Summary?v=rs609526	rs609526	rs609526	1	0.98	0.01	0	0	0.00013	0.7	-0.1	-0.01	A	T	0.41	http://www.ncbi.nlm.nih.gov/sites/entrez?Db=gene&Cmd=ShowDetailView&TermToSearch=2590&ordinalpos=1&itool=EntrezSystem2.PEntrez.Gene.Gene_ResultsPanel.Gene_RVDocSum	GALNT2	GALNT2	0	http://www.ncbi.nlm.nih.gov/sites/entrez?Db=gene&Cmd=ShowDetailView&TermToSearch=79605&ordinalpos=1&itool=EntrezSystem2.PEntrez.Gene.Gene_ResultsPanel.Gene_RVDocSum	PGBD5	PGBD5	148	http://www.ncbi.nlm.nih.gov/sites/entrez?Db=gene&Cmd=ShowDetailView&TermToSearch=728857&ordinalpos=1&itool=EntrezSystem2.PEntrez.Gene.Gene_ResultsPanel.Gene_RVDocSum	LOC728857	LOC728857	229	2.2	1.2	-0.3	0.9	0.0027	0.27	0.0058	-0.7	-0.4	-0.4	-0.3	0.62	0.48	0.52
http://www.ensembl.org/Homo_sapiens/Variation/Summary?v=rs7355113	rs7355113	rs7355113	1	0.98	0.02	0	0	9.3e-05	0.3	0.16	-0.04	C	T	0.09	http://www.ncbi.nlm.nih.gov/sites/entrez?Db=gene&Cmd=ShowDetailView&TermToSearch=64754&ordinalpos=1&itool=EntrezSystem2.PEntrez.Gene.Gene_ResultsPanel.Gene_RVDocSum	SMYD3	SMYD3	0	http://www.ncbi.nlm.nih.gov/sites/entrez?Db=gene&Cmd=ShowDetailView&TermToSearch=55083&ordinalpos=1&itool=EntrezSystem2.PEntrez.Gene.Gene_ResultsPanel.Gene_RVDocSum	KIF26B	KIF26B	230	http://www.ncbi.nlm.nih.gov/sites/entrez?Db=gene&Cmd=ShowDetailView&TermToSearch=64216&ordinalpos=1&itool=EntrezSystem2.PEntrez.Gene.Gene_ResultsPanel.Gene_RVDocSum	TFB2M	TFB2M	606	2.3	1.2	0.6	-0.2	0.002	0.015	0.44	-0.3	-0.2	-0.3	-0.2	0.33	0.9	0.52
http://www.ensembl.org/Homo_sapiens/Variation/Summary?v=rs12562286	rs12562286	rs12562286	1	0.98	0.02	0	0	9.4e-05	0.45	0.17	-0.03	A	G	0.09	http://www.ncbi.nlm.nih.gov/sites/entrez?Db=gene&Cmd=ShowDetailView&TermToSearch=64754&ordinalpos=1&itool=EntrezSystem2.PEntrez.Gene.Gene_ResultsPanel.Gene_RVDocSum	SMYD3	SMYD3	0	http://www.ncbi.nlm.nih.gov/sites/entrez?Db=gene&Cmd=ShowDetailView&TermToSearch=55083&ordinalpos=1&itool=EntrezSystem2.PEntrez.Gene.Gene_ResultsPanel.Gene_RVDocSum	KIF26B	KIF26B	232	http://www.ncbi.nlm.nih.gov/sites/entrez?Db=gene&Cmd=ShowDetailView&TermToSearch=64216&ordinalpos=1&itool=EntrezSystem2.PEntrez.Gene.Gene_ResultsPanel.Gene_RVDocSum	TFB2M	TFB2M	604	2.3	1.3	0.6	-0.2	0.0015	0.013	0.53	-0.4	-0.3	-0.3	-0.2	0.46	0.93	0.45
http://www.ensembl.org/Homo_sapiens/Variation/Summary?v=rs6686870	rs6686870	rs6686870	1	0.99	0.01	0	0	0.00015	0.47	0.17	-0.03	G	A	0.09	http://www.ncbi.nlm.nih.gov/sites/entrez?Db=gene&Cmd=ShowDetailView&TermToSearch=64754&ordinalpos=1&itool=EntrezSystem2.PEntrez.Gene.Gene_ResultsPanel.Gene_RVDocSum	SMYD3	SMYD3	0	http://www.ncbi.nlm.nih.gov/sites/entrez?Db=gene&Cmd=ShowDetailView&TermToSearch=55083&ordinalpos=1&itool=EntrezSystem2.PEntrez.Gene.Gene_ResultsPanel.Gene_RVDocSum	KIF26B	KIF26B	247	http://www.ncbi.nlm.nih.gov/sites/entrez?Db=gene&Cmd=ShowDetailView&TermToSearch=64216&ordinalpos=1&itool=EntrezSystem2.PEntrez.Gene.Gene_ResultsPanel.Gene_RVDocSum	TFB2M	TFB2M	589	2.2	1.3	0.4	-0.1	0.0015	0.029	0.35	-0.4	-0.2	-0.3	-0.1	0.48	0.91	0.41
http://www.ensembl.org/Homo_sapiens/Variation/Summary?v=rs6689875	rs6689875	rs6689875	1	0.99	0.01	0	0	0.00017	0.5	0.17	-0.03	C	T	0.09	http://www.ncbi.nlm.nih.gov/sites/entrez?Db=gene&Cmd=ShowDetailView&TermToSearch=64754&ordinalpos=1&itool=EntrezSystem2.PEntrez.Gene.Gene_ResultsPanel.Gene_RVDocSum	SMYD3	SMYD3	0	http://www.ncbi.nlm.nih.gov/sites/entrez?Db=gene&Cmd=ShowDetailView&TermToSearch=55083&ordinalpos=1&itool=EntrezSystem2.PEntrez.Gene.Gene_ResultsPanel.Gene_RVDocSum	KIF26B	KIF26B	247	http://www.ncbi.nlm.nih.gov/sites/entrez?Db=gene&Cmd=ShowDetailView&TermToSearch=64216&ordinalpos=1&itool=EntrezSystem2.PEntrez.Gene.Gene_ResultsPanel.Gene_RVDocSum	TFB2M	TFB2M	589	2.1	1.2	0.5	-0.2	0.0015	0.019	0.57	-0.4	-0.2	-0.3	-0.1	0.49	0.85	0.42
http://www.ensembl.org/Homo_sapiens/Variation/Summary?v=rs6686951	rs6686951	rs6686951	1	0.99	0.01	0	0	0.00018	0.51	0.18	-0.03	G	A	0.09	http://www.ncbi.nlm.nih.gov/sites/entrez?Db=gene&Cmd=ShowDetailView&TermToSearch=64754&ordinalpos=1&itool=EntrezSystem2.PEntrez.Gene.Gene_ResultsPanel.Gene_RVDocSum	SMYD3	SMYD3	0	http://www.ncbi.nlm.nih.gov/sites/entrez?Db=gene&Cmd=ShowDetailView&TermToSearch=55083&ordinalpos=1&itool=EntrezSystem2.PEntrez.Gene.Gene_ResultsPanel.Gene_RVDocSum	KIF26B	KIF26B	247	http://www.ncbi.nlm.nih.gov/sites/entrez?Db=gene&Cmd=ShowDetailView&TermToSearch=64216&ordinalpos=1&itool=EntrezSystem2.PEntrez.Gene.Gene_ResultsPanel.Gene_RVDocSum	TFB2M	TFB2M	589	2.1	1.2	0.5	-0.2	0.0015	0.018	0.59	-0.4	-0.2	-0.3	-0.1	0.49	0.84	0.43
http://www.ensembl.org/Homo_sapiens/Variation/Summary?v=rs10924402	rs10924402	rs10924402	1	0.99	0.01	0	0	0.00019	0.52	0.18	-0.03	C	T	0.09	http://www.ncbi.nlm.nih.gov/sites/entrez?Db=gene&Cmd=ShowDetailView&TermToSearch=64754&ordinalpos=1&itool=EntrezSystem2.PEntrez.Gene.Gene_ResultsPanel.Gene_RVDocSum	SMYD3	SMYD3	0	http://www.ncbi.nlm.nih.gov/sites/entrez?Db=gene&Cmd=ShowDetailView&TermToSearch=55083&ordinalpos=1&itool=EntrezSystem2.PEntrez.Gene.Gene_ResultsPanel.Gene_RVDocSum	KIF26B	KIF26B	247	http://www.ncbi.nlm.nih.gov/sites/entrez?Db=gene&Cmd=ShowDetailView&TermToSearch=64216&ordinalpos=1&itool=EntrezSystem2.PEntrez.Gene.Gene_ResultsPanel.Gene_RVDocSum	TFB2M	TFB2M	589	2.1	1.2	0.5	-0.2	0.0016	0.018	0.6	-0.4	-0.2	-0.3	-0.1	0.49	0.84	0.42
http://www.ensembl.org/Homo_sapiens/Variation/Summary?v=rs6675574	rs6675574	rs6675574	1	0.99	0.01	0	0	0.00019	0.52	0.18	-0.03	A	G	0.09	http://www.ncbi.nlm.nih.gov/sites/entrez?Db=gene&Cmd=ShowDetailView&TermToSearch=64754&ordinalpos=1&itool=EntrezSystem2.PEntrez.Gene.Gene_ResultsPanel.Gene_RVDocSum	SMYD3	SMYD3	0	http://www.ncbi.nlm.nih.gov/sites/entrez?Db=gene&Cmd=ShowDetailView&TermToSearch=55083&ordinalpos=1&itool=EntrezSystem2.PEntrez.Gene.Gene_ResultsPanel.Gene_RVDocSum	KIF26B	KIF26B	248	http://www.ncbi.nlm.nih.gov/sites/entrez?Db=gene&Cmd=ShowDetailView&TermToSearch=64216&ordinalpos=1&itool=EntrezSystem2.PEntrez.Gene.Gene_ResultsPanel.Gene_RVDocSum	TFB2M	TFB2M	589	2.1	1.2	0.5	-0.2	0.0016	0.017	0.61	-0.4	-0.2	-0.3	-0.1	0.49	0.84	0.42
http://www.ensembl.org/Homo_sapiens/Variation/Summary?v=rs7576131	rs7576131	rs7576131	2	0.99	0.01	0	0	0.00024	0.96	-0.1	0	T	C	0.3	http://www.ncbi.nlm.nih.gov/sites/entrez?Db=gene&Cmd=ShowDetailView&TermToSearch=729285&ordinalpos=1&itool=EntrezSystem2.PEntrez.Gene.Gene_ResultsPanel.Gene_RVDocSum	LOC729285	LOC729285	23	http://www.ncbi.nlm.nih.gov/sites/entrez?Db=gene&Cmd=ShowDetailView&TermToSearch=23175&ordinalpos=1&itool=EntrezSystem2.PEntrez.Gene.Gene_ResultsPanel.Gene_RVDocSum	LPIN1	LPIN1	62	http://www.ncbi.nlm.nih.gov/sites/entrez?Db=gene&Cmd=ShowDetailView&TermToSearch=729992&ordinalpos=1&itool=EntrezSystem2.PEntrez.Gene.Gene_ResultsPanel.Gene_RVDocSum	LOC729992	LOC729992	134	2.1	0.8	0.2	0.2	0.0086	0.049	0.087	-0.7	-0.6	-0.3	-0.3	0.91	0.45	0.47
http://www.ensembl.org/Homo_sapiens/Variation/Summary?v=rs10929773	rs10929773	rs10929773	2	0.96	0.03	0	0	7.7e-05	0.79	-0.11	0.01	A	G	0.28	http://www.ncbi.nlm.nih.gov/sites/entrez?Db=gene&Cmd=ShowDetailView&TermToSearch=729285&ordinalpos=1&itool=EntrezSystem2.PEntrez.Gene.Gene_ResultsPanel.Gene_RVDocSum	LOC729285	LOC729285	23	http://www.ncbi.nlm.nih.gov/sites/entrez?Db=gene&Cmd=ShowDetailView&TermToSearch=23175&ordinalpos=1&itool=EntrezSystem2.PEntrez.Gene.Gene_ResultsPanel.Gene_RVDocSum	LPIN1	LPIN1	62	http://www.ncbi.nlm.nih.gov/sites/entrez?Db=gene&Cmd=ShowDetailView&TermToSearch=729992&ordinalpos=1&itool=EntrezSystem2.PEntrez.Gene.Gene_ResultsPanel.Gene_RVDocSum	LOC729992	LOC729992	134	2.6	1	0.3	0.3	0.0053	0.033	0.059	-0.6	-0.5	-0.3	-0.2	0.98	0.32	0.48
http://www.ensembl.org/Homo_sapiens/Variation/Summary?v=rs10183830	rs10183830	rs10183830	2	0.96	0.04	0	0	7.8e-05	0.67	-0.11	0.01	G	T	0.21	http://www.ncbi.nlm.nih.gov/sites/entrez?Db=gene&Cmd=ShowDetailView&TermToSearch=729285&ordinalpos=1&itool=EntrezSystem2.PEntrez.Gene.Gene_ResultsPanel.Gene_RVDocSum	LOC729285	LOC729285	32	http://www.ncbi.nlm.nih.gov/sites/entrez?Db=gene&Cmd=ShowDetailView&TermToSearch=23175&ordinalpos=1&itool=EntrezSystem2.PEntrez.Gene.Gene_ResultsPanel.Gene_RVDocSum	LPIN1	LPIN1	71	http://www.ncbi.nlm.nih.gov/sites/entrez?Db=gene&Cmd=ShowDetailView&TermToSearch=729992&ordinalpos=1&itool=EntrezSystem2.PEntrez.Gene.Gene_ResultsPanel.Gene_RVDocSum	LOC729992	LOC729992	125	2.6	1.1	0.2	0.3	0.0045	0.051	0.044	-0.6	-0.4	-0.2	0.5	0.38	0.2	0.02
http://www.ensembl.org/Homo_sapiens/Variation/Summary?v=rs16857996	rs16857996	rs16857996	2	0.94	0.05	0	0	5.5e-05	0.67	-0.13	0.01	T	C	0.22	http://www.ncbi.nlm.nih.gov/sites/entrez?Db=gene&Cmd=ShowDetailView&TermToSearch=729285&ordinalpos=1&itool=EntrezSystem2.PEntrez.Gene.Gene_ResultsPanel.Gene_RVDocSum	LOC729285	LOC729285	35	http://www.ncbi.nlm.nih.gov/sites/entrez?Db=gene&Cmd=ShowDetailView&TermToSearch=23175&ordinalpos=1&itool=EntrezSystem2.PEntrez.Gene.Gene_ResultsPanel.Gene_RVDocSum	LPIN1	LPIN1	74	http://www.ncbi.nlm.nih.gov/sites/entrez?Db=gene&Cmd=ShowDetailView&TermToSearch=729992&ordinalpos=1&itool=EntrezSystem2.PEntrez.Gene.Gene_ResultsPanel.Gene_RVDocSum	LOC729992	LOC729992	122	2.8	1	0.4	0.3	0.0051	0.028	0.044	-0.6	-0.4	-0.2	0.3	0.42	0.26	0.041
http://www.ensembl.org/Homo_sapiens/Variation/Summary?v=rs10204395	rs10204395	rs10204395	2	0.94	0.05	0	0	5.4e-05	0.68	-0.13	0.01	C	A	0.21	http://www.ncbi.nlm.nih.gov/sites/entrez?Db=gene&Cmd=ShowDetailView&TermToSearch=729285&ordinalpos=1&itool=EntrezSystem2.PEntrez.Gene.Gene_ResultsPanel.Gene_RVDocSum	LOC729285	LOC729285	39	http://www.ncbi.nlm.nih.gov/sites/entrez?Db=gene&Cmd=ShowDetailView&TermToSearch=23175&ordinalpos=1&itool=EntrezSystem2.PEntrez.Gene.Gene_ResultsPanel.Gene_RVDocSum	LPIN1	LPIN1	78	http://www.ncbi.nlm.nih.gov/sites/entrez?Db=gene&Cmd=ShowDetailView&TermToSearch=729992&ordinalpos=1&itool=EntrezSystem2.PEntrez.Gene.Gene_ResultsPanel.Gene_RVDocSum	LOC729992	LOC729992	118	2.8	1	0.5	0.3	0.0053	0.023	0.055	-0.6	-0.4	-0.2	0.3	0.43	0.26	0.042
http://www.ensembl.org/Homo_sapiens/Variation/Summary?v=rs10207016	rs10207016	rs10207016	2	0.95	0.05	0	0	5.3e-05	0.67	-0.15	0.02	C	T	0.19	http://www.ncbi.nlm.nih.gov/sites/entrez?Db=gene&Cmd=ShowDetailView&TermToSearch=729285&ordinalpos=1&itool=EntrezSystem2.PEntrez.Gene.Gene_ResultsPanel.Gene_RVDocSum	LOC729285	LOC729285	39	http://www.ncbi.nlm.nih.gov/sites/entrez?Db=gene&Cmd=ShowDetailView&TermToSearch=23175&ordinalpos=1&itool=EntrezSystem2.PEntrez.Gene.Gene_ResultsPanel.Gene_RVDocSum	LPIN1	LPIN1	78	http://www.ncbi.nlm.nih.gov/sites/entrez?Db=gene&Cmd=ShowDetailView&TermToSearch=729992&ordinalpos=1&itool=EntrezSystem2.PEntrez.Gene.Gene_ResultsPanel.Gene_RVDocSum	LOC729992	LOC729992	118	2.8	1	0.5	0.2	0.0055	0.018	0.065	-0.5	-0.3	-0.1	0.3	0.38	0.26	0.033
http://www.ensembl.org/Homo_sapiens/Variation/Summary?v=rs2716614	rs2716614	rs2716614	2	0.98	0.02	0	0	0.00012	0.86	-0.18	0.01	G	C	0.12	http://www.ncbi.nlm.nih.gov/sites/entrez?Db=gene&Cmd=ShowDetailView&TermToSearch=729285&ordinalpos=1&itool=EntrezSystem2.PEntrez.Gene.Gene_ResultsPanel.Gene_RVDocSum	LOC729285	LOC729285	72	http://www.ncbi.nlm.nih.gov/sites/entrez?Db=gene&Cmd=ShowDetailView&TermToSearch=729992&ordinalpos=1&itool=EntrezSystem2.PEntrez.Gene.Gene_ResultsPanel.Gene_RVDocSum	LOC729992	LOC729992	85	http://www.ncbi.nlm.nih.gov/sites/entrez?Db=gene&Cmd=ShowDetailView&TermToSearch=23175&ordinalpos=1&itool=EntrezSystem2.PEntrez.Gene.Gene_ResultsPanel.Gene_RVDocSum	LPIN1	LPIN1	111	2.3	1	0.3	0.1	0.0042	0.048	0.094	-0.4	-0.3	-0.3	-0.2	0.79	0.93	0.96
http://www.ensembl.org/Homo_sapiens/Variation/Summary?v=rs2881165	rs2881165	rs2881165	2	0.98	0.02	0	0	0.00012	0.17	0.14	-0.05	C	T	0.16	http://www.ncbi.nlm.nih.gov/sites/entrez?Db=gene&Cmd=ShowDetailView&TermToSearch=3790&ordinalpos=1&itool=EntrezSystem2.PEntrez.Gene.Gene_ResultsPanel.Gene_RVDocSum	KCNS3	KCNS3	223	http://www.ncbi.nlm.nih.gov/sites/entrez?Db=gene&Cmd=ShowDetailView&TermToSearch=650789&ordinalpos=1&itool=EntrezSystem2.PEntrez.Gene.Gene_ResultsPanel.Gene_RVDocSum	LOC650789	LOC650789	305	http://www.ncbi.nlm.nih.gov/sites/entrez?Db=gene&Cmd=ShowDetailView&TermToSearch=343930&ordinalpos=1&itool=EntrezSystem2.PEntrez.Gene.Gene_ResultsPanel.Gene_RVDocSum	MSGN1	MSGN1	338	2.2	0.9	0.4	0.1	0.0058	0.03	0.11	-0.2	-0.4	-0.3	0.8	0.97	0.71	0.0066
http://www.ensembl.org/Homo_sapiens/Variation/Summary?v=rs896609	rs896609	rs896609	2	0.98	0.02	0	0	0.00012	0.12	0.16	-0.06	T	G	0.17	http://www.ncbi.nlm.nih.gov/sites/entrez?Db=gene&Cmd=ShowDetailView&TermToSearch=3790&ordinalpos=1&itool=EntrezSystem2.PEntrez.Gene.Gene_ResultsPanel.Gene_RVDocSum	KCNS3	KCNS3	226	http://www.ncbi.nlm.nih.gov/sites/entrez?Db=gene&Cmd=ShowDetailView&TermToSearch=650789&ordinalpos=1&itool=EntrezSystem2.PEntrez.Gene.Gene_ResultsPanel.Gene_RVDocSum	LOC650789	LOC650789	308	http://www.ncbi.nlm.nih.gov/sites/entrez?Db=gene&Cmd=ShowDetailView&TermToSearch=343930&ordinalpos=1&itool=EntrezSystem2.PEntrez.Gene.Gene_ResultsPanel.Gene_RVDocSum	MSGN1	MSGN1	342	2.2	0.8	0.4	0.2	0.0063	0.029	0.053	0	-0.3	-0.4	0.8	0.96	0.78	0.0064
http://www.ensembl.org/Homo_sapiens/Variation/Summary?v=rs6547739	rs6547739	rs6547739	2	0.99	0.01	0	0	0.00017	0.29	0.15	-0.04	C	G	0.22	http://www.ncbi.nlm.nih.gov/sites/entrez?Db=gene&Cmd=ShowDetailView&TermToSearch=730268&ordinalpos=1&itool=EntrezSystem2.PEntrez.Gene.Gene_ResultsPanel.Gene_RVDocSum	LOC730268	LOC730268	39	http://www.ncbi.nlm.nih.gov/sites/entrez?Db=gene&Cmd=ShowDetailView&TermToSearch=7845&ordinalpos=1&itool=EntrezSystem2.PEntrez.Gene.Gene_ResultsPanel.Gene_RVDocSum	PAFAH1P1	PAFAH1P1	85	http://www.ncbi.nlm.nih.gov/sites/entrez?Db=gene&Cmd=ShowDetailView&TermToSearch=5342&ordinalpos=1&itool=EntrezSystem2.PEntrez.Gene.Gene_ResultsPanel.Gene_RVDocSum	PLGLB2	PLGLB2	96	2.1	1.9	0	0	0.00031	0.16	0.21	-0.3	-0.3	0	0.1	0.36	0.79	0.013
http://www.ensembl.org/Homo_sapiens/Variation/Summary?v=rs4246602	rs4246602	rs4246602	2	0.99	0.01	0	0	0.00019	0.24	0.14	-0.05	T	C	0.23	http://www.ncbi.nlm.nih.gov/sites/entrez?Db=gene&Cmd=ShowDetailView&TermToSearch=730268&ordinalpos=1&itool=EntrezSystem2.PEntrez.Gene.Gene_ResultsPanel.Gene_RVDocSum	LOC730268	LOC730268	19	http://www.ncbi.nlm.nih.gov/sites/entrez?Db=gene&Cmd=ShowDetailView&TermToSearch=5342&ordinalpos=1&itool=EntrezSystem2.PEntrez.Gene.Gene_ResultsPanel.Gene_RVDocSum	PLGLB2	PLGLB2	76	http://www.ncbi.nlm.nih.gov/sites/entrez?Db=gene&Cmd=ShowDetailView&TermToSearch=729857&ordinalpos=1&itool=EntrezSystem2.PEntrez.Gene.Gene_ResultsPanel.Gene_RVDocSum	LOC729857	LOC729857	83	2	1.9	0	0	0.00032	0.19	0.37	-0.2	-0.3	0	0	0.3	0.55	0.063
http://www.ensembl.org/Homo_sapiens/Variation/Summary?v=rs4972198	rs4972198	rs4972198	2	0.99	0.01	0	0	0.00018	0.24	0.14	-0.05	T	G	0.23	http://www.ncbi.nlm.nih.gov/sites/entrez?Db=gene&Cmd=ShowDetailView&TermToSearch=730268&ordinalpos=1&itool=EntrezSystem2.PEntrez.Gene.Gene_ResultsPanel.Gene_RVDocSum	LOC730268	LOC730268	16	http://www.ncbi.nlm.nih.gov/sites/entrez?Db=gene&Cmd=ShowDetailView&TermToSearch=5342&ordinalpos=1&itool=EntrezSystem2.PEntrez.Gene.Gene_ResultsPanel.Gene_RVDocSum	PLGLB2	PLGLB2	72	http://www.ncbi.nlm.nih.gov/sites/entrez?Db=gene&Cmd=ShowDetailView&TermToSearch=729857&ordinalpos=1&itool=EntrezSystem2.PEntrez.Gene.Gene_ResultsPanel.Gene_RVDocSum	LOC729857	LOC729857	80	2.1	1.9	0	0	0.00031	0.18	0.35	-0.2	-0.3	0	0	0.3	0.54	0.063
http://www.ensembl.org/Homo_sapiens/Variation/Summary?v=rs10445856	rs10445856	rs10445856	2	0.99	0.01	0	0	0.00018	0.71	-0.1	0.01	A	G	0.31	http://www.ncbi.nlm.nih.gov/sites/entrez?Db=gene&Cmd=ShowDetailView&TermToSearch=129684&ordinalpos=1&itool=EntrezSystem2.PEntrez.Gene.Gene_ResultsPanel.Gene_RVDocSum	CNTNAP5	CNTNAP5	0	http://www.ncbi.nlm.nih.gov/sites/entrez?Db=gene&Cmd=ShowDetailView&TermToSearch=NA&ordinalpos=1&itool=EntrezSystem2.PEntrez.Gene.Gene_ResultsPanel.Gene_RVDocSum	NA	NA	NA	http://www.ncbi.nlm.nih.gov/sites/entrez?Db=gene&Cmd=ShowDetailView&TermToSearch=NA&ordinalpos=1&itool=EntrezSystem2.PEntrez.Gene.Gene_ResultsPanel.Gene_RVDocSum	NA	NA	NA	2.1	0.6	0.6	-0.1	0.013	0.013	0.17	-0.7	-0.5	-0.5	0	0.92	0.9	0.16
http://www.ensembl.org/Homo_sapiens/Variation/Summary?v=rs10445857	rs10445857	rs10445857	2	0.99	0.01	0	0	0.00018	0.71	-0.1	0.01	G	A	0.31	http://www.ncbi.nlm.nih.gov/sites/entrez?Db=gene&Cmd=ShowDetailView&TermToSearch=129684&ordinalpos=1&itool=EntrezSystem2.PEntrez.Gene.Gene_ResultsPanel.Gene_RVDocSum	CNTNAP5	CNTNAP5	0	http://www.ncbi.nlm.nih.gov/sites/entrez?Db=gene&Cmd=ShowDetailView&TermToSearch=NA&ordinalpos=1&itool=EntrezSystem2.PEntrez.Gene.Gene_ResultsPanel.Gene_RVDocSum	NA	NA	NA	http://www.ncbi.nlm.nih.gov/sites/entrez?Db=gene&Cmd=ShowDetailView&TermToSearch=NA&ordinalpos=1&itool=EntrezSystem2.PEntrez.Gene.Gene_ResultsPanel.Gene_RVDocSum	NA	NA	NA	2.1	0.6	0.6	-0.1	0.012	0.013	0.17	-0.6	-0.5	-0.5	0	0.92	0.9	0.16
http://www.ensembl.org/Homo_sapiens/Variation/Summary?v=rs2381408	rs2381408	rs2381408	2	0.99	0.01	0	0	0.00012	0.95	-0.09	0	C	T	0.43	http://www.ncbi.nlm.nih.gov/sites/entrez?Db=gene&Cmd=ShowDetailView&TermToSearch=55843&ordinalpos=1&itool=EntrezSystem2.PEntrez.Gene.Gene_ResultsPanel.Gene_RVDocSum	ARHGAP15	ARHGAP15	0	http://www.ncbi.nlm.nih.gov/sites/entrez?Db=gene&Cmd=ShowDetailView&TermToSearch=8942&ordinalpos=1&itool=EntrezSystem2.PEntrez.Gene.Gene_ResultsPanel.Gene_RVDocSum	KYNU	KYNU	277	http://www.ncbi.nlm.nih.gov/sites/entrez?Db=gene&Cmd=ShowDetailView&TermToSearch=79712&ordinalpos=1&itool=EntrezSystem2.PEntrez.Gene.Gene_ResultsPanel.Gene_RVDocSum	GTDC1	GTDC1	627	2.2	-0.2	1	1.1	0.16	0.0036	0.0036	-0.8	-0.5	-0.5	0	0.42	0.89	0.16
http://www.ensembl.org/Homo_sapiens/Variation/Summary?v=rs4664798	rs4664798	rs4664798	2	0.99	0.01	0	0	0.00016	0.23	-0.1	-0.03	T	A	0.25	http://www.ncbi.nlm.nih.gov/sites/entrez?Db=gene&Cmd=ShowDetailView&TermToSearch=4929&ordinalpos=1&itool=EntrezSystem2.PEntrez.Gene.Gene_ResultsPanel.Gene_RVDocSum	NR4A2	NR4A2	257	http://www.ncbi.nlm.nih.gov/sites/entrez?Db=gene&Cmd=ShowDetailView&TermToSearch=2820&ordinalpos=1&itool=EntrezSystem2.PEntrez.Gene.Gene_ResultsPanel.Gene_RVDocSum	GPD2	GPD2	356	http://www.ncbi.nlm.nih.gov/sites/entrez?Db=gene&Cmd=ShowDetailView&TermToSearch=728038&ordinalpos=1&itool=EntrezSystem2.PEntrez.Gene.Gene_ResultsPanel.Gene_RVDocSum	LOC728038	LOC728038	369	2.1	1.8	0.1	-0.3	0.00065	0.065	0.53	-0.4	-0.3	-0.4	-0.2	0.33	0.72	0.44
http://www.ensembl.org/Homo_sapiens/Variation/Summary?v=rs16839959	rs16839959	rs16839959	2	0.98	0.02	0	0	0.00012	0.25	-0.1	-0.03	A	C	0.25	http://www.ncbi.nlm.nih.gov/sites/entrez?Db=gene&Cmd=ShowDetailView&TermToSearch=4929&ordinalpos=1&itool=EntrezSystem2.PEntrez.Gene.Gene_ResultsPanel.Gene_RVDocSum	NR4A2	NR4A2	256	http://www.ncbi.nlm.nih.gov/sites/entrez?Db=gene&Cmd=ShowDetailView&TermToSearch=2820&ordinalpos=1&itool=EntrezSystem2.PEntrez.Gene.Gene_ResultsPanel.Gene_RVDocSum	GPD2	GPD2	355	http://www.ncbi.nlm.nih.gov/sites/entrez?Db=gene&Cmd=ShowDetailView&TermToSearch=728038&ordinalpos=1&itool=EntrezSystem2.PEntrez.Gene.Gene_ResultsPanel.Gene_RVDocSum	LOC728038	LOC728038	368	2.2	1.8	0.2	-0.3	0.00061	0.051	0.52	-0.4	-0.3	-0.4	-0.2	0.34	0.74	0.47
http://www.ensembl.org/Homo_sapiens/Variation/Summary?v=rs10497175	rs10497175	rs10497175	2	0.98	0.02	0	0	0.0001	0.28	-0.1	-0.03	A	C	0.25	http://www.ncbi.nlm.nih.gov/sites/entrez?Db=gene&Cmd=ShowDetailView&TermToSearch=4929&ordinalpos=1&itool=EntrezSystem2.PEntrez.Gene.Gene_ResultsPanel.Gene_RVDocSum	NR4A2	NR4A2	256	http://www.ncbi.nlm.nih.gov/sites/entrez?Db=gene&Cmd=ShowDetailView&TermToSearch=2820&ordinalpos=1&itool=EntrezSystem2.PEntrez.Gene.Gene_ResultsPanel.Gene_RVDocSum	GPD2	GPD2	355	http://www.ncbi.nlm.nih.gov/sites/entrez?Db=gene&Cmd=ShowDetailView&TermToSearch=728038&ordinalpos=1&itool=EntrezSystem2.PEntrez.Gene.Gene_ResultsPanel.Gene_RVDocSum	LOC728038	LOC728038	367	2.3	1.9	0.2	-0.3	0.0005	0.048	0.55	-0.5	-0.3	-0.4	-0.3	0.35	0.76	0.53
http://www.ensembl.org/Homo_sapiens/Variation/Summary?v=rs16839962	rs16839962	rs16839962	2	0.86	0.13	0	0	8.7e-06	0.48	-0.15	-0.02	T	A	0.13	http://www.ncbi.nlm.nih.gov/sites/entrez?Db=gene&Cmd=ShowDetailView&TermToSearch=4929&ordinalpos=1&itool=EntrezSystem2.PEntrez.Gene.Gene_ResultsPanel.Gene_RVDocSum	NR4A2	NR4A2	256	http://www.ncbi.nlm.nih.gov/sites/entrez?Db=gene&Cmd=ShowDetailView&TermToSearch=2820&ordinalpos=1&itool=EntrezSystem2.PEntrez.Gene.Gene_ResultsPanel.Gene_RVDocSum	GPD2	GPD2	355	http://www.ncbi.nlm.nih.gov/sites/entrez?Db=gene&Cmd=ShowDetailView&TermToSearch=728038&ordinalpos=1&itool=EntrezSystem2.PEntrez.Gene.Gene_ResultsPanel.Gene_RVDocSum	LOC728038	LOC728038	367	3.2	1.1	1.1	0.3	0.0039	0.0051	0.049	-0.5	-0.4	-0.3	0	0.57	0.69	0.18
http://www.ensembl.org/Homo_sapiens/Variation/Summary?v=rs12471552	rs12471552	rs12471552	2	0.98	0.02	0	0	8.5e-05	0.37	-0.15	-0.03	A	G	0.18	http://www.ncbi.nlm.nih.gov/sites/entrez?Db=gene&Cmd=ShowDetailView&TermToSearch=4929&ordinalpos=1&itool=EntrezSystem2.PEntrez.Gene.Gene_ResultsPanel.Gene_RVDocSum	NR4A2	NR4A2	248	http://www.ncbi.nlm.nih.gov/sites/entrez?Db=gene&Cmd=ShowDetailView&TermToSearch=2820&ordinalpos=1&itool=EntrezSystem2.PEntrez.Gene.Gene_ResultsPanel.Gene_RVDocSum	GPD2	GPD2	346	http://www.ncbi.nlm.nih.gov/sites/entrez?Db=gene&Cmd=ShowDetailView&TermToSearch=728038&ordinalpos=1&itool=EntrezSystem2.PEntrez.Gene.Gene_ResultsPanel.Gene_RVDocSum	LOC728038	LOC728038	359	2.4	0.4	0.6	0.5	0.028	0.013	0.021	-0.4	-0.3	-0.3	0.2	0.54	0.64	0.077
http://www.ensembl.org/Homo_sapiens/Variation/Summary?v=rs941374	rs941374	rs941374	2	0.99	0	0	0.01	0.52	5.1e-06	-0.02	0.15	G	T	0.14	http://www.ncbi.nlm.nih.gov/sites/entrez?Db=gene&Cmd=ShowDetailView&TermToSearch=57520&ordinalpos=1&itool=EntrezSystem2.PEntrez.Gene.Gene_ResultsPanel.Gene_RVDocSum	HECW2	HECW2	0	http://www.ncbi.nlm.nih.gov/sites/entrez?Db=gene&Cmd=ShowDetailView&TermToSearch=284992&ordinalpos=1&itool=EntrezSystem2.PEntrez.Gene.Gene_ResultsPanel.Gene_RVDocSum	FLJ39660	FLJ39660	193	http://www.ncbi.nlm.nih.gov/sites/entrez?Db=gene&Cmd=ShowDetailView&TermToSearch=9262&ordinalpos=1&itool=EntrezSystem2.PEntrez.Gene.Gene_ResultsPanel.Gene_RVDocSum	STK17B	STK17B	275	-0.5	0	-0.1	-0.2	0.12	0.2	0.43	3.4	2.2	0.1	0.3	0.00014	0.073	0.035
http://www.ensembl.org/Homo_sapiens/Variation/Summary?v=rs16827035	rs16827035	rs16827035	2	0.96	0.04	0	0	5.9e-05	0.56	0.13	0.02	C	G	0.15	http://www.ncbi.nlm.nih.gov/sites/entrez?Db=gene&Cmd=ShowDetailView&TermToSearch=11262&ordinalpos=1&itool=EntrezSystem2.PEntrez.Gene.Gene_ResultsPanel.Gene_RVDocSum	SP140	SP140	0	http://www.ncbi.nlm.nih.gov/sites/entrez?Db=gene&Cmd=ShowDetailView&TermToSearch=93349&ordinalpos=1&itool=EntrezSystem2.PEntrez.Gene.Gene_ResultsPanel.Gene_RVDocSum	LOC93349	LOC93349	33	http://www.ncbi.nlm.nih.gov/sites/entrez?Db=gene&Cmd=ShowDetailView&TermToSearch=3431&ordinalpos=1&itool=EntrezSystem2.PEntrez.Gene.Gene_ResultsPanel.Gene_RVDocSum	SP110	SP110	89	2.6	2.1	0.7	-0.2	0.00018	0.011	0.66	-0.5	-0.3	-0.4	-0.2	0.41	0.84	0.72
http://www.ensembl.org/Homo_sapiens/Variation/Summary?v=rs4973310	rs4973310	rs4973310	2	0.97	0.02	0	0	8.9e-05	0.49	0.14	0.02	G	A	0.14	http://www.ncbi.nlm.nih.gov/sites/entrez?Db=gene&Cmd=ShowDetailView&TermToSearch=11262&ordinalpos=1&itool=EntrezSystem2.PEntrez.Gene.Gene_ResultsPanel.Gene_RVDocSum	SP140	SP140	3	http://www.ncbi.nlm.nih.gov/sites/entrez?Db=gene&Cmd=ShowDetailView&TermToSearch=93349&ordinalpos=1&itool=EntrezSystem2.PEntrez.Gene.Gene_ResultsPanel.Gene_RVDocSum	LOC93349	LOC93349	26	http://www.ncbi.nlm.nih.gov/sites/entrez?Db=gene&Cmd=ShowDetailView&TermToSearch=729879&ordinalpos=1&itool=EntrezSystem2.PEntrez.Gene.Gene_ResultsPanel.Gene_RVDocSum	LOC729879	LOC729879	94	2.5	2	0.6	-0.2	0.00018	0.012	0.64	-0.4	-0.2	-0.4	-0.2	0.29	0.89	0.74
http://www.ensembl.org/Homo_sapiens/Variation/Summary?v=rs4973311	rs4973311	rs4973311	2	0.97	0.03	0	0	8.1e-05	0.48	0.14	0.02	G	A	0.14	http://www.ncbi.nlm.nih.gov/sites/entrez?Db=gene&Cmd=ShowDetailView&TermToSearch=11262&ordinalpos=1&itool=EntrezSystem2.PEntrez.Gene.Gene_ResultsPanel.Gene_RVDocSum	SP140	SP140	3	http://www.ncbi.nlm.nih.gov/sites/entrez?Db=gene&Cmd=ShowDetailView&TermToSearch=93349&ordinalpos=1&itool=EntrezSystem2.PEntrez.Gene.Gene_ResultsPanel.Gene_RVDocSum	LOC93349	LOC93349	26	http://www.ncbi.nlm.nih.gov/sites/entrez?Db=gene&Cmd=ShowDetailView&TermToSearch=729879&ordinalpos=1&itool=EntrezSystem2.PEntrez.Gene.Gene_ResultsPanel.Gene_RVDocSum	LOC729879	LOC729879	94	2.5	2	0.7	-0.2	0.00018	0.011	0.65	-0.4	-0.2	-0.4	-0.2	0.29	0.87	0.76
http://www.ensembl.org/Homo_sapiens/Variation/Summary?v=rs4973312	rs4973312	rs4973312	2	0.97	0.03	0	0	8.2e-05	0.48	0.14	0.02	T	C	0.14	http://www.ncbi.nlm.nih.gov/sites/entrez?Db=gene&Cmd=ShowDetailView&TermToSearch=11262&ordinalpos=1&itool=EntrezSystem2.PEntrez.Gene.Gene_ResultsPanel.Gene_RVDocSum	SP140	SP140	3	http://www.ncbi.nlm.nih.gov/sites/entrez?Db=gene&Cmd=ShowDetailView&TermToSearch=93349&ordinalpos=1&itool=EntrezSystem2.PEntrez.Gene.Gene_ResultsPanel.Gene_RVDocSum	LOC93349	LOC93349	26	http://www.ncbi.nlm.nih.gov/sites/entrez?Db=gene&Cmd=ShowDetailView&TermToSearch=729879&ordinalpos=1&itool=EntrezSystem2.PEntrez.Gene.Gene_ResultsPanel.Gene_RVDocSum	LOC729879	LOC729879	94	2.5	2	0.7	-0.2	0.00018	0.011	0.65	-0.4	-0.2	-0.4	-0.2	0.3	0.86	0.77
http://www.ensembl.org/Homo_sapiens/Variation/Summary?v=rs12464193	rs12464193	rs12464193	2	0.97	0.03	0	0	8e-05	0.47	0.14	0.03	A	G	0.14	http://www.ncbi.nlm.nih.gov/sites/entrez?Db=gene&Cmd=ShowDetailView&TermToSearch=11262&ordinalpos=1&itool=EntrezSystem2.PEntrez.Gene.Gene_ResultsPanel.Gene_RVDocSum	SP140	SP140	3	http://www.ncbi.nlm.nih.gov/sites/entrez?Db=gene&Cmd=ShowDetailView&TermToSearch=93349&ordinalpos=1&itool=EntrezSystem2.PEntrez.Gene.Gene_ResultsPanel.Gene_RVDocSum	LOC93349	LOC93349	25	http://www.ncbi.nlm.nih.gov/sites/entrez?Db=gene&Cmd=ShowDetailView&TermToSearch=729879&ordinalpos=1&itool=EntrezSystem2.PEntrez.Gene.Gene_ResultsPanel.Gene_RVDocSum	LOC729879	LOC729879	94	2.5	2.1	0.7	-0.2	0.00018	0.011	0.65	-0.4	-0.2	-0.4	-0.2	0.3	0.86	0.77
http://www.ensembl.org/Homo_sapiens/Variation/Summary?v=rs12464229	rs12464229	rs12464229	2	0.97	0.03	0	0	7.4e-05	0.47	0.14	0.02	A	G	0.14	http://www.ncbi.nlm.nih.gov/sites/entrez?Db=gene&Cmd=ShowDetailView&TermToSearch=11262&ordinalpos=1&itool=EntrezSystem2.PEntrez.Gene.Gene_ResultsPanel.Gene_RVDocSum	SP140	SP140	4	http://www.ncbi.nlm.nih.gov/sites/entrez?Db=gene&Cmd=ShowDetailView&TermToSearch=93349&ordinalpos=1&itool=EntrezSystem2.PEntrez.Gene.Gene_ResultsPanel.Gene_RVDocSum	LOC93349	LOC93349	25	http://www.ncbi.nlm.nih.gov/sites/entrez?Db=gene&Cmd=ShowDetailView&TermToSearch=729879&ordinalpos=1&itool=EntrezSystem2.PEntrez.Gene.Gene_ResultsPanel.Gene_RVDocSum	LOC729879	LOC729879	94	2.5	2.1	0.7	-0.2	0.00017	0.011	0.65	-0.4	-0.2	-0.4	-0.2	0.3	0.86	0.77
http://www.ensembl.org/Homo_sapiens/Variation/Summary?v=rs11886029	rs11886029	rs11886029	2	0.97	0.03	0	0	6.4e-05	0.47	0.14	0.02	C	G	0.14	http://www.ncbi.nlm.nih.gov/sites/entrez?Db=gene&Cmd=ShowDetailView&TermToSearch=11262&ordinalpos=1&itool=EntrezSystem2.PEntrez.Gene.Gene_ResultsPanel.Gene_RVDocSum	SP140	SP140	5	http://www.ncbi.nlm.nih.gov/sites/entrez?Db=gene&Cmd=ShowDetailView&TermToSearch=93349&ordinalpos=1&itool=EntrezSystem2.PEntrez.Gene.Gene_ResultsPanel.Gene_RVDocSum	LOC93349	LOC93349	24	http://www.ncbi.nlm.nih.gov/sites/entrez?Db=gene&Cmd=ShowDetailView&TermToSearch=729879&ordinalpos=1&itool=EntrezSystem2.PEntrez.Gene.Gene_ResultsPanel.Gene_RVDocSum	LOC729879	LOC729879	93	2.6	2.1	0.7	-0.2	0.00016	0.01	0.66	-0.4	-0.2	-0.4	-0.2	0.3	0.86	0.78
http://www.ensembl.org/Homo_sapiens/Variation/Summary?v=rs10498248	rs10498248	rs10498248	2	0.96	0.04	0	0	5.5e-05	0.49	0.14	0.02	T	C	0.14	http://www.ncbi.nlm.nih.gov/sites/entrez?Db=gene&Cmd=ShowDetailView&TermToSearch=11262&ordinalpos=1&itool=EntrezSystem2.PEntrez.Gene.Gene_ResultsPanel.Gene_RVDocSum	SP140	SP140	5	http://www.ncbi.nlm.nih.gov/sites/entrez?Db=gene&Cmd=ShowDetailView&TermToSearch=93349&ordinalpos=1&itool=EntrezSystem2.PEntrez.Gene.Gene_ResultsPanel.Gene_RVDocSum	LOC93349	LOC93349	24	http://www.ncbi.nlm.nih.gov/sites/entrez?Db=gene&Cmd=ShowDetailView&TermToSearch=729879&ordinalpos=1&itool=EntrezSystem2.PEntrez.Gene.Gene_ResultsPanel.Gene_RVDocSum	LOC729879	LOC729879	93	2.6	2.2	0.7	-0.2	0.00014	0.0099	0.66	-0.4	-0.2	-0.4	-0.2	0.31	0.87	0.77
http://www.ensembl.org/Homo_sapiens/Variation/Summary?v=rs11887130	rs11887130	rs11887130	2	0.97	0.03	0	0	6.6e-05	0.53	0.15	0.02	T	C	0.13	http://www.ncbi.nlm.nih.gov/sites/entrez?Db=gene&Cmd=ShowDetailView&TermToSearch=11262&ordinalpos=1&itool=EntrezSystem2.PEntrez.Gene.Gene_ResultsPanel.Gene_RVDocSum	SP140	SP140	5	http://www.ncbi.nlm.nih.gov/sites/entrez?Db=gene&Cmd=ShowDetailView&TermToSearch=93349&ordinalpos=1&itool=EntrezSystem2.PEntrez.Gene.Gene_ResultsPanel.Gene_RVDocSum	LOC93349	LOC93349	24	http://www.ncbi.nlm.nih.gov/sites/entrez?Db=gene&Cmd=ShowDetailView&TermToSearch=729879&ordinalpos=1&itool=EntrezSystem2.PEntrez.Gene.Gene_ResultsPanel.Gene_RVDocSum	LOC729879	LOC729879	93	2.5	2.1	0.7	-0.2	0.00015	0.009	0.56	-0.4	-0.2	-0.4	-0.2	0.3	0.91	0.7
http://www.ensembl.org/Homo_sapiens/Variation/Summary?v=rs10498249	rs10498249	rs10498249	2	0.96	0.04	0	0	4.5e-05	0.49	0.14	0.02	T	C	0.14	http://www.ncbi.nlm.nih.gov/sites/entrez?Db=gene&Cmd=ShowDetailView&TermToSearch=11262&ordinalpos=1&itool=EntrezSystem2.PEntrez.Gene.Gene_ResultsPanel.Gene_RVDocSum	SP140	SP140	5	http://www.ncbi.nlm.nih.gov/sites/entrez?Db=gene&Cmd=ShowDetailView&TermToSearch=93349&ordinalpos=1&itool=EntrezSystem2.PEntrez.Gene.Gene_ResultsPanel.Gene_RVDocSum	LOC93349	LOC93349	24	http://www.ncbi.nlm.nih.gov/sites/entrez?Db=gene&Cmd=ShowDetailView&TermToSearch=729879&ordinalpos=1&itool=EntrezSystem2.PEntrez.Gene.Gene_ResultsPanel.Gene_RVDocSum	LOC729879	LOC729879	93	2.7	2.2	0.7	-0.2	0.00013	0.0087	0.66	-0.5	-0.3	-0.4	-0.2	0.32	0.87	0.78
http://www.ensembl.org/Homo_sapiens/Variation/Summary?v=rs12466273	rs12466273	rs12466273	2	0.95	0.05	0	0	4.1e-05	0.48	0.14	0.02	A	G	0.14	http://www.ncbi.nlm.nih.gov/sites/entrez?Db=gene&Cmd=ShowDetailView&TermToSearch=11262&ordinalpos=1&itool=EntrezSystem2.PEntrez.Gene.Gene_ResultsPanel.Gene_RVDocSum	SP140	SP140	5	http://www.ncbi.nlm.nih.gov/sites/entrez?Db=gene&Cmd=ShowDetailView&TermToSearch=93349&ordinalpos=1&itool=EntrezSystem2.PEntrez.Gene.Gene_ResultsPanel.Gene_RVDocSum	LOC93349	LOC93349	24	http://www.ncbi.nlm.nih.gov/sites/entrez?Db=gene&Cmd=ShowDetailView&TermToSearch=729879&ordinalpos=1&itool=EntrezSystem2.PEntrez.Gene.Gene_ResultsPanel.Gene_RVDocSum	LOC729879	LOC729879	92	2.7	2.2	0.8	-0.2	0.00013	0.0084	0.66	-0.5	-0.3	-0.4	-0.2	0.31	0.88	0.79
http://www.ensembl.org/Homo_sapiens/Variation/Summary?v=rs6726527	rs6726527	rs6726527	2	0.93	0.07	0	0	2.6e-05	0.48	0.14	0.02	T	G	0.15	http://www.ncbi.nlm.nih.gov/sites/entrez?Db=gene&Cmd=ShowDetailView&TermToSearch=11262&ordinalpos=1&itool=EntrezSystem2.PEntrez.Gene.Gene_ResultsPanel.Gene_RVDocSum	SP140	SP140	6	http://www.ncbi.nlm.nih.gov/sites/entrez?Db=gene&Cmd=ShowDetailView&TermToSearch=93349&ordinalpos=1&itool=EntrezSystem2.PEntrez.Gene.Gene_ResultsPanel.Gene_RVDocSum	LOC93349	LOC93349	23	http://www.ncbi.nlm.nih.gov/sites/entrez?Db=gene&Cmd=ShowDetailView&TermToSearch=729879&ordinalpos=1&itool=EntrezSystem2.PEntrez.Gene.Gene_ResultsPanel.Gene_RVDocSum	LOC729879	LOC729879	91	2.9	2.3	0.8	-0.2	9e-05	0.0068	0.66	-0.5	-0.3	-0.4	-0.2	0.34	0.89	0.88
http://www.ensembl.org/Homo_sapiens/Variation/Summary?v=rs1504058	rs1504058	rs1504058	3	0.95	0.05	0	0	3.1e-05	0.81	-0.1	-0.01	G	A	0.43	http://www.ncbi.nlm.nih.gov/sites/entrez?Db=gene&Cmd=ShowDetailView&TermToSearch=27255&ordinalpos=1&itool=EntrezSystem2.PEntrez.Gene.Gene_ResultsPanel.Gene_RVDocSum	CNTN6	CNTN6	44	http://www.ncbi.nlm.nih.gov/sites/entrez?Db=gene&Cmd=ShowDetailView&TermToSearch=402123&ordinalpos=1&itool=EntrezSystem2.PEntrez.Gene.Gene_ResultsPanel.Gene_RVDocSum	LOC402123	LOC402123	431	http://www.ncbi.nlm.nih.gov/sites/entrez?Db=gene&Cmd=ShowDetailView&TermToSearch=391504&ordinalpos=1&itool=EntrezSystem2.PEntrez.Gene.Gene_ResultsPanel.Gene_RVDocSum	LOC391504	LOC391504	547	2.7	2.8	-0.4	0.3	2.5e-05	0.56	0.035	-0.5	-0.4	-0.4	-0.2	0.58	0.46	0.47
http://www.ensembl.org/Homo_sapiens/Variation/Summary?v=rs4684670	rs4684670	rs4684670	3	0.99	0.01	0	0	0.00014	1	0.09	0	T	A	0.5	http://www.ncbi.nlm.nih.gov/sites/entrez?Db=gene&Cmd=ShowDetailView&TermToSearch=27255&ordinalpos=1&itool=EntrezSystem2.PEntrez.Gene.Gene_ResultsPanel.Gene_RVDocSum	CNTN6	CNTN6	44	http://www.ncbi.nlm.nih.gov/sites/entrez?Db=gene&Cmd=ShowDetailView&TermToSearch=402123&ordinalpos=1&itool=EntrezSystem2.PEntrez.Gene.Gene_ResultsPanel.Gene_RVDocSum	LOC402123	LOC402123	431	http://www.ncbi.nlm.nih.gov/sites/entrez?Db=gene&Cmd=ShowDetailView&TermToSearch=391504&ordinalpos=1&itool=EntrezSystem2.PEntrez.Gene.Gene_ResultsPanel.Gene_RVDocSum	LOC391504	LOC391504	546	2.1	2.1	-0.4	0.4	0.00018	0.63	0.03	-0.5	-0.5	-0.4	-0.3	0.84	0.49	0.51
http://www.ensembl.org/Homo_sapiens/Variation/Summary?v=rs7641345	rs7641345	rs7641345	3	0.95	0.04	0	0.01	3.1e-05	0.072	0.22	0.09	A	G	0.22	http://www.ncbi.nlm.nih.gov/sites/entrez?Db=gene&Cmd=ShowDetailView&TermToSearch=391511&ordinalpos=1&itool=EntrezSystem2.PEntrez.Gene.Gene_ResultsPanel.Gene_RVDocSum	LOC391511	LOC391511	3	http://www.ncbi.nlm.nih.gov/sites/entrez?Db=gene&Cmd=ShowDetailView&TermToSearch=5468&ordinalpos=1&itool=EntrezSystem2.PEntrez.Gene.Gene_ResultsPanel.Gene_RVDocSum	PPARG	PPARG	33	http://www.ncbi.nlm.nih.gov/sites/entrez?Db=gene&Cmd=ShowDetailView&TermToSearch=6854&ordinalpos=1&itool=EntrezSystem2.PEntrez.Gene.Gene_ResultsPanel.Gene_RVDocSum	SYN2	SYN2	64	2.7	0.8	1.8	-0.2	0.0072	0.00024	0.75	0.1	0	-0.1	-0.1	0.18	0.32	0.49
http://www.ensembl.org/Homo_sapiens/Variation/Summary?v=rs523909	rs523909	rs523909	3	0.99	0.01	0	0	0.00022	0.78	-0.11	-0.01	C	T	0.24	http://www.ncbi.nlm.nih.gov/sites/entrez?Db=gene&Cmd=ShowDetailView&TermToSearch=23180&ordinalpos=1&itool=EntrezSystem2.PEntrez.Gene.Gene_ResultsPanel.Gene_RVDocSum	RAFTLIN	RAFTLIN	0	http://www.ncbi.nlm.nih.gov/sites/entrez?Db=gene&Cmd=ShowDetailView&TermToSearch=92106&ordinalpos=1&itool=EntrezSystem2.PEntrez.Gene.Gene_ResultsPanel.Gene_RVDocSum	OXNAD1	OXNAD1	84	http://www.ncbi.nlm.nih.gov/sites/entrez?Db=gene&Cmd=ShowDetailView&TermToSearch=285381&ordinalpos=1&itool=EntrezSystem2.PEntrez.Gene.Gene_ResultsPanel.Gene_RVDocSum	ZCSL2	ZCSL2	125	2	2.3	-0.3	0	0.00011	0.47	0.17	-0.6	-0.4	-0.4	0	0.56	0.91	0.13
http://www.ensembl.org/Homo_sapiens/Variation/Summary?v=rs2929404	rs2929404	rs2929404	3	0.94	0.06	0	0	2.2e-05	0.63	0.17	0.02	T	C	0.17	http://www.ncbi.nlm.nih.gov/sites/entrez?Db=gene&Cmd=ShowDetailView&TermToSearch=8850&ordinalpos=1&itool=EntrezSystem2.PEntrez.Gene.Gene_ResultsPanel.Gene_RVDocSum	PCAF	PCAF	0	http://www.ncbi.nlm.nih.gov/sites/entrez?Db=gene&Cmd=ShowDetailView&TermToSearch=151649&ordinalpos=1&itool=EntrezSystem2.PEntrez.Gene.Gene_ResultsPanel.Gene_RVDocSum	C3orf48	C3orf48	41	http://www.ncbi.nlm.nih.gov/sites/entrez?Db=gene&Cmd=ShowDetailView&TermToSearch=5868&ordinalpos=1&itool=EntrezSystem2.PEntrez.Gene.Gene_ResultsPanel.Gene_RVDocSum	RAB5A	RAB5A	68	2.9	3.9	-0.3	0.4	8.9e-07	0.53	0.03	-0.5	-0.3	-0.2	-0.2	0.68	0.45	0.57
http://www.ensembl.org/Homo_sapiens/Variation/Summary?v=rs2948085	rs2948085	rs2948085	3	0.97	0.03	0	0	5.1e-05	0.59	0.14	0.02	T	C	0.16	http://www.ncbi.nlm.nih.gov/sites/entrez?Db=gene&Cmd=ShowDetailView&TermToSearch=8850&ordinalpos=1&itool=EntrezSystem2.PEntrez.Gene.Gene_ResultsPanel.Gene_RVDocSum	PCAF	PCAF	0	http://www.ncbi.nlm.nih.gov/sites/entrez?Db=gene&Cmd=ShowDetailView&TermToSearch=151649&ordinalpos=1&itool=EntrezSystem2.PEntrez.Gene.Gene_ResultsPanel.Gene_RVDocSum	C3orf48	C3orf48	44	http://www.ncbi.nlm.nih.gov/sites/entrez?Db=gene&Cmd=ShowDetailView&TermToSearch=5868&ordinalpos=1&itool=EntrezSystem2.PEntrez.Gene.Gene_ResultsPanel.Gene_RVDocSum	RAB5A	RAB5A	71	2.6	3.8	-0.4	0.6	1e-06	0.63	0.013	-0.5	-0.3	-0.2	-0.2	0.79	0.32	0.53
http://www.ensembl.org/Homo_sapiens/Variation/Summary?v=rs2948097	rs2948097	rs2948097	3	0.99	0.01	0	0	0.00019	0.64	0.13	-0.02	A	G	0.21	http://www.ncbi.nlm.nih.gov/sites/entrez?Db=gene&Cmd=ShowDetailView&TermToSearch=8850&ordinalpos=1&itool=EntrezSystem2.PEntrez.Gene.Gene_ResultsPanel.Gene_RVDocSum	PCAF	PCAF	0	http://www.ncbi.nlm.nih.gov/sites/entrez?Db=gene&Cmd=ShowDetailView&TermToSearch=151649&ordinalpos=1&itool=EntrezSystem2.PEntrez.Gene.Gene_ResultsPanel.Gene_RVDocSum	C3orf48	C3orf48	52	http://www.ncbi.nlm.nih.gov/sites/entrez?Db=gene&Cmd=ShowDetailView&TermToSearch=5868&ordinalpos=1&itool=EntrezSystem2.PEntrez.Gene.Gene_ResultsPanel.Gene_RVDocSum	RAB5A	RAB5A	79	2.1	1.5	-0.2	0.2	0.00075	0.21	0.053	-0.5	-0.2	-0.3	0	0.29	0.46	0.16
http://www.ensembl.org/Homo_sapiens/Variation/Summary?v=rs1353998	rs1353998	rs1353998	3	0.97	0.03	0	0	0.00032	0.97	-0.1	0	C	A	0.29	http://www.ncbi.nlm.nih.gov/sites/entrez?Db=gene&Cmd=ShowDetailView&TermToSearch=728976&ordinalpos=1&itool=EntrezSystem2.PEntrez.Gene.Gene_ResultsPanel.Gene_RVDocSum	LOC728976	LOC728976	47	http://www.ncbi.nlm.nih.gov/sites/entrez?Db=gene&Cmd=ShowDetailView&TermToSearch=391518&ordinalpos=1&itool=EntrezSystem2.PEntrez.Gene.Gene_ResultsPanel.Gene_RVDocSum	VENTXP7	VENTXP7	606	http://www.ncbi.nlm.nih.gov/sites/entrez?Db=gene&Cmd=ShowDetailView&TermToSearch=151648&ordinalpos=1&itool=EntrezSystem2.PEntrez.Gene.Gene_ResultsPanel.Gene_RVDocSum	SGOL1	SGOL1	613	2.6	1.4	0.1	0	0.0052	0.07	0.17	-0.6	-0.5	-0.4	-0.3	0.94	0.86	0.99
http://www.ensembl.org/Homo_sapiens/Variation/Summary?v=rs7620972	rs7620972	rs7620972	3	0.99	0.01	0	0	0.00027	0.46	-0.19	-0.04	G	A	0.09	http://www.ncbi.nlm.nih.gov/sites/entrez?Db=gene&Cmd=ShowDetailView&TermToSearch=728976&ordinalpos=1&itool=EntrezSystem2.PEntrez.Gene.Gene_ResultsPanel.Gene_RVDocSum	LOC728976	LOC728976	41	http://www.ncbi.nlm.nih.gov/sites/entrez?Db=gene&Cmd=ShowDetailView&TermToSearch=391518&ordinalpos=1&itool=EntrezSystem2.PEntrez.Gene.Gene_ResultsPanel.Gene_RVDocSum	VENTXP7	VENTXP7	600	http://www.ncbi.nlm.nih.gov/sites/entrez?Db=gene&Cmd=ShowDetailView&TermToSearch=79750&ordinalpos=1&itool=EntrezSystem2.PEntrez.Gene.Gene_ResultsPanel.Gene_RVDocSum	ZNF659	ZNF659	616	2	1.1	0.2	-0.1	0.0028	0.061	0.32	-0.3	-0.1	-0.2	-0.1	0.2	0.68	0.87
http://www.ensembl.org/Homo_sapiens/Variation/Summary?v=rs2047610	rs2047610	rs2047610	3	0.99	0.01	0	0	0.00027	0.47	-0.19	-0.04	A	G	0.09	http://www.ncbi.nlm.nih.gov/sites/entrez?Db=gene&Cmd=ShowDetailView&TermToSearch=728976&ordinalpos=1&itool=EntrezSystem2.PEntrez.Gene.Gene_ResultsPanel.Gene_RVDocSum	LOC728976	LOC728976	41	http://www.ncbi.nlm.nih.gov/sites/entrez?Db=gene&Cmd=ShowDetailView&TermToSearch=391518&ordinalpos=1&itool=EntrezSystem2.PEntrez.Gene.Gene_ResultsPanel.Gene_RVDocSum	VENTXP7	VENTXP7	600	http://www.ncbi.nlm.nih.gov/sites/entrez?Db=gene&Cmd=ShowDetailView&TermToSearch=79750&ordinalpos=1&itool=EntrezSystem2.PEntrez.Gene.Gene_ResultsPanel.Gene_RVDocSum	ZNF659	ZNF659	615	2	1.1	0.2	-0.1	0.0027	0.063	0.32	-0.3	-0.1	-0.2	-0.1	0.2	0.69	0.86
http://www.ensembl.org/Homo_sapiens/Variation/Summary?v=rs3911499	rs3911499	rs3911499	3	0.98	0.02	0	0	0.0013	0.7	0.07	-0.01	G	A	0.44	http://www.ncbi.nlm.nih.gov/sites/entrez?Db=gene&Cmd=ShowDetailView&TermToSearch=79750&ordinalpos=1&itool=EntrezSystem2.PEntrez.Gene.Gene_ResultsPanel.Gene_RVDocSum	ZNF659	ZNF659	0	http://www.ncbi.nlm.nih.gov/sites/entrez?Db=gene&Cmd=ShowDetailView&TermToSearch=391518&ordinalpos=1&itool=EntrezSystem2.PEntrez.Gene.Gene_ResultsPanel.Gene_RVDocSum	VENTXP7	VENTXP7	222	http://www.ncbi.nlm.nih.gov/sites/entrez?Db=gene&Cmd=ShowDetailView&TermToSearch=728516&ordinalpos=1&itool=EntrezSystem2.PEntrez.Gene.Gene_ResultsPanel.Gene_RVDocSum	LOC728516	LOC728516	744	2.3	0.7	-0.2	0.6	0.031	0.2	0.019	-0.5	-0.1	-0.5	-0.2	0.15	0.54	0.47
http://www.ensembl.org/Homo_sapiens/Variation/Summary?v=rs9815891	rs9815891	rs9815891	3	0.99	0.01	0	0	0.00017	0.1	0.1	0.04	T	C	0.34	http://www.ncbi.nlm.nih.gov/sites/entrez?Db=gene&Cmd=ShowDetailView&TermToSearch=6336&ordinalpos=1&itool=EntrezSystem2.PEntrez.Gene.Gene_ResultsPanel.Gene_RVDocSum	SCN10A	SCN10A	0	http://www.ncbi.nlm.nih.gov/sites/entrez?Db=gene&Cmd=ShowDetailView&TermToSearch=11280&ordinalpos=1&itool=EntrezSystem2.PEntrez.Gene.Gene_ResultsPanel.Gene_RVDocSum	SCN11A	SCN11A	54	http://www.ncbi.nlm.nih.gov/sites/entrez?Db=gene&Cmd=ShowDetailView&TermToSearch=6331&ordinalpos=1&itool=EntrezSystem2.PEntrez.Gene.Gene_ResultsPanel.Gene_RVDocSum	SCN5A	SCN5A	142	2.1	1.1	0.3	-0.2	0.003	0.031	0.31	-0.2	-0.1	-0.4	-0.2	0.12	0.7	0.42
http://www.ensembl.org/Homo_sapiens/Variation/Summary?v=rs10510748	rs10510748	rs10510748	3	0.98	0.02	0	0	0.00012	0.84	-0.16	-0.01	G	A	0.1	http://www.ncbi.nlm.nih.gov/sites/entrez?Db=gene&Cmd=ShowDetailView&TermToSearch=391533&ordinalpos=1&itool=EntrezSystem2.PEntrez.Gene.Gene_ResultsPanel.Gene_RVDocSum	LOC391533	LOC391533	5	http://www.ncbi.nlm.nih.gov/sites/entrez?Db=gene&Cmd=ShowDetailView&TermToSearch=1230&ordinalpos=1&itool=EntrezSystem2.PEntrez.Gene.Gene_ResultsPanel.Gene_RVDocSum	CCR1	CCR1	65	http://www.ncbi.nlm.nih.gov/sites/entrez?Db=gene&Cmd=ShowDetailView&TermToSearch=1232&ordinalpos=1&itool=EntrezSystem2.PEntrez.Gene.Gene_ResultsPanel.Gene_RVDocSum	CCR3	CCR3	105	2.3	0.7	0	0.9	0.0096	0.15	0.0037	-0.5	-0.3	-0.2	-0.2	0.7	0.33	0.81
http://www.ensembl.org/Homo_sapiens/Variation/Summary?v=rs10510749	rs10510749	rs10510749	3	0.98	0.01	0	0	0.00014	0.86	-0.16	-0.01	T	C	0.09	http://www.ncbi.nlm.nih.gov/sites/entrez?Db=gene&Cmd=ShowDetailView&TermToSearch=391533&ordinalpos=1&itool=EntrezSystem2.PEntrez.Gene.Gene_ResultsPanel.Gene_RVDocSum	LOC391533	LOC391533	3	http://www.ncbi.nlm.nih.gov/sites/entrez?Db=gene&Cmd=ShowDetailView&TermToSearch=1230&ordinalpos=1&itool=EntrezSystem2.PEntrez.Gene.Gene_ResultsPanel.Gene_RVDocSum	CCR1	CCR1	63	http://www.ncbi.nlm.nih.gov/sites/entrez?Db=gene&Cmd=ShowDetailView&TermToSearch=1232&ordinalpos=1&itool=EntrezSystem2.PEntrez.Gene.Gene_ResultsPanel.Gene_RVDocSum	CCR3	CCR3	103	2.2	0.7	0	0.8	0.0096	0.15	0.005	-0.5	-0.3	-0.2	-0.2	0.7	0.33	0.74
http://www.ensembl.org/Homo_sapiens/Variation/Summary?v=rs13084057	rs13084057	rs13084057	3	0.98	0.02	0	0	0.00012	0.84	-0.16	-0.01	G	C	0.09	http://www.ncbi.nlm.nih.gov/sites/entrez?Db=gene&Cmd=ShowDetailView&TermToSearch=391533&ordinalpos=1&itool=EntrezSystem2.PEntrez.Gene.Gene_ResultsPanel.Gene_RVDocSum	LOC391533	LOC391533	0	http://www.ncbi.nlm.nih.gov/sites/entrez?Db=gene&Cmd=ShowDetailView&TermToSearch=1230&ordinalpos=1&itool=EntrezSystem2.PEntrez.Gene.Gene_ResultsPanel.Gene_RVDocSum	CCR1	CCR1	58	http://www.ncbi.nlm.nih.gov/sites/entrez?Db=gene&Cmd=ShowDetailView&TermToSearch=1232&ordinalpos=1&itool=EntrezSystem2.PEntrez.Gene.Gene_ResultsPanel.Gene_RVDocSum	CCR3	CCR3	99	2.3	0.7	0	0.9	0.0096	0.15	0.0038	-0.5	-0.3	-0.2	-0.2	0.72	0.35	0.8
http://www.ensembl.org/Homo_sapiens/Variation/Summary?v=rs7631551	rs7631551	rs7631551	3	0.98	0.02	0	0	9.4e-05	0.83	-0.16	-0.01	A	C	0.09	http://www.ncbi.nlm.nih.gov/sites/entrez?Db=gene&Cmd=ShowDetailView&TermToSearch=391533&ordinalpos=1&itool=EntrezSystem2.PEntrez.Gene.Gene_ResultsPanel.Gene_RVDocSum	LOC391533	LOC391533	1	http://www.ncbi.nlm.nih.gov/sites/entrez?Db=gene&Cmd=ShowDetailView&TermToSearch=1230&ordinalpos=1&itool=EntrezSystem2.PEntrez.Gene.Gene_ResultsPanel.Gene_RVDocSum	CCR1	CCR1	57	http://www.ncbi.nlm.nih.gov/sites/entrez?Db=gene&Cmd=ShowDetailView&TermToSearch=1232&ordinalpos=1&itool=EntrezSystem2.PEntrez.Gene.Gene_ResultsPanel.Gene_RVDocSum	CCR3	CCR3	97	2.4	0.7	-0.1	1.1	0.0096	0.18	0.0015	-0.5	-0.3	-0.2	-0.2	0.72	0.39	0.91
http://www.ensembl.org/Homo_sapiens/Variation/Summary?v=rs13075836	rs13075836	rs13075836	3	0.99	0.01	0	0	0.00016	0.84	-0.16	-0.01	C	T	0.09	http://www.ncbi.nlm.nih.gov/sites/entrez?Db=gene&Cmd=ShowDetailView&TermToSearch=391533&ordinalpos=1&itool=EntrezSystem2.PEntrez.Gene.Gene_ResultsPanel.Gene_RVDocSum	LOC391533	LOC391533	1	http://www.ncbi.nlm.nih.gov/sites/entrez?Db=gene&Cmd=ShowDetailView&TermToSearch=1230&ordinalpos=1&itool=EntrezSystem2.PEntrez.Gene.Gene_ResultsPanel.Gene_RVDocSum	CCR1	CCR1	57	http://www.ncbi.nlm.nih.gov/sites/entrez?Db=gene&Cmd=ShowDetailView&TermToSearch=1232&ordinalpos=1&itool=EntrezSystem2.PEntrez.Gene.Gene_ResultsPanel.Gene_RVDocSum	CCR3	CCR3	97	2.2	0.7	0	0.8	0.01	0.16	0.0051	-0.5	-0.3	-0.2	-0.2	0.72	0.34	0.79
http://www.ensembl.org/Homo_sapiens/Variation/Summary?v=rs13096325	rs13096325	rs13096325	3	0.99	0.01	0	0	0.00021	0.83	-0.15	-0.01	G	A	0.09	http://www.ncbi.nlm.nih.gov/sites/entrez?Db=gene&Cmd=ShowDetailView&TermToSearch=391533&ordinalpos=1&itool=EntrezSystem2.PEntrez.Gene.Gene_ResultsPanel.Gene_RVDocSum	LOC391533	LOC391533	2	http://www.ncbi.nlm.nih.gov/sites/entrez?Db=gene&Cmd=ShowDetailView&TermToSearch=1230&ordinalpos=1&itool=EntrezSystem2.PEntrez.Gene.Gene_ResultsPanel.Gene_RVDocSum	CCR1	CCR1	56	http://www.ncbi.nlm.nih.gov/sites/entrez?Db=gene&Cmd=ShowDetailView&TermToSearch=1232&ordinalpos=1&itool=EntrezSystem2.PEntrez.Gene.Gene_ResultsPanel.Gene_RVDocSum	CCR3	CCR3	97	2.1	0.7	0	0.7	0.01	0.17	0.007	-0.5	-0.3	-0.2	-0.2	0.72	0.32	0.79
http://www.ensembl.org/Homo_sapiens/Variation/Summary?v=rs6805249	rs6805249	rs6805249	3	0.98	0.02	0	0	0.00022	0.84	0.16	-0.01	T	G	0.09	http://www.ncbi.nlm.nih.gov/sites/entrez?Db=gene&Cmd=ShowDetailView&TermToSearch=57406&ordinalpos=1&itool=EntrezSystem2.PEntrez.Gene.Gene_ResultsPanel.Gene_RVDocSum	ABHD6	ABHD6	0	http://www.ncbi.nlm.nih.gov/sites/entrez?Db=gene&Cmd=ShowDetailView&TermToSearch=11102&ordinalpos=1&itool=EntrezSystem2.PEntrez.Gene.Gene_ResultsPanel.Gene_RVDocSum	RPP14	RPP14	44	http://www.ncbi.nlm.nih.gov/sites/entrez?Db=gene&Cmd=ShowDetailView&TermToSearch=1776&ordinalpos=1&itool=EntrezSystem2.PEntrez.Gene.Gene_ResultsPanel.Gene_RVDocSum	DNASE1L3	DNASE1L3	47	2.3	-0.1	1	0.8	0.24	0.0052	0.0063	-0.5	-0.2	-0.3	-0.2	0.4	0.75	0.76
http://www.ensembl.org/Homo_sapiens/Variation/Summary?v=rs9809927	rs9809927	rs9809927	3	0.98	0.02	0	0	0.00022	0.85	0.17	-0.01	G	A	0.09	http://www.ncbi.nlm.nih.gov/sites/entrez?Db=gene&Cmd=ShowDetailView&TermToSearch=57406&ordinalpos=1&itool=EntrezSystem2.PEntrez.Gene.Gene_ResultsPanel.Gene_RVDocSum	ABHD6	ABHD6	0	http://www.ncbi.nlm.nih.gov/sites/entrez?Db=gene&Cmd=ShowDetailView&TermToSearch=11102&ordinalpos=1&itool=EntrezSystem2.PEntrez.Gene.Gene_ResultsPanel.Gene_RVDocSum	RPP14	RPP14	41	http://www.ncbi.nlm.nih.gov/sites/entrez?Db=gene&Cmd=ShowDetailView&TermToSearch=1776&ordinalpos=1&itool=EntrezSystem2.PEntrez.Gene.Gene_ResultsPanel.Gene_RVDocSum	DNASE1L3	DNASE1L3	51	2.3	-0.1	1	0.8	0.24	0.0051	0.0053	-0.5	-0.2	-0.3	-0.2	0.4	0.74	0.72
http://www.ensembl.org/Homo_sapiens/Variation/Summary?v=rs9852221	rs9852221	rs9852221	3	0.98	0.02	0	0	0.00022	0.85	0.17	-0.01	A	G	0.09	http://www.ncbi.nlm.nih.gov/sites/entrez?Db=gene&Cmd=ShowDetailView&TermToSearch=57406&ordinalpos=1&itool=EntrezSystem2.PEntrez.Gene.Gene_ResultsPanel.Gene_RVDocSum	ABHD6	ABHD6	0	http://www.ncbi.nlm.nih.gov/sites/entrez?Db=gene&Cmd=ShowDetailView&TermToSearch=11102&ordinalpos=1&itool=EntrezSystem2.PEntrez.Gene.Gene_ResultsPanel.Gene_RVDocSum	RPP14	RPP14	40	http://www.ncbi.nlm.nih.gov/sites/entrez?Db=gene&Cmd=ShowDetailView&TermToSearch=1776&ordinalpos=1&itool=EntrezSystem2.PEntrez.Gene.Gene_ResultsPanel.Gene_RVDocSum	DNASE1L3	DNASE1L3	51	2.3	-0.1	1	0.8	0.24	0.0052	0.0052	-0.5	-0.2	-0.3	-0.2	0.4	0.74	0.72
http://www.ensembl.org/Homo_sapiens/Variation/Summary?v=rs17059096	rs17059096	rs17059096	3	0.98	0.02	0	0	0.00022	0.85	0.17	-0.01	T	A	0.09	http://www.ncbi.nlm.nih.gov/sites/entrez?Db=gene&Cmd=ShowDetailView&TermToSearch=57406&ordinalpos=1&itool=EntrezSystem2.PEntrez.Gene.Gene_ResultsPanel.Gene_RVDocSum	ABHD6	ABHD6	0	http://www.ncbi.nlm.nih.gov/sites/entrez?Db=gene&Cmd=ShowDetailView&TermToSearch=11102&ordinalpos=1&itool=EntrezSystem2.PEntrez.Gene.Gene_ResultsPanel.Gene_RVDocSum	RPP14	RPP14	37	http://www.ncbi.nlm.nih.gov/sites/entrez?Db=gene&Cmd=ShowDetailView&TermToSearch=1776&ordinalpos=1&itool=EntrezSystem2.PEntrez.Gene.Gene_ResultsPanel.Gene_RVDocSum	DNASE1L3	DNASE1L3	55	2.3	-0.1	1	0.8	0.24	0.0052	0.0052	-0.5	-0.2	-0.3	-0.2	0.4	0.74	0.72
http://www.ensembl.org/Homo_sapiens/Variation/Summary?v=rs17059111	rs17059111	rs17059111	3	0.98	0.02	0	0	0.00021	0.83	0.17	-0.01	G	A	0.08	http://www.ncbi.nlm.nih.gov/sites/entrez?Db=gene&Cmd=ShowDetailView&TermToSearch=57406&ordinalpos=1&itool=EntrezSystem2.PEntrez.Gene.Gene_ResultsPanel.Gene_RVDocSum	ABHD6	ABHD6	0	http://www.ncbi.nlm.nih.gov/sites/entrez?Db=gene&Cmd=ShowDetailView&TermToSearch=11102&ordinalpos=1&itool=EntrezSystem2.PEntrez.Gene.Gene_ResultsPanel.Gene_RVDocSum	RPP14	RPP14	35	http://www.ncbi.nlm.nih.gov/sites/entrez?Db=gene&Cmd=ShowDetailView&TermToSearch=1776&ordinalpos=1&itool=EntrezSystem2.PEntrez.Gene.Gene_ResultsPanel.Gene_RVDocSum	DNASE1L3	DNASE1L3	57	2.3	-0.1	1	0.8	0.23	0.0052	0.0052	-0.4	-0.2	-0.3	-0.2	0.38	0.73	0.71
http://www.ensembl.org/Homo_sapiens/Variation/Summary?v=rs1562524	rs1562524	rs1562524	3	0.95	0.04	0	0	3.2e-05	0.62	0.12	0.01	A	G	0.46	http://www.ncbi.nlm.nih.gov/sites/entrez?Db=gene&Cmd=ShowDetailView&TermToSearch=2272&ordinalpos=1&itool=EntrezSystem2.PEntrez.Gene.Gene_ResultsPanel.Gene_RVDocSum	FHIT	FHIT	0	http://www.ncbi.nlm.nih.gov/sites/entrez?Db=gene&Cmd=ShowDetailView&TermToSearch=391541&ordinalpos=1&itool=EntrezSystem2.PEntrez.Gene.Gene_ResultsPanel.Gene_RVDocSum	LOC391541	LOC391541	215	http://www.ncbi.nlm.nih.gov/sites/entrez?Db=gene&Cmd=ShowDetailView&TermToSearch=391540&ordinalpos=1&itool=EntrezSystem2.PEntrez.Gene.Gene_ResultsPanel.Gene_RVDocSum	LOC391540	LOC391540	217	2.7	1.6	0.5	0.1	0.00071	0.021	0.17	-0.6	-0.3	-0.3	-0.3	0.49	0.3	0.62
http://www.ensembl.org/Homo_sapiens/Variation/Summary?v=rs7652163	rs7652163	rs7652163	3	0.99	0.01	0	0	0.00015	0.88	0.1	0	C	T	0.3	http://www.ncbi.nlm.nih.gov/sites/entrez?Db=gene&Cmd=ShowDetailView&TermToSearch=2272&ordinalpos=1&itool=EntrezSystem2.PEntrez.Gene.Gene_ResultsPanel.Gene_RVDocSum	FHIT	FHIT	0	http://www.ncbi.nlm.nih.gov/sites/entrez?Db=gene&Cmd=ShowDetailView&TermToSearch=391541&ordinalpos=1&itool=EntrezSystem2.PEntrez.Gene.Gene_ResultsPanel.Gene_RVDocSum	LOC391541	LOC391541	238	http://www.ncbi.nlm.nih.gov/sites/entrez?Db=gene&Cmd=ShowDetailView&TermToSearch=391540&ordinalpos=1&itool=EntrezSystem2.PEntrez.Gene.Gene_ResultsPanel.Gene_RVDocSum	LOC391540	LOC391540	239	2.1	1.6	0.5	-0.3	0.00098	0.024	0.81	-0.7	-0.5	-0.3	-0.3	0.43	0.46	0.89
http://www.ensembl.org/Homo_sapiens/Variation/Summary?v=rs6446172	rs6446172	rs6446172	3	0.99	0.01	0	0	0.00013	0.91	0.1	0	G	A	0.32	http://www.ncbi.nlm.nih.gov/sites/entrez?Db=gene&Cmd=ShowDetailView&TermToSearch=2272&ordinalpos=1&itool=EntrezSystem2.PEntrez.Gene.Gene_ResultsPanel.Gene_RVDocSum	FHIT	FHIT	0	http://www.ncbi.nlm.nih.gov/sites/entrez?Db=gene&Cmd=ShowDetailView&TermToSearch=391541&ordinalpos=1&itool=EntrezSystem2.PEntrez.Gene.Gene_ResultsPanel.Gene_RVDocSum	LOC391541	LOC391541	251	http://www.ncbi.nlm.nih.gov/sites/entrez?Db=gene&Cmd=ShowDetailView&TermToSearch=391540&ordinalpos=1&itool=EntrezSystem2.PEntrez.Gene.Gene_ResultsPanel.Gene_RVDocSum	LOC391540	LOC391540	252	2.2	1.5	0.4	-0.2	0.0013	0.03	0.51	-0.7	-0.4	-0.4	-0.3	0.41	0.61	0.59
http://www.ensembl.org/Homo_sapiens/Variation/Summary?v=rs7632682	rs7632682	rs7632682	3	0.99	0.01	0	0	0.00014	0.82	0.1	-0.01	A	G	0.28	http://www.ncbi.nlm.nih.gov/sites/entrez?Db=gene&Cmd=ShowDetailView&TermToSearch=2272&ordinalpos=1&itool=EntrezSystem2.PEntrez.Gene.Gene_ResultsPanel.Gene_RVDocSum	FHIT	FHIT	0	http://www.ncbi.nlm.nih.gov/sites/entrez?Db=gene&Cmd=ShowDetailView&TermToSearch=391541&ordinalpos=1&itool=EntrezSystem2.PEntrez.Gene.Gene_ResultsPanel.Gene_RVDocSum	LOC391541	LOC391541	257	http://www.ncbi.nlm.nih.gov/sites/entrez?Db=gene&Cmd=ShowDetailView&TermToSearch=391540&ordinalpos=1&itool=EntrezSystem2.PEntrez.Gene.Gene_ResultsPanel.Gene_RVDocSum	LOC391540	LOC391540	258	2.2	1.5	0.4	-0.3	0.0012	0.029	0.59	-0.7	-0.4	-0.4	-0.3	0.39	0.59	0.77
http://www.ensembl.org/Homo_sapiens/Variation/Summary?v=rs153716	rs153716	rs153716	3	0.99	0.01	0	0	0.00016	0.64	0.1	0.01	C	T	0.32	http://www.ncbi.nlm.nih.gov/sites/entrez?Db=gene&Cmd=ShowDetailView&TermToSearch=166336&ordinalpos=1&itool=EntrezSystem2.PEntrez.Gene.Gene_ResultsPanel.Gene_RVDocSum	PRICKLE2	PRICKLE2	0	http://www.ncbi.nlm.nih.gov/sites/entrez?Db=gene&Cmd=ShowDetailView&TermToSearch=9861&ordinalpos=1&itool=EntrezSystem2.PEntrez.Gene.Gene_ResultsPanel.Gene_RVDocSum	PSMD6	PSMD6	89	http://www.ncbi.nlm.nih.gov/sites/entrez?Db=gene&Cmd=ShowDetailView&TermToSearch=6314&ordinalpos=1&itool=EntrezSystem2.PEntrez.Gene.Gene_ResultsPanel.Gene_RVDocSum	ATXN7	ATXN7	111	2.1	2.2	-0.2	-0.2	0.00013	0.27	0.35	-0.7	-0.6	-0.4	-0.3	0.96	0.62	0.57
http://www.ensembl.org/Homo_sapiens/Variation/Summary?v=rs11130958	rs11130958	rs11130958	3	0.97	0.03	0	0	5.7e-05	0.53	0.11	0.02	C	T	0.31	http://www.ncbi.nlm.nih.gov/sites/entrez?Db=gene&Cmd=ShowDetailView&TermToSearch=166336&ordinalpos=1&itool=EntrezSystem2.PEntrez.Gene.Gene_ResultsPanel.Gene_RVDocSum	PRICKLE2	PRICKLE2	0	http://www.ncbi.nlm.nih.gov/sites/entrez?Db=gene&Cmd=ShowDetailView&TermToSearch=9861&ordinalpos=1&itool=EntrezSystem2.PEntrez.Gene.Gene_ResultsPanel.Gene_RVDocSum	PSMD6	PSMD6	96	http://www.ncbi.nlm.nih.gov/sites/entrez?Db=gene&Cmd=ShowDetailView&TermToSearch=6314&ordinalpos=1&itool=EntrezSystem2.PEntrez.Gene.Gene_ResultsPanel.Gene_RVDocSum	ATXN7	ATXN7	119	2.5	2.6	0	-0.3	4.4e-05	0.14	0.51	-0.6	-0.5	-0.4	-0.3	0.95	0.51	0.61
http://www.ensembl.org/Homo_sapiens/Variation/Summary?v=rs9853195	rs9853195	rs9853195	3	0.99	0.01	0	0	0.00019	0.22	-0.11	0.04	C	A	0.19	http://www.ncbi.nlm.nih.gov/sites/entrez?Db=gene&Cmd=ShowDetailView&TermToSearch=2632&ordinalpos=1&itool=EntrezSystem2.PEntrez.Gene.Gene_ResultsPanel.Gene_RVDocSum	GBE1	GBE1	360	http://www.ncbi.nlm.nih.gov/sites/entrez?Db=gene&Cmd=ShowDetailView&TermToSearch=83528&ordinalpos=1&itool=EntrezSystem2.PEntrez.Gene.Gene_ResultsPanel.Gene_RVDocSum	CYP51P1	CYP51P1	684	http://www.ncbi.nlm.nih.gov/sites/entrez?Db=gene&Cmd=ShowDetailView&TermToSearch=728296&ordinalpos=1&itool=EntrezSystem2.PEntrez.Gene.Gene_ResultsPanel.Gene_RVDocSum	LOC728296	LOC728296	754	2.1	1.1	0.6	-0.2	0.0029	0.014	0.7	-0.3	-0.2	-0.4	-0.1	0.2	0.91	0.32
http://www.ensembl.org/Homo_sapiens/Variation/Summary?v=rs1259312	rs1259312	rs1259312	3	0.98	0.01	0	0.01	0.00027	0.0045	-0.09	-0.07	C	T	0.35	http://www.ncbi.nlm.nih.gov/sites/entrez?Db=gene&Cmd=ShowDetailView&TermToSearch=11167&ordinalpos=1&itool=EntrezSystem2.PEntrez.Gene.Gene_ResultsPanel.Gene_RVDocSum	FSTL1	FSTL1	16	http://www.ncbi.nlm.nih.gov/sites/entrez?Db=gene&Cmd=ShowDetailView&TermToSearch=406975&ordinalpos=1&itool=EntrezSystem2.PEntrez.Gene.Gene_ResultsPanel.Gene_RVDocSum	MIRN198	MIRN198	71	http://www.ncbi.nlm.nih.gov/sites/entrez?Db=gene&Cmd=ShowDetailView&TermToSearch=116064&ordinalpos=1&itool=EntrezSystem2.PEntrez.Gene.Gene_ResultsPanel.Gene_RVDocSum	LRRC58	LRRC58	116	2.1	0	0	2.1	0.071	0.15	0.00011	0.9	-0.1	-0.4	1.8	0.13	0.58	0.00028
http://www.ensembl.org/Homo_sapiens/Variation/Summary?v=rs7648000	rs7648000	rs7648000	3	0.98	0.02	0	0	0.00011	0.4	0.14	-0.03	A	T	0.21	http://www.ncbi.nlm.nih.gov/sites/entrez?Db=gene&Cmd=ShowDetailView&TermToSearch=729962&ordinalpos=1&itool=EntrezSystem2.PEntrez.Gene.Gene_ResultsPanel.Gene_RVDocSum	LOC729962	LOC729962	255	http://www.ncbi.nlm.nih.gov/sites/entrez?Db=gene&Cmd=ShowDetailView&TermToSearch=84107&ordinalpos=1&itool=EntrezSystem2.PEntrez.Gene.Gene_ResultsPanel.Gene_RVDocSum	ZIC4	ZIC4	376	http://www.ncbi.nlm.nih.gov/sites/entrez?Db=gene&Cmd=ShowDetailView&TermToSearch=7545&ordinalpos=1&itool=EntrezSystem2.PEntrez.Gene.Gene_ResultsPanel.Gene_RVDocSum	ZIC1	ZIC1	399	2.4	0.6	0.6	0.2	0.013	0.017	0.05	-0.4	-0.4	-0.2	-0.2	0.52	0.27	0.51
http://www.ensembl.org/Homo_sapiens/Variation/Summary?v=rs9824906	rs9824906	rs9824906	3	0.97	0.02	0	0	7.3e-05	0.093	0.15	-0.06	A	C	0.23	http://www.ncbi.nlm.nih.gov/sites/entrez?Db=gene&Cmd=ShowDetailView&TermToSearch=7104&ordinalpos=1&itool=EntrezSystem2.PEntrez.Gene.Gene_ResultsPanel.Gene_RVDocSum	TM4SF4	TM4SF4	0	http://www.ncbi.nlm.nih.gov/sites/entrez?Db=gene&Cmd=ShowDetailView&TermToSearch=646886&ordinalpos=1&itool=EntrezSystem2.PEntrez.Gene.Gene_ResultsPanel.Gene_RVDocSum	LOC646886	LOC646886	10	http://www.ncbi.nlm.nih.gov/sites/entrez?Db=gene&Cmd=ShowDetailView&TermToSearch=25937&ordinalpos=1&itool=EntrezSystem2.PEntrez.Gene.Gene_ResultsPanel.Gene_RVDocSum	WWTR1	WWTR1	46	2.4	0.5	0.6	0.3	0.017	0.015	0.038	0	-0.2	-0.3	0	0.3	0.45	0.21
http://www.ensembl.org/Homo_sapiens/Variation/Summary?v=rs17787972	rs17787972	rs17787972	3	0.99	0.01	0	0	0.00017	0.13	-0.16	0.07	G	A	0.08	http://www.ncbi.nlm.nih.gov/sites/entrez?Db=gene&Cmd=ShowDetailView&TermToSearch=25937&ordinalpos=1&itool=EntrezSystem2.PEntrez.Gene.Gene_ResultsPanel.Gene_RVDocSum	WWTR1	WWTR1	0	http://www.ncbi.nlm.nih.gov/sites/entrez?Db=gene&Cmd=ShowDetailView&TermToSearch=7104&ordinalpos=1&itool=EntrezSystem2.PEntrez.Gene.Gene_ResultsPanel.Gene_RVDocSum	TM4SF4	TM4SF4	107	http://www.ncbi.nlm.nih.gov/sites/entrez?Db=gene&Cmd=ShowDetailView&TermToSearch=51122&ordinalpos=1&itool=EntrezSystem2.PEntrez.Gene.Gene_ResultsPanel.Gene_RVDocSum	COMMD2	COMMD2	130	2.2	0.2	0.9	0.4	0.066	0.0048	0.023	-0.1	-0.1	-0.1	-0.2	0.18	0.23	0.69
http://www.ensembl.org/Homo_sapiens/Variation/Summary?v=rs17787978	rs17787978	rs17787978	3	0.98	0.01	0	0	0.00015	0.14	-0.16	0.06	G	A	0.08	http://www.ncbi.nlm.nih.gov/sites/entrez?Db=gene&Cmd=ShowDetailView&TermToSearch=25937&ordinalpos=1&itool=EntrezSystem2.PEntrez.Gene.Gene_ResultsPanel.Gene_RVDocSum	WWTR1	WWTR1	0	http://www.ncbi.nlm.nih.gov/sites/entrez?Db=gene&Cmd=ShowDetailView&TermToSearch=7104&ordinalpos=1&itool=EntrezSystem2.PEntrez.Gene.Gene_ResultsPanel.Gene_RVDocSum	TM4SF4	TM4SF4	110	http://www.ncbi.nlm.nih.gov/sites/entrez?Db=gene&Cmd=ShowDetailView&TermToSearch=51122&ordinalpos=1&itool=EntrezSystem2.PEntrez.Gene.Gene_ResultsPanel.Gene_RVDocSum	COMMD2	COMMD2	127	2.2	0.2	0.9	0.4	0.063	0.0046	0.023	-0.1	-0.1	-0.1	-0.2	0.18	0.22	0.68
rs-link	rsnum	SNP	chr	HO	HS	HD	HS+D	P-value-S	P-value-D	Effect-S	Effect-D	Minor Allele	Major Allele	MAF	GENE1-link	GENE1	GENE1	dist1 (Kb)	GENE2-link	GENE2	GENE2	dist2 (Kb)	GENE3-link	GENE3	GENE3	dist3 (Kb)	log10BF-S	log10BF-S-TNT	log10BF-S-PRINCE	log10BF-S-CAP	P-value-S-TNT	P-value-S-PRINCE	P-value-S-CAP	log10BF-D	log10BF-D-TNT	log10BF-D-PRINCE	log10BF-D-CAP	P-value-D-TNT	P-value-D-PRINCE	P-value-D-CAP
http://www.ensembl.org/Homo_sapiens/Variation/Summary?v=rs17195679	rs17195679	rs17195679	3	0.99	0.01	0	0	0.00019	0.13	-0.16	0.07	C	G	0.07	http://www.ncbi.nlm.nih.gov/sites/entrez?Db=gene&Cmd=ShowDetailView&TermToSearch=25937&ordinalpos=1&itool=EntrezSystem2.PEntrez.Gene.Gene_ResultsPanel.Gene_RVDocSum	WWTR1	WWTR1	0	http://www.ncbi.nlm.nih.gov/sites/entrez?Db=gene&Cmd=ShowDetailView&TermToSearch=7104&ordinalpos=1&itool=EntrezSystem2.PEntrez.Gene.Gene_ResultsPanel.Gene_RVDocSum	TM4SF4	TM4SF4	112	http://www.ncbi.nlm.nih.gov/sites/entrez?Db=gene&Cmd=ShowDetailView&TermToSearch=51122&ordinalpos=1&itool=EntrezSystem2.PEntrez.Gene.Gene_ResultsPanel.Gene_RVDocSum	COMMD2	COMMD2	125	2.1	0.2	0.9	0.4	0.065	0.0048	0.023	-0.1	-0.1	-0.1	-0.2	0.19	0.23	0.72
http://www.ensembl.org/Homo_sapiens/Variation/Summary?v=rs13070237	rs13070237	rs13070237	3	0.95	0.05	0	0	3.1e-05	0.98	-0.16	0	T	C	0.09	http://www.ncbi.nlm.nih.gov/sites/entrez?Db=gene&Cmd=ShowDetailView&TermToSearch=79740&ordinalpos=1&itool=EntrezSystem2.PEntrez.Gene.Gene_ResultsPanel.Gene_RVDocSum	FLJ23049	FLJ23049	0	http://www.ncbi.nlm.nih.gov/sites/entrez?Db=gene&Cmd=ShowDetailView&TermToSearch=5276&ordinalpos=1&itool=EntrezSystem2.PEntrez.Gene.Gene_ResultsPanel.Gene_RVDocSum	SERPINI2	SERPINI2	81	http://www.ncbi.nlm.nih.gov/sites/entrez?Db=gene&Cmd=ShowDetailView&TermToSearch=151790&ordinalpos=1&itool=EntrezSystem2.PEntrez.Gene.Gene_ResultsPanel.Gene_RVDocSum	WDR49	WDR49	118	2.8	1.2	0.4	0.2	0.0018	0.043	0.049	-0.5	-0.4	-0.3	-0.1	0.82	0.81	0.37
http://www.ensembl.org/Homo_sapiens/Variation/Summary?v=rs12493595	rs12493595	rs12493595	3	0.93	0.07	0	0	2e-05	0.9	-0.16	0	G	A	0.1	http://www.ncbi.nlm.nih.gov/sites/entrez?Db=gene&Cmd=ShowDetailView&TermToSearch=79740&ordinalpos=1&itool=EntrezSystem2.PEntrez.Gene.Gene_ResultsPanel.Gene_RVDocSum	FLJ23049	FLJ23049	0	http://www.ncbi.nlm.nih.gov/sites/entrez?Db=gene&Cmd=ShowDetailView&TermToSearch=5276&ordinalpos=1&itool=EntrezSystem2.PEntrez.Gene.Gene_ResultsPanel.Gene_RVDocSum	SERPINI2	SERPINI2	80	http://www.ncbi.nlm.nih.gov/sites/entrez?Db=gene&Cmd=ShowDetailView&TermToSearch=151790&ordinalpos=1&itool=EntrezSystem2.PEntrez.Gene.Gene_ResultsPanel.Gene_RVDocSum	WDR49	WDR49	117	2.9	1.4	0.4	0.2	0.0011	0.043	0.049	-0.5	-0.4	-0.3	-0.1	0.67	0.81	0.37
http://www.ensembl.org/Homo_sapiens/Variation/Summary?v=rs12491610	rs12491610	rs12491610	3	0.95	0.05	0	0	2.9e-05	0.98	-0.16	0	C	T	0.09	http://www.ncbi.nlm.nih.gov/sites/entrez?Db=gene&Cmd=ShowDetailView&TermToSearch=79740&ordinalpos=1&itool=EntrezSystem2.PEntrez.Gene.Gene_ResultsPanel.Gene_RVDocSum	FLJ23049	FLJ23049	0	http://www.ncbi.nlm.nih.gov/sites/entrez?Db=gene&Cmd=ShowDetailView&TermToSearch=5276&ordinalpos=1&itool=EntrezSystem2.PEntrez.Gene.Gene_ResultsPanel.Gene_RVDocSum	SERPINI2	SERPINI2	79	http://www.ncbi.nlm.nih.gov/sites/entrez?Db=gene&Cmd=ShowDetailView&TermToSearch=151790&ordinalpos=1&itool=EntrezSystem2.PEntrez.Gene.Gene_ResultsPanel.Gene_RVDocSum	WDR49	WDR49	116	2.8	1.3	0.4	0.2	0.0017	0.043	0.049	-0.5	-0.4	-0.3	-0.1	0.82	0.81	0.37
http://www.ensembl.org/Homo_sapiens/Variation/Summary?v=rs13094759	rs13094759	rs13094759	3	0.95	0.05	0	0	2.9e-05	0.98	-0.16	0	T	C	0.09	http://www.ncbi.nlm.nih.gov/sites/entrez?Db=gene&Cmd=ShowDetailView&TermToSearch=79740&ordinalpos=1&itool=EntrezSystem2.PEntrez.Gene.Gene_ResultsPanel.Gene_RVDocSum	FLJ23049	FLJ23049	0	http://www.ncbi.nlm.nih.gov/sites/entrez?Db=gene&Cmd=ShowDetailView&TermToSearch=5276&ordinalpos=1&itool=EntrezSystem2.PEntrez.Gene.Gene_ResultsPanel.Gene_RVDocSum	SERPINI2	SERPINI2	77	http://www.ncbi.nlm.nih.gov/sites/entrez?Db=gene&Cmd=ShowDetailView&TermToSearch=151790&ordinalpos=1&itool=EntrezSystem2.PEntrez.Gene.Gene_ResultsPanel.Gene_RVDocSum	WDR49	WDR49	114	2.8	1.3	0.4	0.2	0.0017	0.043	0.049	-0.5	-0.4	-0.3	-0.1	0.82	0.81	0.38
http://www.ensembl.org/Homo_sapiens/Variation/Summary?v=rs7642707	rs7642707	rs7642707	3	0.95	0.04	0	0	3.6e-05	0.97	-0.16	0	A	G	0.1	http://www.ncbi.nlm.nih.gov/sites/entrez?Db=gene&Cmd=ShowDetailView&TermToSearch=79740&ordinalpos=1&itool=EntrezSystem2.PEntrez.Gene.Gene_ResultsPanel.Gene_RVDocSum	FLJ23049	FLJ23049	0	http://www.ncbi.nlm.nih.gov/sites/entrez?Db=gene&Cmd=ShowDetailView&TermToSearch=5276&ordinalpos=1&itool=EntrezSystem2.PEntrez.Gene.Gene_ResultsPanel.Gene_RVDocSum	SERPINI2	SERPINI2	77	http://www.ncbi.nlm.nih.gov/sites/entrez?Db=gene&Cmd=ShowDetailView&TermToSearch=151790&ordinalpos=1&itool=EntrezSystem2.PEntrez.Gene.Gene_ResultsPanel.Gene_RVDocSum	WDR49	WDR49	113	2.7	1.2	0.4	0.2	0.002	0.044	0.054	-0.5	-0.4	-0.3	-0.1	0.84	0.83	0.4
http://www.ensembl.org/Homo_sapiens/Variation/Summary?v=rs951406	rs951406	rs951406	3	0.98	0.01	0	0	0.00013	0.97	-0.09	0	T	C	0.42	http://www.ncbi.nlm.nih.gov/sites/entrez?Db=gene&Cmd=ShowDetailView&TermToSearch=79740&ordinalpos=1&itool=EntrezSystem2.PEntrez.Gene.Gene_ResultsPanel.Gene_RVDocSum	FLJ23049	FLJ23049	0	http://www.ncbi.nlm.nih.gov/sites/entrez?Db=gene&Cmd=ShowDetailView&TermToSearch=5276&ordinalpos=1&itool=EntrezSystem2.PEntrez.Gene.Gene_ResultsPanel.Gene_RVDocSum	SERPINI2	SERPINI2	74	http://www.ncbi.nlm.nih.gov/sites/entrez?Db=gene&Cmd=ShowDetailView&TermToSearch=151790&ordinalpos=1&itool=EntrezSystem2.PEntrez.Gene.Gene_ResultsPanel.Gene_RVDocSum	WDR49	WDR49	111	2.2	1.7	-0.3	0.1	0.00071	0.21	0.085	-0.8	-0.6	-0.3	0.2	0.88	0.26	0.059
http://www.ensembl.org/Homo_sapiens/Variation/Summary?v=rs10936534	rs10936534	rs10936534	3	0.95	0.05	0	0	2.9e-05	0.97	-0.16	0	G	A	0.09	http://www.ncbi.nlm.nih.gov/sites/entrez?Db=gene&Cmd=ShowDetailView&TermToSearch=79740&ordinalpos=1&itool=EntrezSystem2.PEntrez.Gene.Gene_ResultsPanel.Gene_RVDocSum	FLJ23049	FLJ23049	0	http://www.ncbi.nlm.nih.gov/sites/entrez?Db=gene&Cmd=ShowDetailView&TermToSearch=5276&ordinalpos=1&itool=EntrezSystem2.PEntrez.Gene.Gene_ResultsPanel.Gene_RVDocSum	SERPINI2	SERPINI2	73	http://www.ncbi.nlm.nih.gov/sites/entrez?Db=gene&Cmd=ShowDetailView&TermToSearch=151790&ordinalpos=1&itool=EntrezSystem2.PEntrez.Gene.Gene_ResultsPanel.Gene_RVDocSum	WDR49	WDR49	110	2.8	1.2	0.4	0.2	0.0018	0.041	0.05	-0.5	-0.4	-0.3	-0.1	0.83	0.82	0.37
http://www.ensembl.org/Homo_sapiens/Variation/Summary?v=rs13100414	rs13100414	rs13100414	3	0.94	0.05	0	0	2.9e-05	0.98	-0.16	0	A	G	0.09	http://www.ncbi.nlm.nih.gov/sites/entrez?Db=gene&Cmd=ShowDetailView&TermToSearch=79740&ordinalpos=1&itool=EntrezSystem2.PEntrez.Gene.Gene_ResultsPanel.Gene_RVDocSum	FLJ23049	FLJ23049	0	http://www.ncbi.nlm.nih.gov/sites/entrez?Db=gene&Cmd=ShowDetailView&TermToSearch=5276&ordinalpos=1&itool=EntrezSystem2.PEntrez.Gene.Gene_ResultsPanel.Gene_RVDocSum	SERPINI2	SERPINI2	70	http://www.ncbi.nlm.nih.gov/sites/entrez?Db=gene&Cmd=ShowDetailView&TermToSearch=151790&ordinalpos=1&itool=EntrezSystem2.PEntrez.Gene.Gene_ResultsPanel.Gene_RVDocSum	WDR49	WDR49	107	2.8	1.2	0.5	0.2	0.0018	0.041	0.05	-0.5	-0.4	-0.3	-0.1	0.81	0.81	0.37
http://www.ensembl.org/Homo_sapiens/Variation/Summary?v=rs13073265	rs13073265	rs13073265	3	0.95	0.05	0	0	3e-05	0.97	-0.16	0	T	C	0.09	http://www.ncbi.nlm.nih.gov/sites/entrez?Db=gene&Cmd=ShowDetailView&TermToSearch=79740&ordinalpos=1&itool=EntrezSystem2.PEntrez.Gene.Gene_ResultsPanel.Gene_RVDocSum	FLJ23049	FLJ23049	0	http://www.ncbi.nlm.nih.gov/sites/entrez?Db=gene&Cmd=ShowDetailView&TermToSearch=5276&ordinalpos=1&itool=EntrezSystem2.PEntrez.Gene.Gene_ResultsPanel.Gene_RVDocSum	SERPINI2	SERPINI2	62	http://www.ncbi.nlm.nih.gov/sites/entrez?Db=gene&Cmd=ShowDetailView&TermToSearch=151790&ordinalpos=1&itool=EntrezSystem2.PEntrez.Gene.Gene_ResultsPanel.Gene_RVDocSum	WDR49	WDR49	99	2.8	1.2	0.5	0.2	0.0018	0.041	0.052	-0.5	-0.4	-0.3	-0.1	0.81	0.82	0.36
http://www.ensembl.org/Homo_sapiens/Variation/Summary?v=rs2140366	rs2140366	rs2140366	3	0.95	0.04	0	0	3.6e-05	0.9	-0.16	0	C	T	0.1	http://www.ncbi.nlm.nih.gov/sites/entrez?Db=gene&Cmd=ShowDetailView&TermToSearch=79740&ordinalpos=1&itool=EntrezSystem2.PEntrez.Gene.Gene_ResultsPanel.Gene_RVDocSum	FLJ23049	FLJ23049	3	http://www.ncbi.nlm.nih.gov/sites/entrez?Db=gene&Cmd=ShowDetailView&TermToSearch=5276&ordinalpos=1&itool=EntrezSystem2.PEntrez.Gene.Gene_ResultsPanel.Gene_RVDocSum	SERPINI2	SERPINI2	58	http://www.ncbi.nlm.nih.gov/sites/entrez?Db=gene&Cmd=ShowDetailView&TermToSearch=151790&ordinalpos=1&itool=EntrezSystem2.PEntrez.Gene.Gene_ResultsPanel.Gene_RVDocSum	WDR49	WDR49	95	2.7	1.3	0.3	0.2	0.0013	0.057	0.062	-0.5	-0.4	-0.3	-0.2	0.8	0.73	0.5
http://www.ensembl.org/Homo_sapiens/Variation/Summary?v=rs13060971	rs13060971	rs13060971	3	0.99	0.01	0	0	0.00015	0.95	-0.09	0	A	G	0.42	http://www.ncbi.nlm.nih.gov/sites/entrez?Db=gene&Cmd=ShowDetailView&TermToSearch=79740&ordinalpos=1&itool=EntrezSystem2.PEntrez.Gene.Gene_ResultsPanel.Gene_RVDocSum	FLJ23049	FLJ23049	8	http://www.ncbi.nlm.nih.gov/sites/entrez?Db=gene&Cmd=ShowDetailView&TermToSearch=5276&ordinalpos=1&itool=EntrezSystem2.PEntrez.Gene.Gene_ResultsPanel.Gene_RVDocSum	SERPINI2	SERPINI2	54	http://www.ncbi.nlm.nih.gov/sites/entrez?Db=gene&Cmd=ShowDetailView&TermToSearch=151790&ordinalpos=1&itool=EntrezSystem2.PEntrez.Gene.Gene_ResultsPanel.Gene_RVDocSum	WDR49	WDR49	91	2.2	1.8	-0.3	0	0.00058	0.22	0.11	-0.8	-0.6	-0.3	0.2	0.92	0.22	0.064
http://www.ensembl.org/Homo_sapiens/Variation/Summary?v=rs1878428	rs1878428	rs1878428	3	0.97	0.02	0	0	6.7e-05	0.7	-0.13	-0.01	T	G	0.27	http://www.ncbi.nlm.nih.gov/sites/entrez?Db=gene&Cmd=ShowDetailView&TermToSearch=152002&ordinalpos=1&itool=EntrezSystem2.PEntrez.Gene.Gene_ResultsPanel.Gene_RVDocSum	C3orf21	C3orf21	80	http://www.ncbi.nlm.nih.gov/sites/entrez?Db=gene&Cmd=ShowDetailView&TermToSearch=285303&ordinalpos=1&itool=EntrezSystem2.PEntrez.Gene.Gene_ResultsPanel.Gene_RVDocSum	LOC285303	LOC285303	231	http://www.ncbi.nlm.nih.gov/sites/entrez?Db=gene&Cmd=ShowDetailView&TermToSearch=23527&ordinalpos=1&itool=EntrezSystem2.PEntrez.Gene.Gene_ResultsPanel.Gene_RVDocSum	CENTB2	CENTB2	286	2.4	0.8	-0.1	1.3	0.0067	0.12	0.0014	-0.5	-0.2	-0.4	-0.1	0.46	0.52	0.31
http://www.ensembl.org/Homo_sapiens/Variation/Summary?v=rs2676914	rs2676914	rs2676914	3	0.95	0.05	0	0	2.6e-05	0.35	-0.12	-0.03	G	A	0.33	http://www.ncbi.nlm.nih.gov/sites/entrez?Db=gene&Cmd=ShowDetailView&TermToSearch=152002&ordinalpos=1&itool=EntrezSystem2.PEntrez.Gene.Gene_ResultsPanel.Gene_RVDocSum	C3orf21	C3orf21	76	http://www.ncbi.nlm.nih.gov/sites/entrez?Db=gene&Cmd=ShowDetailView&TermToSearch=285303&ordinalpos=1&itool=EntrezSystem2.PEntrez.Gene.Gene_ResultsPanel.Gene_RVDocSum	LOC285303	LOC285303	235	http://www.ncbi.nlm.nih.gov/sites/entrez?Db=gene&Cmd=ShowDetailView&TermToSearch=23527&ordinalpos=1&itool=EntrezSystem2.PEntrez.Gene.Gene_ResultsPanel.Gene_RVDocSum	CENTB2	CENTB2	282	2.8	0.8	0.2	1.1	0.007	0.05	0.003	-0.5	-0.4	-0.5	0	0.61	0.87	0.24
http://www.ensembl.org/Homo_sapiens/Variation/Summary?v=rs11931821	rs11931821	rs11931821	4	0.99	0.01	0	0	0.00014	0.29	-0.29	0.08	G	C	0.06	http://www.ncbi.nlm.nih.gov/sites/entrez?Db=gene&Cmd=ShowDetailView&TermToSearch=57537&ordinalpos=1&itool=EntrezSystem2.PEntrez.Gene.Gene_ResultsPanel.Gene_RVDocSum	SORCS2	SORCS2	0	http://www.ncbi.nlm.nih.gov/sites/entrez?Db=gene&Cmd=ShowDetailView&TermToSearch=728529&ordinalpos=1&itool=EntrezSystem2.PEntrez.Gene.Gene_ResultsPanel.Gene_RVDocSum	LOC728529	LOC728529	145	http://www.ncbi.nlm.nih.gov/sites/entrez?Db=gene&Cmd=ShowDetailView&TermToSearch=80273&ordinalpos=1&itool=EntrezSystem2.PEntrez.Gene.Gene_ResultsPanel.Gene_RVDocSum	GRPEL1	GRPEL1	154	2	0	2.1	0	0.2	5.6e-05	0.34	-0.1	0.1	-0.2	-0.1	0.12	0.73	0.47
http://www.ensembl.org/Homo_sapiens/Variation/Summary?v=rs2309563	rs2309563	rs2309563	4	0.99	0.01	0	0	0.00021	0.077	0.13	-0.06	G	A	0.16	http://www.ncbi.nlm.nih.gov/sites/entrez?Db=gene&Cmd=ShowDetailView&TermToSearch=351773&ordinalpos=1&itool=EntrezSystem2.PEntrez.Gene.Gene_ResultsPanel.Gene_RVDocSum	MRPL51P1	MRPL51P1	91	http://www.ncbi.nlm.nih.gov/sites/entrez?Db=gene&Cmd=ShowDetailView&TermToSearch=401123&ordinalpos=1&itool=EntrezSystem2.PEntrez.Gene.Gene_ResultsPanel.Gene_RVDocSum	FLJ45721	FLJ45721	113	http://www.ncbi.nlm.nih.gov/sites/entrez?Db=gene&Cmd=ShowDetailView&TermToSearch=391642&ordinalpos=1&itool=EntrezSystem2.PEntrez.Gene.Gene_ResultsPanel.Gene_RVDocSum	LOC391642	LOC391642	253	2.1	0.2	2.4	-0.3	0.063	8.8e-05	0.94	0.1	-0.3	-0.2	0.1	0.71	0.24	0.082
http://www.ensembl.org/Homo_sapiens/Variation/Summary?v=rs1530759	rs1530759	rs1530759	4	0.99	0.01	0	0	0.00018	0.38	-0.11	-0.03	C	T	0.18	http://www.ncbi.nlm.nih.gov/sites/entrez?Db=gene&Cmd=ShowDetailView&TermToSearch=728048&ordinalpos=1&itool=EntrezSystem2.PEntrez.Gene.Gene_ResultsPanel.Gene_RVDocSum	LOC728048	LOC728048	636	http://www.ncbi.nlm.nih.gov/sites/entrez?Db=gene&Cmd=ShowDetailView&TermToSearch=1060&ordinalpos=1&itool=EntrezSystem2.PEntrez.Gene.Gene_ResultsPanel.Gene_RVDocSum	CENPC1	CENPC1	741	http://www.ncbi.nlm.nih.gov/sites/entrez?Db=gene&Cmd=ShowDetailView&TermToSearch=26228&ordinalpos=1&itool=EntrezSystem2.PEntrez.Gene.Gene_ResultsPanel.Gene_RVDocSum	BRDG1	BRDG1	828	2.1	0	0.6	1	0.12	0.015	0.0031	-0.5	-0.4	-0.4	0	0.72	0.92	0.16
http://www.ensembl.org/Homo_sapiens/Variation/Summary?v=rs2865147	rs2865147	rs2865147	4	0.97	0.03	0	0	5.2e-05	0.33	-0.24	0.06	T	C	0.04	http://www.ncbi.nlm.nih.gov/sites/entrez?Db=gene&Cmd=ShowDetailView&TermToSearch=57619&ordinalpos=1&itool=EntrezSystem2.PEntrez.Gene.Gene_ResultsPanel.Gene_RVDocSum	SHROOM3	SHROOM3	35	http://www.ncbi.nlm.nih.gov/sites/entrez?Db=gene&Cmd=ShowDetailView&TermToSearch=728186&ordinalpos=1&itool=EntrezSystem2.PEntrez.Gene.Gene_ResultsPanel.Gene_RVDocSum	LOC728186	LOC728186	71	http://www.ncbi.nlm.nih.gov/sites/entrez?Db=gene&Cmd=ShowDetailView&TermToSearch=345079&ordinalpos=1&itool=EntrezSystem2.PEntrez.Gene.Gene_ResultsPanel.Gene_RVDocSum	ANKRD56	ANKRD56	80	2.5	0.1	1.3	0.3	0.078	0.001	0.037	-0.2	-0.3	-0.2	0	0.92	0.53	0.19
http://www.ensembl.org/Homo_sapiens/Variation/Summary?v=rs12645488	rs12645488	rs12645488	4	0.97	0.03	0	0	5e-05	0.33	-0.24	0.06	A	G	0.04	http://www.ncbi.nlm.nih.gov/sites/entrez?Db=gene&Cmd=ShowDetailView&TermToSearch=57619&ordinalpos=1&itool=EntrezSystem2.PEntrez.Gene.Gene_ResultsPanel.Gene_RVDocSum	SHROOM3	SHROOM3	36	http://www.ncbi.nlm.nih.gov/sites/entrez?Db=gene&Cmd=ShowDetailView&TermToSearch=728186&ordinalpos=1&itool=EntrezSystem2.PEntrez.Gene.Gene_ResultsPanel.Gene_RVDocSum	LOC728186	LOC728186	70	http://www.ncbi.nlm.nih.gov/sites/entrez?Db=gene&Cmd=ShowDetailView&TermToSearch=345079&ordinalpos=1&itool=EntrezSystem2.PEntrez.Gene.Gene_ResultsPanel.Gene_RVDocSum	ANKRD56	ANKRD56	79	2.5	0.1	1.3	0.3	0.079	0.00099	0.037	-0.2	-0.3	-0.2	0	0.92	0.54	0.19
http://www.ensembl.org/Homo_sapiens/Variation/Summary?v=rs6821337	rs6821337	rs6821337	4	0.98	0.02	0	0	5.9e-05	0.32	-0.24	0.06	C	T	0.05	http://www.ncbi.nlm.nih.gov/sites/entrez?Db=gene&Cmd=ShowDetailView&TermToSearch=57619&ordinalpos=1&itool=EntrezSystem2.PEntrez.Gene.Gene_ResultsPanel.Gene_RVDocSum	SHROOM3	SHROOM3	37	http://www.ncbi.nlm.nih.gov/sites/entrez?Db=gene&Cmd=ShowDetailView&TermToSearch=728186&ordinalpos=1&itool=EntrezSystem2.PEntrez.Gene.Gene_ResultsPanel.Gene_RVDocSum	LOC728186	LOC728186	69	http://www.ncbi.nlm.nih.gov/sites/entrez?Db=gene&Cmd=ShowDetailView&TermToSearch=345079&ordinalpos=1&itool=EntrezSystem2.PEntrez.Gene.Gene_ResultsPanel.Gene_RVDocSum	ANKRD56	ANKRD56	78	2.4	0.1	1.3	0.2	0.081	0.0011	0.042	-0.2	-0.3	-0.2	0	0.94	0.51	0.18
http://www.ensembl.org/Homo_sapiens/Variation/Summary?v=rs7677682	rs7677682	rs7677682	4	0.97	0.03	0	0	4.9e-05	0.34	-0.24	0.06	G	A	0.04	http://www.ncbi.nlm.nih.gov/sites/entrez?Db=gene&Cmd=ShowDetailView&TermToSearch=57619&ordinalpos=1&itool=EntrezSystem2.PEntrez.Gene.Gene_ResultsPanel.Gene_RVDocSum	SHROOM3	SHROOM3	39	http://www.ncbi.nlm.nih.gov/sites/entrez?Db=gene&Cmd=ShowDetailView&TermToSearch=728186&ordinalpos=1&itool=EntrezSystem2.PEntrez.Gene.Gene_ResultsPanel.Gene_RVDocSum	LOC728186	LOC728186	66	http://www.ncbi.nlm.nih.gov/sites/entrez?Db=gene&Cmd=ShowDetailView&TermToSearch=345079&ordinalpos=1&itool=EntrezSystem2.PEntrez.Gene.Gene_ResultsPanel.Gene_RVDocSum	ANKRD56	ANKRD56	76	2.5	0.1	1.3	0.3	0.079	0.00094	0.037	-0.2	-0.3	-0.2	0	0.92	0.55	0.2
http://www.ensembl.org/Homo_sapiens/Variation/Summary?v=rs17002240	rs17002240	rs17002240	4	0.97	0.03	0	0	4.9e-05	0.36	-0.23	0.05	A	G	0.04	http://www.ncbi.nlm.nih.gov/sites/entrez?Db=gene&Cmd=ShowDetailView&TermToSearch=57619&ordinalpos=1&itool=EntrezSystem2.PEntrez.Gene.Gene_ResultsPanel.Gene_RVDocSum	SHROOM3	SHROOM3	41	http://www.ncbi.nlm.nih.gov/sites/entrez?Db=gene&Cmd=ShowDetailView&TermToSearch=728186&ordinalpos=1&itool=EntrezSystem2.PEntrez.Gene.Gene_ResultsPanel.Gene_RVDocSum	LOC728186	LOC728186	64	http://www.ncbi.nlm.nih.gov/sites/entrez?Db=gene&Cmd=ShowDetailView&TermToSearch=345079&ordinalpos=1&itool=EntrezSystem2.PEntrez.Gene.Gene_ResultsPanel.Gene_RVDocSum	ANKRD56	ANKRD56	74	2.5	0.1	1.4	0.3	0.08	0.00083	0.037	-0.2	-0.3	-0.2	0	0.92	0.58	0.19
http://www.ensembl.org/Homo_sapiens/Variation/Summary?v=rs1040114	rs1040114	rs1040114	4	0.99	0.01	0	0	0.00023	0.24	-0.08	0.03	C	G	0.46	http://www.ncbi.nlm.nih.gov/sites/entrez?Db=gene&Cmd=ShowDetailView&TermToSearch=401145&ordinalpos=1&itool=EntrezSystem2.PEntrez.Gene.Gene_ResultsPanel.Gene_RVDocSum	MGC48628	MGC48628	0	http://www.ncbi.nlm.nih.gov/sites/entrez?Db=gene&Cmd=ShowDetailView&TermToSearch=7117&ordinalpos=1&itool=EntrezSystem2.PEntrez.Gene.Gene_ResultsPanel.Gene_RVDocSum	TMSL3	TMSL3	188	http://www.ncbi.nlm.nih.gov/sites/entrez?Db=gene&Cmd=ShowDetailView&TermToSearch=728394&ordinalpos=1&itool=EntrezSystem2.PEntrez.Gene.Gene_ResultsPanel.Gene_RVDocSum	LOC728394	LOC728394	668	2.1	1.6	-0.1	-0.2	0.00081	0.11	0.36	-0.5	-0.6	-0.2	-0.3	0.8	0.17	0.62
http://www.ensembl.org/Homo_sapiens/Variation/Summary?v=rs2870256	rs2870256	rs2870256	4	0.99	0.01	0	0	0.00023	0.24	-0.09	0.03	T	C	0.46	http://www.ncbi.nlm.nih.gov/sites/entrez?Db=gene&Cmd=ShowDetailView&TermToSearch=401145&ordinalpos=1&itool=EntrezSystem2.PEntrez.Gene.Gene_ResultsPanel.Gene_RVDocSum	MGC48628	MGC48628	0	http://www.ncbi.nlm.nih.gov/sites/entrez?Db=gene&Cmd=ShowDetailView&TermToSearch=7117&ordinalpos=1&itool=EntrezSystem2.PEntrez.Gene.Gene_ResultsPanel.Gene_RVDocSum	TMSL3	TMSL3	187	http://www.ncbi.nlm.nih.gov/sites/entrez?Db=gene&Cmd=ShowDetailView&TermToSearch=728394&ordinalpos=1&itool=EntrezSystem2.PEntrez.Gene.Gene_ResultsPanel.Gene_RVDocSum	LOC728394	LOC728394	667	2.1	1.6	-0.1	-0.2	0.00081	0.11	0.35	-0.5	-0.6	-0.2	-0.3	0.81	0.17	0.62
http://www.ensembl.org/Homo_sapiens/Variation/Summary?v=rs17017347	rs17017347	rs17017347	4	0.99	0.01	0	0	0.00023	0.25	-0.09	0.03	A	G	0.46	http://www.ncbi.nlm.nih.gov/sites/entrez?Db=gene&Cmd=ShowDetailView&TermToSearch=401145&ordinalpos=1&itool=EntrezSystem2.PEntrez.Gene.Gene_ResultsPanel.Gene_RVDocSum	MGC48628	MGC48628	0	http://www.ncbi.nlm.nih.gov/sites/entrez?Db=gene&Cmd=ShowDetailView&TermToSearch=7117&ordinalpos=1&itool=EntrezSystem2.PEntrez.Gene.Gene_ResultsPanel.Gene_RVDocSum	TMSL3	TMSL3	186	http://www.ncbi.nlm.nih.gov/sites/entrez?Db=gene&Cmd=ShowDetailView&TermToSearch=728394&ordinalpos=1&itool=EntrezSystem2.PEntrez.Gene.Gene_ResultsPanel.Gene_RVDocSum	LOC728394	LOC728394	667	2.1	1.6	-0.1	-0.2	0.00082	0.11	0.35	-0.5	-0.6	-0.1	-0.3	0.83	0.17	0.62
http://www.ensembl.org/Homo_sapiens/Variation/Summary?v=rs1399408	rs1399408	rs1399408	4	0.99	0.01	0	0	0.00023	0.25	-0.09	0.03	A	G	0.46	http://www.ncbi.nlm.nih.gov/sites/entrez?Db=gene&Cmd=ShowDetailView&TermToSearch=401145&ordinalpos=1&itool=EntrezSystem2.PEntrez.Gene.Gene_ResultsPanel.Gene_RVDocSum	MGC48628	MGC48628	0	http://www.ncbi.nlm.nih.gov/sites/entrez?Db=gene&Cmd=ShowDetailView&TermToSearch=7117&ordinalpos=1&itool=EntrezSystem2.PEntrez.Gene.Gene_ResultsPanel.Gene_RVDocSum	TMSL3	TMSL3	184	http://www.ncbi.nlm.nih.gov/sites/entrez?Db=gene&Cmd=ShowDetailView&TermToSearch=728394&ordinalpos=1&itool=EntrezSystem2.PEntrez.Gene.Gene_ResultsPanel.Gene_RVDocSum	LOC728394	LOC728394	664	2.1	1.6	-0.1	-0.2	0.00086	0.11	0.33	-0.5	-0.6	-0.1	-0.3	0.86	0.16	0.62
http://www.ensembl.org/Homo_sapiens/Variation/Summary?v=rs1039149	rs1039149	rs1039149	4	0.98	0.01	0	0	0.0002	0.26	-0.09	0.03	C	A	0.46	http://www.ncbi.nlm.nih.gov/sites/entrez?Db=gene&Cmd=ShowDetailView&TermToSearch=401145&ordinalpos=1&itool=EntrezSystem2.PEntrez.Gene.Gene_ResultsPanel.Gene_RVDocSum	MGC48628	MGC48628	0	http://www.ncbi.nlm.nih.gov/sites/entrez?Db=gene&Cmd=ShowDetailView&TermToSearch=7117&ordinalpos=1&itool=EntrezSystem2.PEntrez.Gene.Gene_ResultsPanel.Gene_RVDocSum	TMSL3	TMSL3	179	http://www.ncbi.nlm.nih.gov/sites/entrez?Db=gene&Cmd=ShowDetailView&TermToSearch=728394&ordinalpos=1&itool=EntrezSystem2.PEntrez.Gene.Gene_ResultsPanel.Gene_RVDocSum	LOC728394	LOC728394	660	2.2	1.6	-0.1	-0.2	0.00082	0.11	0.28	-0.5	-0.6	-0.1	-0.3	0.94	0.13	0.66
http://www.ensembl.org/Homo_sapiens/Variation/Summary?v=rs12505430	rs12505430	rs12505430	4	0.98	0.01	0	0	0.0002	0.27	-0.09	0.03	A	G	0.47	http://www.ncbi.nlm.nih.gov/sites/entrez?Db=gene&Cmd=ShowDetailView&TermToSearch=401145&ordinalpos=1&itool=EntrezSystem2.PEntrez.Gene.Gene_ResultsPanel.Gene_RVDocSum	MGC48628	MGC48628	0	http://www.ncbi.nlm.nih.gov/sites/entrez?Db=gene&Cmd=ShowDetailView&TermToSearch=7117&ordinalpos=1&itool=EntrezSystem2.PEntrez.Gene.Gene_ResultsPanel.Gene_RVDocSum	TMSL3	TMSL3	175	http://www.ncbi.nlm.nih.gov/sites/entrez?Db=gene&Cmd=ShowDetailView&TermToSearch=728394&ordinalpos=1&itool=EntrezSystem2.PEntrez.Gene.Gene_ResultsPanel.Gene_RVDocSum	LOC728394	LOC728394	656	2.2	1.6	-0.1	-0.1	0.00082	0.11	0.28	-0.5	-0.6	-0.1	-0.3	0.95	0.13	0.66
http://www.ensembl.org/Homo_sapiens/Variation/Summary?v=rs13113189	rs13113189	rs13113189	4	0.99	0.01	0	0	0.00013	0.81	-0.16	0.01	A	G	0.21	http://www.ncbi.nlm.nih.gov/sites/entrez?Db=gene&Cmd=ShowDetailView&TermToSearch=729377&ordinalpos=1&itool=EntrezSystem2.PEntrez.Gene.Gene_ResultsPanel.Gene_RVDocSum	LOC729377	LOC729377	298	http://www.ncbi.nlm.nih.gov/sites/entrez?Db=gene&Cmd=ShowDetailView&TermToSearch=57182&ordinalpos=1&itool=EntrezSystem2.PEntrez.Gene.Gene_ResultsPanel.Gene_RVDocSum	ANKRD50	ANKRD50	301	http://www.ncbi.nlm.nih.gov/sites/entrez?Db=gene&Cmd=ShowDetailView&TermToSearch=79633&ordinalpos=1&itool=EntrezSystem2.PEntrez.Gene.Gene_ResultsPanel.Gene_RVDocSum	FAT4	FAT4	382	2.2	1.1	0.2	0.1	0.0028	0.056	0.13	-0.4	-0.3	-0.3	-0.1	0.61	0.57	0.29
http://www.ensembl.org/Homo_sapiens/Variation/Summary?v=rs13107986	rs13107986	rs13107986	4	0.99	0.01	0	0	4.5e-05	0.88	-0.47	0.02	A	G	0.03	http://www.ncbi.nlm.nih.gov/sites/entrez?Db=gene&Cmd=ShowDetailView&TermToSearch=2549&ordinalpos=1&itool=EntrezSystem2.PEntrez.Gene.Gene_ResultsPanel.Gene_RVDocSum	GAB1	GAB1	0	http://www.ncbi.nlm.nih.gov/sites/entrez?Db=gene&Cmd=ShowDetailView&TermToSearch=645018&ordinalpos=1&itool=EntrezSystem2.PEntrez.Gene.Gene_ResultsPanel.Gene_RVDocSum	LOC645018	LOC645018	0	http://www.ncbi.nlm.nih.gov/sites/entrez?Db=gene&Cmd=ShowDetailView&TermToSearch=84640&ordinalpos=1&itool=EntrezSystem2.PEntrez.Gene.Gene_ResultsPanel.Gene_RVDocSum	USP38	USP38	142	2.2	1.2	0.1	0.1	0.00076	0.09	0.078	-0.2	-0.1	0	0	0.41	0.21	0.25
http://www.ensembl.org/Homo_sapiens/Variation/Summary?v=rs6814121	rs6814121	rs6814121	4	0.96	0.04	0	0	0.00023	0.27	-0.13	0.04	A	T	0.2	http://www.ncbi.nlm.nih.gov/sites/entrez?Db=gene&Cmd=ShowDetailView&TermToSearch=26269&ordinalpos=1&itool=EntrezSystem2.PEntrez.Gene.Gene_ResultsPanel.Gene_RVDocSum	FBXO8	FBXO8	290	http://www.ncbi.nlm.nih.gov/sites/entrez?Db=gene&Cmd=ShowDetailView&TermToSearch=10934&ordinalpos=1&itool=EntrezSystem2.PEntrez.Gene.Gene_ResultsPanel.Gene_RVDocSum	MORF4	MORF4	330	http://www.ncbi.nlm.nih.gov/sites/entrez?Db=gene&Cmd=ShowDetailView&TermToSearch=80817&ordinalpos=1&itool=EntrezSystem2.PEntrez.Gene.Gene_ResultsPanel.Gene_RVDocSum	KIAA1712	KIAA1712	337	2.7	0.5	0.2	0.9	0.02	0.11	0.0067	-0.3	-0.2	-0.2	-0.3	0.36	0.47	0.85
http://www.ensembl.org/Homo_sapiens/Variation/Summary?v=rs6858266	rs6858266	rs6858266	4	0.96	0.04	0	0	0.00023	0.26	-0.13	0.04	G	A	0.19	http://www.ncbi.nlm.nih.gov/sites/entrez?Db=gene&Cmd=ShowDetailView&TermToSearch=26269&ordinalpos=1&itool=EntrezSystem2.PEntrez.Gene.Gene_ResultsPanel.Gene_RVDocSum	FBXO8	FBXO8	289	http://www.ncbi.nlm.nih.gov/sites/entrez?Db=gene&Cmd=ShowDetailView&TermToSearch=10934&ordinalpos=1&itool=EntrezSystem2.PEntrez.Gene.Gene_ResultsPanel.Gene_RVDocSum	MORF4	MORF4	331	http://www.ncbi.nlm.nih.gov/sites/entrez?Db=gene&Cmd=ShowDetailView&TermToSearch=80817&ordinalpos=1&itool=EntrezSystem2.PEntrez.Gene.Gene_ResultsPanel.Gene_RVDocSum	KIAA1712	KIAA1712	336	2.7	0.5	0.2	0.9	0.019	0.11	0.0067	-0.3	-0.2	-0.2	-0.3	0.35	0.47	0.84
http://www.ensembl.org/Homo_sapiens/Variation/Summary?v=rs11721381	rs11721381	rs11721381	4	0.97	0.02	0	0	0.00022	0.2	-0.13	0.04	A	T	0.18	http://www.ncbi.nlm.nih.gov/sites/entrez?Db=gene&Cmd=ShowDetailView&TermToSearch=26269&ordinalpos=1&itool=EntrezSystem2.PEntrez.Gene.Gene_ResultsPanel.Gene_RVDocSum	FBXO8	FBXO8	282	http://www.ncbi.nlm.nih.gov/sites/entrez?Db=gene&Cmd=ShowDetailView&TermToSearch=80817&ordinalpos=1&itool=EntrezSystem2.PEntrez.Gene.Gene_ResultsPanel.Gene_RVDocSum	KIAA1712	KIAA1712	329	http://www.ncbi.nlm.nih.gov/sites/entrez?Db=gene&Cmd=ShowDetailView&TermToSearch=10934&ordinalpos=1&itool=EntrezSystem2.PEntrez.Gene.Gene_ResultsPanel.Gene_RVDocSum	MORF4	MORF4	338	2.4	0.7	0.2	0.7	0.011	0.13	0.014	-0.2	-0.1	-0.3	-0.2	0.27	0.64	0.56
http://www.ensembl.org/Homo_sapiens/Variation/Summary?v=rs11732830	rs11732830	rs11732830	4	0.97	0.02	0	0	0.00022	0.2	-0.13	0.04	T	C	0.18	http://www.ncbi.nlm.nih.gov/sites/entrez?Db=gene&Cmd=ShowDetailView&TermToSearch=26269&ordinalpos=1&itool=EntrezSystem2.PEntrez.Gene.Gene_ResultsPanel.Gene_RVDocSum	FBXO8	FBXO8	282	http://www.ncbi.nlm.nih.gov/sites/entrez?Db=gene&Cmd=ShowDetailView&TermToSearch=80817&ordinalpos=1&itool=EntrezSystem2.PEntrez.Gene.Gene_ResultsPanel.Gene_RVDocSum	KIAA1712	KIAA1712	329	http://www.ncbi.nlm.nih.gov/sites/entrez?Db=gene&Cmd=ShowDetailView&TermToSearch=10934&ordinalpos=1&itool=EntrezSystem2.PEntrez.Gene.Gene_ResultsPanel.Gene_RVDocSum	MORF4	MORF4	338	2.4	0.7	0.2	0.6	0.011	0.13	0.014	-0.2	-0.1	-0.3	-0.2	0.27	0.64	0.56
http://www.ensembl.org/Homo_sapiens/Variation/Summary?v=rs7659102	rs7659102	rs7659102	4	0.97	0.02	0	0	0.00022	0.2	-0.13	0.04	G	T	0.18	http://www.ncbi.nlm.nih.gov/sites/entrez?Db=gene&Cmd=ShowDetailView&TermToSearch=26269&ordinalpos=1&itool=EntrezSystem2.PEntrez.Gene.Gene_ResultsPanel.Gene_RVDocSum	FBXO8	FBXO8	279	http://www.ncbi.nlm.nih.gov/sites/entrez?Db=gene&Cmd=ShowDetailView&TermToSearch=80817&ordinalpos=1&itool=EntrezSystem2.PEntrez.Gene.Gene_ResultsPanel.Gene_RVDocSum	KIAA1712	KIAA1712	326	http://www.ncbi.nlm.nih.gov/sites/entrez?Db=gene&Cmd=ShowDetailView&TermToSearch=10934&ordinalpos=1&itool=EntrezSystem2.PEntrez.Gene.Gene_ResultsPanel.Gene_RVDocSum	MORF4	MORF4	341	2.4	0.7	0.2	0.6	0.01	0.13	0.014	-0.2	-0.1	-0.3	-0.2	0.27	0.64	0.56
http://www.ensembl.org/Homo_sapiens/Variation/Summary?v=rs10018093	rs10018093	rs10018093	4	0.97	0.02	0	0	0.00018	0.19	-0.12	0.04	C	T	0.19	http://www.ncbi.nlm.nih.gov/sites/entrez?Db=gene&Cmd=ShowDetailView&TermToSearch=26269&ordinalpos=1&itool=EntrezSystem2.PEntrez.Gene.Gene_ResultsPanel.Gene_RVDocSum	FBXO8	FBXO8	277	http://www.ncbi.nlm.nih.gov/sites/entrez?Db=gene&Cmd=ShowDetailView&TermToSearch=80817&ordinalpos=1&itool=EntrezSystem2.PEntrez.Gene.Gene_ResultsPanel.Gene_RVDocSum	KIAA1712	KIAA1712	325	http://www.ncbi.nlm.nih.gov/sites/entrez?Db=gene&Cmd=ShowDetailView&TermToSearch=10934&ordinalpos=1&itool=EntrezSystem2.PEntrez.Gene.Gene_ResultsPanel.Gene_RVDocSum	MORF4	MORF4	343	2.4	0.7	0.3	0.6	0.0094	0.12	0.014	-0.2	-0.1	-0.3	-0.2	0.28	0.68	0.44
http://www.ensembl.org/Homo_sapiens/Variation/Summary?v=rs10029572	rs10029572	rs10029572	4	0.97	0.02	0	0	0.00019	0.19	-0.12	0.04	A	G	0.19	http://www.ncbi.nlm.nih.gov/sites/entrez?Db=gene&Cmd=ShowDetailView&TermToSearch=26269&ordinalpos=1&itool=EntrezSystem2.PEntrez.Gene.Gene_ResultsPanel.Gene_RVDocSum	FBXO8	FBXO8	277	http://www.ncbi.nlm.nih.gov/sites/entrez?Db=gene&Cmd=ShowDetailView&TermToSearch=80817&ordinalpos=1&itool=EntrezSystem2.PEntrez.Gene.Gene_ResultsPanel.Gene_RVDocSum	KIAA1712	KIAA1712	324	http://www.ncbi.nlm.nih.gov/sites/entrez?Db=gene&Cmd=ShowDetailView&TermToSearch=10934&ordinalpos=1&itool=EntrezSystem2.PEntrez.Gene.Gene_ResultsPanel.Gene_RVDocSum	MORF4	MORF4	343	2.4	0.7	0.3	0.6	0.0094	0.12	0.014	-0.2	-0.1	-0.3	-0.2	0.28	0.69	0.44
http://www.ensembl.org/Homo_sapiens/Variation/Summary?v=rs7668599	rs7668599	rs7668599	4	0.97	0.02	0	0	0.00019	0.19	-0.12	0.04	A	G	0.19	http://www.ncbi.nlm.nih.gov/sites/entrez?Db=gene&Cmd=ShowDetailView&TermToSearch=26269&ordinalpos=1&itool=EntrezSystem2.PEntrez.Gene.Gene_ResultsPanel.Gene_RVDocSum	FBXO8	FBXO8	277	http://www.ncbi.nlm.nih.gov/sites/entrez?Db=gene&Cmd=ShowDetailView&TermToSearch=80817&ordinalpos=1&itool=EntrezSystem2.PEntrez.Gene.Gene_ResultsPanel.Gene_RVDocSum	KIAA1712	KIAA1712	324	http://www.ncbi.nlm.nih.gov/sites/entrez?Db=gene&Cmd=ShowDetailView&TermToSearch=10934&ordinalpos=1&itool=EntrezSystem2.PEntrez.Gene.Gene_ResultsPanel.Gene_RVDocSum	MORF4	MORF4	343	2.4	0.7	0.2	0.6	0.0093	0.13	0.015	-0.2	-0.1	-0.3	-0.2	0.28	0.69	0.43
http://www.ensembl.org/Homo_sapiens/Variation/Summary?v=rs4546225	rs4546225	rs4546225	4	0.98	0.02	0	0	0.00025	0.23	-0.12	0.04	G	T	0.18	http://www.ncbi.nlm.nih.gov/sites/entrez?Db=gene&Cmd=ShowDetailView&TermToSearch=26269&ordinalpos=1&itool=EntrezSystem2.PEntrez.Gene.Gene_ResultsPanel.Gene_RVDocSum	FBXO8	FBXO8	276	http://www.ncbi.nlm.nih.gov/sites/entrez?Db=gene&Cmd=ShowDetailView&TermToSearch=80817&ordinalpos=1&itool=EntrezSystem2.PEntrez.Gene.Gene_ResultsPanel.Gene_RVDocSum	KIAA1712	KIAA1712	323	http://www.ncbi.nlm.nih.gov/sites/entrez?Db=gene&Cmd=ShowDetailView&TermToSearch=10934&ordinalpos=1&itool=EntrezSystem2.PEntrez.Gene.Gene_ResultsPanel.Gene_RVDocSum	MORF4	MORF4	344	2.4	0.7	0.2	0.6	0.01	0.13	0.018	-0.2	-0.1	-0.3	-0.2	0.26	0.74	0.55
http://www.ensembl.org/Homo_sapiens/Variation/Summary?v=rs7696185	rs7696185	rs7696185	4	0.97	0.02	0	0	0.0002	0.2	-0.12	0.04	G	A	0.19	http://www.ncbi.nlm.nih.gov/sites/entrez?Db=gene&Cmd=ShowDetailView&TermToSearch=26269&ordinalpos=1&itool=EntrezSystem2.PEntrez.Gene.Gene_ResultsPanel.Gene_RVDocSum	FBXO8	FBXO8	276	http://www.ncbi.nlm.nih.gov/sites/entrez?Db=gene&Cmd=ShowDetailView&TermToSearch=80817&ordinalpos=1&itool=EntrezSystem2.PEntrez.Gene.Gene_ResultsPanel.Gene_RVDocSum	KIAA1712	KIAA1712	323	http://www.ncbi.nlm.nih.gov/sites/entrez?Db=gene&Cmd=ShowDetailView&TermToSearch=10934&ordinalpos=1&itool=EntrezSystem2.PEntrez.Gene.Gene_ResultsPanel.Gene_RVDocSum	MORF4	MORF4	344	2.4	0.7	0.3	0.6	0.0092	0.12	0.016	-0.2	-0.1	-0.3	-0.2	0.27	0.75	0.4
http://www.ensembl.org/Homo_sapiens/Variation/Summary?v=rs4695752	rs4695752	rs4695752	4	0.98	0.02	0	0	0.0002	0.18	-0.13	0.05	A	T	0.18	http://www.ncbi.nlm.nih.gov/sites/entrez?Db=gene&Cmd=ShowDetailView&TermToSearch=26269&ordinalpos=1&itool=EntrezSystem2.PEntrez.Gene.Gene_ResultsPanel.Gene_RVDocSum	FBXO8	FBXO8	275	http://www.ncbi.nlm.nih.gov/sites/entrez?Db=gene&Cmd=ShowDetailView&TermToSearch=80817&ordinalpos=1&itool=EntrezSystem2.PEntrez.Gene.Gene_ResultsPanel.Gene_RVDocSum	KIAA1712	KIAA1712	322	http://www.ncbi.nlm.nih.gov/sites/entrez?Db=gene&Cmd=ShowDetailView&TermToSearch=10934&ordinalpos=1&itool=EntrezSystem2.PEntrez.Gene.Gene_ResultsPanel.Gene_RVDocSum	MORF4	MORF4	345	2.3	0.7	0.2	0.6	0.01	0.12	0.016	-0.1	-0.1	-0.3	-0.2	0.27	0.63	0.45
http://www.ensembl.org/Homo_sapiens/Variation/Summary?v=rs6553744	rs6553744	rs6553744	4	0.97	0.03	0	0	0.00019	0.2	-0.12	0.04	C	T	0.19	http://www.ncbi.nlm.nih.gov/sites/entrez?Db=gene&Cmd=ShowDetailView&TermToSearch=26269&ordinalpos=1&itool=EntrezSystem2.PEntrez.Gene.Gene_ResultsPanel.Gene_RVDocSum	FBXO8	FBXO8	268	http://www.ncbi.nlm.nih.gov/sites/entrez?Db=gene&Cmd=ShowDetailView&TermToSearch=80817&ordinalpos=1&itool=EntrezSystem2.PEntrez.Gene.Gene_ResultsPanel.Gene_RVDocSum	KIAA1712	KIAA1712	315	http://www.ncbi.nlm.nih.gov/sites/entrez?Db=gene&Cmd=ShowDetailView&TermToSearch=10934&ordinalpos=1&itool=EntrezSystem2.PEntrez.Gene.Gene_ResultsPanel.Gene_RVDocSum	MORF4	MORF4	352	2.5	0.7	0.3	0.6	0.0084	0.12	0.016	-0.2	-0.1	-0.4	-0.2	0.26	0.76	0.4
http://www.ensembl.org/Homo_sapiens/Variation/Summary?v=rs7689217	rs7689217	rs7689217	4	0.97	0.02	0	0	0.00018	0.2	-0.12	0.04	C	T	0.18	http://www.ncbi.nlm.nih.gov/sites/entrez?Db=gene&Cmd=ShowDetailView&TermToSearch=26269&ordinalpos=1&itool=EntrezSystem2.PEntrez.Gene.Gene_ResultsPanel.Gene_RVDocSum	FBXO8	FBXO8	267	http://www.ncbi.nlm.nih.gov/sites/entrez?Db=gene&Cmd=ShowDetailView&TermToSearch=80817&ordinalpos=1&itool=EntrezSystem2.PEntrez.Gene.Gene_ResultsPanel.Gene_RVDocSum	KIAA1712	KIAA1712	314	http://www.ncbi.nlm.nih.gov/sites/entrez?Db=gene&Cmd=ShowDetailView&TermToSearch=10934&ordinalpos=1&itool=EntrezSystem2.PEntrez.Gene.Gene_ResultsPanel.Gene_RVDocSum	MORF4	MORF4	353	2.4	0.8	0.3	0.6	0.0083	0.12	0.016	-0.2	-0.1	-0.3	-0.2	0.26	0.76	0.39
http://www.ensembl.org/Homo_sapiens/Variation/Summary?v=rs6829562	rs6829562	rs6829562	4	0.97	0.03	0	0	0.00019	0.19	-0.12	0.04	T	C	0.19	http://www.ncbi.nlm.nih.gov/sites/entrez?Db=gene&Cmd=ShowDetailView&TermToSearch=26269&ordinalpos=1&itool=EntrezSystem2.PEntrez.Gene.Gene_ResultsPanel.Gene_RVDocSum	FBXO8	FBXO8	267	http://www.ncbi.nlm.nih.gov/sites/entrez?Db=gene&Cmd=ShowDetailView&TermToSearch=80817&ordinalpos=1&itool=EntrezSystem2.PEntrez.Gene.Gene_ResultsPanel.Gene_RVDocSum	KIAA1712	KIAA1712	314	http://www.ncbi.nlm.nih.gov/sites/entrez?Db=gene&Cmd=ShowDetailView&TermToSearch=10934&ordinalpos=1&itool=EntrezSystem2.PEntrez.Gene.Gene_ResultsPanel.Gene_RVDocSum	MORF4	MORF4	353	2.5	0.7	0.3	0.6	0.0084	0.12	0.016	-0.2	-0.1	-0.4	-0.2	0.26	0.76	0.4
http://www.ensembl.org/Homo_sapiens/Variation/Summary?v=rs4340776	rs4340776	rs4340776	4	0.97	0.03	0	0	0.00018	0.18	-0.12	0.04	C	T	0.18	http://www.ncbi.nlm.nih.gov/sites/entrez?Db=gene&Cmd=ShowDetailView&TermToSearch=26269&ordinalpos=1&itool=EntrezSystem2.PEntrez.Gene.Gene_ResultsPanel.Gene_RVDocSum	FBXO8	FBXO8	265	http://www.ncbi.nlm.nih.gov/sites/entrez?Db=gene&Cmd=ShowDetailView&TermToSearch=80817&ordinalpos=1&itool=EntrezSystem2.PEntrez.Gene.Gene_ResultsPanel.Gene_RVDocSum	KIAA1712	KIAA1712	312	http://www.ncbi.nlm.nih.gov/sites/entrez?Db=gene&Cmd=ShowDetailView&TermToSearch=10934&ordinalpos=1&itool=EntrezSystem2.PEntrez.Gene.Gene_ResultsPanel.Gene_RVDocSum	MORF4	MORF4	355	2.5	0.8	0.3	0.6	0.0082	0.12	0.016	-0.2	-0.1	-0.3	-0.2	0.24	0.76	0.39
http://www.ensembl.org/Homo_sapiens/Variation/Summary?v=rs6845317	rs6845317	rs6845317	4	0.97	0.03	0	0	0.00017	0.19	-0.11	0.04	A	G	0.19	http://www.ncbi.nlm.nih.gov/sites/entrez?Db=gene&Cmd=ShowDetailView&TermToSearch=26269&ordinalpos=1&itool=EntrezSystem2.PEntrez.Gene.Gene_ResultsPanel.Gene_RVDocSum	FBXO8	FBXO8	263	http://www.ncbi.nlm.nih.gov/sites/entrez?Db=gene&Cmd=ShowDetailView&TermToSearch=80817&ordinalpos=1&itool=EntrezSystem2.PEntrez.Gene.Gene_ResultsPanel.Gene_RVDocSum	KIAA1712	KIAA1712	311	http://www.ncbi.nlm.nih.gov/sites/entrez?Db=gene&Cmd=ShowDetailView&TermToSearch=10934&ordinalpos=1&itool=EntrezSystem2.PEntrez.Gene.Gene_ResultsPanel.Gene_RVDocSum	MORF4	MORF4	357	2.5	0.8	0.3	0.6	0.0076	0.12	0.016	-0.2	-0.1	-0.4	-0.2	0.26	0.76	0.39
http://www.ensembl.org/Homo_sapiens/Variation/Summary?v=rs11724561	rs11724561	rs11724561	4	0.97	0.03	0	0	0.00017	0.19	-0.11	0.04	A	C	0.19	http://www.ncbi.nlm.nih.gov/sites/entrez?Db=gene&Cmd=ShowDetailView&TermToSearch=26269&ordinalpos=1&itool=EntrezSystem2.PEntrez.Gene.Gene_ResultsPanel.Gene_RVDocSum	FBXO8	FBXO8	263	http://www.ncbi.nlm.nih.gov/sites/entrez?Db=gene&Cmd=ShowDetailView&TermToSearch=80817&ordinalpos=1&itool=EntrezSystem2.PEntrez.Gene.Gene_ResultsPanel.Gene_RVDocSum	KIAA1712	KIAA1712	310	http://www.ncbi.nlm.nih.gov/sites/entrez?Db=gene&Cmd=ShowDetailView&TermToSearch=10934&ordinalpos=1&itool=EntrezSystem2.PEntrez.Gene.Gene_ResultsPanel.Gene_RVDocSum	MORF4	MORF4	357	2.5	0.8	0.3	0.6	0.0077	0.12	0.016	-0.2	-0.1	-0.4	-0.2	0.26	0.76	0.39
http://www.ensembl.org/Homo_sapiens/Variation/Summary?v=rs4619868	rs4619868	rs4619868	4	0.98	0.02	0	0	0.00025	0.24	-0.11	0.04	A	G	0.18	http://www.ncbi.nlm.nih.gov/sites/entrez?Db=gene&Cmd=ShowDetailView&TermToSearch=26269&ordinalpos=1&itool=EntrezSystem2.PEntrez.Gene.Gene_ResultsPanel.Gene_RVDocSum	FBXO8	FBXO8	263	http://www.ncbi.nlm.nih.gov/sites/entrez?Db=gene&Cmd=ShowDetailView&TermToSearch=80817&ordinalpos=1&itool=EntrezSystem2.PEntrez.Gene.Gene_ResultsPanel.Gene_RVDocSum	KIAA1712	KIAA1712	310	http://www.ncbi.nlm.nih.gov/sites/entrez?Db=gene&Cmd=ShowDetailView&TermToSearch=10934&ordinalpos=1&itool=EntrezSystem2.PEntrez.Gene.Gene_ResultsPanel.Gene_RVDocSum	MORF4	MORF4	357	2.4	0.7	0.3	0.5	0.0087	0.14	0.021	-0.2	-0.1	-0.3	-0.2	0.25	0.8	0.55
http://www.ensembl.org/Homo_sapiens/Variation/Summary?v=rs11726590	rs11726590	rs11726590	4	0.97	0.02	0	0	0.00018	0.19	-0.11	0.04	T	C	0.19	http://www.ncbi.nlm.nih.gov/sites/entrez?Db=gene&Cmd=ShowDetailView&TermToSearch=26269&ordinalpos=1&itool=EntrezSystem2.PEntrez.Gene.Gene_ResultsPanel.Gene_RVDocSum	FBXO8	FBXO8	262	http://www.ncbi.nlm.nih.gov/sites/entrez?Db=gene&Cmd=ShowDetailView&TermToSearch=80817&ordinalpos=1&itool=EntrezSystem2.PEntrez.Gene.Gene_ResultsPanel.Gene_RVDocSum	KIAA1712	KIAA1712	309	http://www.ncbi.nlm.nih.gov/sites/entrez?Db=gene&Cmd=ShowDetailView&TermToSearch=10934&ordinalpos=1&itool=EntrezSystem2.PEntrez.Gene.Gene_ResultsPanel.Gene_RVDocSum	MORF4	MORF4	358	2.4	0.8	0.3	0.6	0.0078	0.13	0.017	-0.2	-0.1	-0.3	-0.2	0.27	0.76	0.41
http://www.ensembl.org/Homo_sapiens/Variation/Summary?v=rs11725716	rs11725716	rs11725716	4	0.98	0.01	0	0	0.00036	0.24	-0.12	0.04	A	C	0.18	http://www.ncbi.nlm.nih.gov/sites/entrez?Db=gene&Cmd=ShowDetailView&TermToSearch=26269&ordinalpos=1&itool=EntrezSystem2.PEntrez.Gene.Gene_ResultsPanel.Gene_RVDocSum	FBXO8	FBXO8	262	http://www.ncbi.nlm.nih.gov/sites/entrez?Db=gene&Cmd=ShowDetailView&TermToSearch=80817&ordinalpos=1&itool=EntrezSystem2.PEntrez.Gene.Gene_ResultsPanel.Gene_RVDocSum	KIAA1712	KIAA1712	309	http://www.ncbi.nlm.nih.gov/sites/entrez?Db=gene&Cmd=ShowDetailView&TermToSearch=10934&ordinalpos=1&itool=EntrezSystem2.PEntrez.Gene.Gene_ResultsPanel.Gene_RVDocSum	MORF4	MORF4	358	2.2	0.7	0.2	0.5	0.009	0.16	0.028	-0.2	-0.1	-0.3	-0.2	0.26	0.75	0.58
http://www.ensembl.org/Homo_sapiens/Variation/Summary?v=rs4422400	rs4422400	rs4422400	4	0.98	0.02	0	0	0.00029	0.24	-0.11	0.04	A	G	0.18	http://www.ncbi.nlm.nih.gov/sites/entrez?Db=gene&Cmd=ShowDetailView&TermToSearch=26269&ordinalpos=1&itool=EntrezSystem2.PEntrez.Gene.Gene_ResultsPanel.Gene_RVDocSum	FBXO8	FBXO8	259	http://www.ncbi.nlm.nih.gov/sites/entrez?Db=gene&Cmd=ShowDetailView&TermToSearch=80817&ordinalpos=1&itool=EntrezSystem2.PEntrez.Gene.Gene_ResultsPanel.Gene_RVDocSum	KIAA1712	KIAA1712	306	http://www.ncbi.nlm.nih.gov/sites/entrez?Db=gene&Cmd=ShowDetailView&TermToSearch=10934&ordinalpos=1&itool=EntrezSystem2.PEntrez.Gene.Gene_ResultsPanel.Gene_RVDocSum	MORF4	MORF4	361	2.3	0.7	0.2	0.5	0.0089	0.15	0.023	-0.2	-0.1	-0.3	-0.2	0.26	0.79	0.57
http://www.ensembl.org/Homo_sapiens/Variation/Summary?v=rs11736429	rs11736429	rs11736429	4	0.98	0.02	0	0	0.0003	0.23	-0.11	0.04	C	G	0.18	http://www.ncbi.nlm.nih.gov/sites/entrez?Db=gene&Cmd=ShowDetailView&TermToSearch=26269&ordinalpos=1&itool=EntrezSystem2.PEntrez.Gene.Gene_ResultsPanel.Gene_RVDocSum	FBXO8	FBXO8	258	http://www.ncbi.nlm.nih.gov/sites/entrez?Db=gene&Cmd=ShowDetailView&TermToSearch=80817&ordinalpos=1&itool=EntrezSystem2.PEntrez.Gene.Gene_ResultsPanel.Gene_RVDocSum	KIAA1712	KIAA1712	305	http://www.ncbi.nlm.nih.gov/sites/entrez?Db=gene&Cmd=ShowDetailView&TermToSearch=10934&ordinalpos=1&itool=EntrezSystem2.PEntrez.Gene.Gene_ResultsPanel.Gene_RVDocSum	MORF4	MORF4	362	2.3	0.7	0.2	0.5	0.0087	0.15	0.023	-0.2	-0.1	-0.3	-0.2	0.26	0.76	0.57
http://www.ensembl.org/Homo_sapiens/Variation/Summary?v=rs4410505	rs4410505	rs4410505	4	0.98	0.02	0	0	0.0002	0.18	-0.11	0.04	A	G	0.19	http://www.ncbi.nlm.nih.gov/sites/entrez?Db=gene&Cmd=ShowDetailView&TermToSearch=26269&ordinalpos=1&itool=EntrezSystem2.PEntrez.Gene.Gene_ResultsPanel.Gene_RVDocSum	FBXO8	FBXO8	258	http://www.ncbi.nlm.nih.gov/sites/entrez?Db=gene&Cmd=ShowDetailView&TermToSearch=80817&ordinalpos=1&itool=EntrezSystem2.PEntrez.Gene.Gene_ResultsPanel.Gene_RVDocSum	KIAA1712	KIAA1712	305	http://www.ncbi.nlm.nih.gov/sites/entrez?Db=gene&Cmd=ShowDetailView&TermToSearch=10934&ordinalpos=1&itool=EntrezSystem2.PEntrez.Gene.Gene_ResultsPanel.Gene_RVDocSum	MORF4	MORF4	362	2.4	0.8	0.3	0.6	0.0077	0.14	0.018	-0.1	-0.1	-0.3	-0.2	0.26	0.74	0.41
http://www.ensembl.org/Homo_sapiens/Variation/Summary?v=rs11934296	rs11934296	rs11934296	4	0.98	0.02	0	0	0.00032	0.23	-0.11	0.04	G	A	0.18	http://www.ncbi.nlm.nih.gov/sites/entrez?Db=gene&Cmd=ShowDetailView&TermToSearch=26269&ordinalpos=1&itool=EntrezSystem2.PEntrez.Gene.Gene_ResultsPanel.Gene_RVDocSum	FBXO8	FBXO8	257	http://www.ncbi.nlm.nih.gov/sites/entrez?Db=gene&Cmd=ShowDetailView&TermToSearch=80817&ordinalpos=1&itool=EntrezSystem2.PEntrez.Gene.Gene_ResultsPanel.Gene_RVDocSum	KIAA1712	KIAA1712	304	http://www.ncbi.nlm.nih.gov/sites/entrez?Db=gene&Cmd=ShowDetailView&TermToSearch=10934&ordinalpos=1&itool=EntrezSystem2.PEntrez.Gene.Gene_ResultsPanel.Gene_RVDocSum	MORF4	MORF4	363	2.3	0.7	0.2	0.5	0.0088	0.16	0.023	-0.2	-0.1	-0.3	-0.2	0.26	0.75	0.58
http://www.ensembl.org/Homo_sapiens/Variation/Summary?v=rs6856702	rs6856702	rs6856702	4	0.98	0.02	0	0	0.0002	0.18	-0.11	0.04	A	C	0.19	http://www.ncbi.nlm.nih.gov/sites/entrez?Db=gene&Cmd=ShowDetailView&TermToSearch=26269&ordinalpos=1&itool=EntrezSystem2.PEntrez.Gene.Gene_ResultsPanel.Gene_RVDocSum	FBXO8	FBXO8	257	http://www.ncbi.nlm.nih.gov/sites/entrez?Db=gene&Cmd=ShowDetailView&TermToSearch=80817&ordinalpos=1&itool=EntrezSystem2.PEntrez.Gene.Gene_ResultsPanel.Gene_RVDocSum	KIAA1712	KIAA1712	304	http://www.ncbi.nlm.nih.gov/sites/entrez?Db=gene&Cmd=ShowDetailView&TermToSearch=10934&ordinalpos=1&itool=EntrezSystem2.PEntrez.Gene.Gene_ResultsPanel.Gene_RVDocSum	MORF4	MORF4	363	2.4	0.8	0.2	0.6	0.0076	0.14	0.017	-0.1	-0.1	-0.3	-0.2	0.26	0.72	0.41
http://www.ensembl.org/Homo_sapiens/Variation/Summary?v=rs4285061	rs4285061	rs4285061	4	0.98	0.02	0	0	0.0002	0.18	-0.11	0.04	A	G	0.19	http://www.ncbi.nlm.nih.gov/sites/entrez?Db=gene&Cmd=ShowDetailView&TermToSearch=26269&ordinalpos=1&itool=EntrezSystem2.PEntrez.Gene.Gene_ResultsPanel.Gene_RVDocSum	FBXO8	FBXO8	256	http://www.ncbi.nlm.nih.gov/sites/entrez?Db=gene&Cmd=ShowDetailView&TermToSearch=80817&ordinalpos=1&itool=EntrezSystem2.PEntrez.Gene.Gene_ResultsPanel.Gene_RVDocSum	KIAA1712	KIAA1712	303	http://www.ncbi.nlm.nih.gov/sites/entrez?Db=gene&Cmd=ShowDetailView&TermToSearch=10934&ordinalpos=1&itool=EntrezSystem2.PEntrez.Gene.Gene_ResultsPanel.Gene_RVDocSum	MORF4	MORF4	364	2.4	0.8	0.2	0.6	0.0074	0.14	0.017	-0.1	-0.1	-0.3	-0.2	0.26	0.72	0.42
http://www.ensembl.org/Homo_sapiens/Variation/Summary?v=rs4597808	rs4597808	rs4597808	4	0.98	0.02	0	0	0.0002	0.18	-0.11	0.04	T	A	0.19	http://www.ncbi.nlm.nih.gov/sites/entrez?Db=gene&Cmd=ShowDetailView&TermToSearch=26269&ordinalpos=1&itool=EntrezSystem2.PEntrez.Gene.Gene_ResultsPanel.Gene_RVDocSum	FBXO8	FBXO8	256	http://www.ncbi.nlm.nih.gov/sites/entrez?Db=gene&Cmd=ShowDetailView&TermToSearch=80817&ordinalpos=1&itool=EntrezSystem2.PEntrez.Gene.Gene_ResultsPanel.Gene_RVDocSum	KIAA1712	KIAA1712	303	http://www.ncbi.nlm.nih.gov/sites/entrez?Db=gene&Cmd=ShowDetailView&TermToSearch=10934&ordinalpos=1&itool=EntrezSystem2.PEntrez.Gene.Gene_ResultsPanel.Gene_RVDocSum	MORF4	MORF4	364	2.4	0.8	0.2	0.6	0.0073	0.14	0.017	-0.1	-0.1	-0.3	-0.2	0.25	0.71	0.42
http://www.ensembl.org/Homo_sapiens/Variation/Summary?v=rs9996144	rs9996144	rs9996144	4	0.98	0.02	0	0	0.0002	0.17	-0.11	0.04	C	T	0.19	http://www.ncbi.nlm.nih.gov/sites/entrez?Db=gene&Cmd=ShowDetailView&TermToSearch=26269&ordinalpos=1&itool=EntrezSystem2.PEntrez.Gene.Gene_ResultsPanel.Gene_RVDocSum	FBXO8	FBXO8	255	http://www.ncbi.nlm.nih.gov/sites/entrez?Db=gene&Cmd=ShowDetailView&TermToSearch=80817&ordinalpos=1&itool=EntrezSystem2.PEntrez.Gene.Gene_ResultsPanel.Gene_RVDocSum	KIAA1712	KIAA1712	302	http://www.ncbi.nlm.nih.gov/sites/entrez?Db=gene&Cmd=ShowDetailView&TermToSearch=10934&ordinalpos=1&itool=EntrezSystem2.PEntrez.Gene.Gene_ResultsPanel.Gene_RVDocSum	MORF4	MORF4	365	2.4	0.8	0.2	0.6	0.0073	0.14	0.017	-0.1	-0.1	-0.3	-0.2	0.25	0.71	0.42
http://www.ensembl.org/Homo_sapiens/Variation/Summary?v=rs7687012	rs7687012	rs7687012	4	0.98	0.02	0	0	0.0002	0.17	-0.11	0.04	C	T	0.19	http://www.ncbi.nlm.nih.gov/sites/entrez?Db=gene&Cmd=ShowDetailView&TermToSearch=26269&ordinalpos=1&itool=EntrezSystem2.PEntrez.Gene.Gene_ResultsPanel.Gene_RVDocSum	FBXO8	FBXO8	255	http://www.ncbi.nlm.nih.gov/sites/entrez?Db=gene&Cmd=ShowDetailView&TermToSearch=80817&ordinalpos=1&itool=EntrezSystem2.PEntrez.Gene.Gene_ResultsPanel.Gene_RVDocSum	KIAA1712	KIAA1712	302	http://www.ncbi.nlm.nih.gov/sites/entrez?Db=gene&Cmd=ShowDetailView&TermToSearch=10934&ordinalpos=1&itool=EntrezSystem2.PEntrez.Gene.Gene_ResultsPanel.Gene_RVDocSum	MORF4	MORF4	365	2.4	0.8	0.2	0.6	0.0073	0.14	0.018	-0.1	-0.1	-0.3	-0.2	0.25	0.71	0.42
http://www.ensembl.org/Homo_sapiens/Variation/Summary?v=rs6553755	rs6553755	rs6553755	4	0.98	0.02	0	0	0.00021	0.17	-0.11	0.04	A	T	0.19	http://www.ncbi.nlm.nih.gov/sites/entrez?Db=gene&Cmd=ShowDetailView&TermToSearch=26269&ordinalpos=1&itool=EntrezSystem2.PEntrez.Gene.Gene_ResultsPanel.Gene_RVDocSum	FBXO8	FBXO8	255	http://www.ncbi.nlm.nih.gov/sites/entrez?Db=gene&Cmd=ShowDetailView&TermToSearch=80817&ordinalpos=1&itool=EntrezSystem2.PEntrez.Gene.Gene_ResultsPanel.Gene_RVDocSum	KIAA1712	KIAA1712	302	http://www.ncbi.nlm.nih.gov/sites/entrez?Db=gene&Cmd=ShowDetailView&TermToSearch=10934&ordinalpos=1&itool=EntrezSystem2.PEntrez.Gene.Gene_ResultsPanel.Gene_RVDocSum	MORF4	MORF4	365	2.3	0.8	0.2	0.6	0.0075	0.15	0.018	-0.1	-0.1	-0.3	-0.2	0.25	0.71	0.42
http://www.ensembl.org/Homo_sapiens/Variation/Summary?v=rs6822061	rs6822061	rs6822061	4	0.98	0.02	0	0	0.00019	0.17	-0.11	0.04	A	G	0.19	http://www.ncbi.nlm.nih.gov/sites/entrez?Db=gene&Cmd=ShowDetailView&TermToSearch=26269&ordinalpos=1&itool=EntrezSystem2.PEntrez.Gene.Gene_ResultsPanel.Gene_RVDocSum	FBXO8	FBXO8	254	http://www.ncbi.nlm.nih.gov/sites/entrez?Db=gene&Cmd=ShowDetailView&TermToSearch=80817&ordinalpos=1&itool=EntrezSystem2.PEntrez.Gene.Gene_ResultsPanel.Gene_RVDocSum	KIAA1712	KIAA1712	302	http://www.ncbi.nlm.nih.gov/sites/entrez?Db=gene&Cmd=ShowDetailView&TermToSearch=10934&ordinalpos=1&itool=EntrezSystem2.PEntrez.Gene.Gene_ResultsPanel.Gene_RVDocSum	MORF4	MORF4	366	2.4	0.8	0.2	0.6	0.007	0.15	0.018	-0.1	-0.1	-0.3	-0.2	0.25	0.71	0.42
http://www.ensembl.org/Homo_sapiens/Variation/Summary?v=rs6553757	rs6553757	rs6553757	4	0.98	0.02	0	0	0.00019	0.17	-0.11	0.04	T	G	0.19	http://www.ncbi.nlm.nih.gov/sites/entrez?Db=gene&Cmd=ShowDetailView&TermToSearch=26269&ordinalpos=1&itool=EntrezSystem2.PEntrez.Gene.Gene_ResultsPanel.Gene_RVDocSum	FBXO8	FBXO8	254	http://www.ncbi.nlm.nih.gov/sites/entrez?Db=gene&Cmd=ShowDetailView&TermToSearch=80817&ordinalpos=1&itool=EntrezSystem2.PEntrez.Gene.Gene_ResultsPanel.Gene_RVDocSum	KIAA1712	KIAA1712	302	http://www.ncbi.nlm.nih.gov/sites/entrez?Db=gene&Cmd=ShowDetailView&TermToSearch=10934&ordinalpos=1&itool=EntrezSystem2.PEntrez.Gene.Gene_ResultsPanel.Gene_RVDocSum	MORF4	MORF4	366	2.4	0.8	0.2	0.6	0.0069	0.15	0.018	-0.1	-0.1	-0.3	-0.2	0.25	0.71	0.42
http://www.ensembl.org/Homo_sapiens/Variation/Summary?v=rs6844246	rs6844246	rs6844246	4	0.98	0.02	0	0	0.00019	0.17	-0.11	0.04	G	A	0.19	http://www.ncbi.nlm.nih.gov/sites/entrez?Db=gene&Cmd=ShowDetailView&TermToSearch=26269&ordinalpos=1&itool=EntrezSystem2.PEntrez.Gene.Gene_ResultsPanel.Gene_RVDocSum	FBXO8	FBXO8	254	http://www.ncbi.nlm.nih.gov/sites/entrez?Db=gene&Cmd=ShowDetailView&TermToSearch=80817&ordinalpos=1&itool=EntrezSystem2.PEntrez.Gene.Gene_ResultsPanel.Gene_RVDocSum	KIAA1712	KIAA1712	302	http://www.ncbi.nlm.nih.gov/sites/entrez?Db=gene&Cmd=ShowDetailView&TermToSearch=10934&ordinalpos=1&itool=EntrezSystem2.PEntrez.Gene.Gene_ResultsPanel.Gene_RVDocSum	MORF4	MORF4	366	2.4	0.8	0.2	0.6	0.0067	0.15	0.018	-0.1	-0.1	-0.3	-0.2	0.25	0.7	0.42
http://www.ensembl.org/Homo_sapiens/Variation/Summary?v=rs6827439	rs6827439	rs6827439	4	0.98	0.02	0	0	0.00018	0.17	-0.11	0.04	T	C	0.19	http://www.ncbi.nlm.nih.gov/sites/entrez?Db=gene&Cmd=ShowDetailView&TermToSearch=26269&ordinalpos=1&itool=EntrezSystem2.PEntrez.Gene.Gene_ResultsPanel.Gene_RVDocSum	FBXO8	FBXO8	254	http://www.ncbi.nlm.nih.gov/sites/entrez?Db=gene&Cmd=ShowDetailView&TermToSearch=80817&ordinalpos=1&itool=EntrezSystem2.PEntrez.Gene.Gene_ResultsPanel.Gene_RVDocSum	KIAA1712	KIAA1712	301	http://www.ncbi.nlm.nih.gov/sites/entrez?Db=gene&Cmd=ShowDetailView&TermToSearch=10934&ordinalpos=1&itool=EntrezSystem2.PEntrez.Gene.Gene_ResultsPanel.Gene_RVDocSum	MORF4	MORF4	366	2.4	0.8	0.2	0.6	0.0065	0.15	0.018	-0.1	-0.1	-0.3	-0.2	0.25	0.7	0.42
http://www.ensembl.org/Homo_sapiens/Variation/Summary?v=rs4549354	rs4549354	rs4549354	4	0.97	0.02	0	0	0.00017	0.17	-0.11	0.04	T	C	0.19	http://www.ncbi.nlm.nih.gov/sites/entrez?Db=gene&Cmd=ShowDetailView&TermToSearch=26269&ordinalpos=1&itool=EntrezSystem2.PEntrez.Gene.Gene_ResultsPanel.Gene_RVDocSum	FBXO8	FBXO8	254	http://www.ncbi.nlm.nih.gov/sites/entrez?Db=gene&Cmd=ShowDetailView&TermToSearch=80817&ordinalpos=1&itool=EntrezSystem2.PEntrez.Gene.Gene_ResultsPanel.Gene_RVDocSum	KIAA1712	KIAA1712	301	http://www.ncbi.nlm.nih.gov/sites/entrez?Db=gene&Cmd=ShowDetailView&TermToSearch=10934&ordinalpos=1&itool=EntrezSystem2.PEntrez.Gene.Gene_ResultsPanel.Gene_RVDocSum	MORF4	MORF4	366	2.4	0.8	0.2	0.6	0.0061	0.14	0.018	-0.1	-0.1	-0.3	-0.2	0.25	0.7	0.42
http://www.ensembl.org/Homo_sapiens/Variation/Summary?v=rs11724693	rs11724693	rs11724693	4	0.98	0.02	0	0	0.00028	0.21	-0.11	0.04	T	C	0.18	http://www.ncbi.nlm.nih.gov/sites/entrez?Db=gene&Cmd=ShowDetailView&TermToSearch=26269&ordinalpos=1&itool=EntrezSystem2.PEntrez.Gene.Gene_ResultsPanel.Gene_RVDocSum	FBXO8	FBXO8	254	http://www.ncbi.nlm.nih.gov/sites/entrez?Db=gene&Cmd=ShowDetailView&TermToSearch=80817&ordinalpos=1&itool=EntrezSystem2.PEntrez.Gene.Gene_ResultsPanel.Gene_RVDocSum	KIAA1712	KIAA1712	301	http://www.ncbi.nlm.nih.gov/sites/entrez?Db=gene&Cmd=ShowDetailView&TermToSearch=10934&ordinalpos=1&itool=EntrezSystem2.PEntrez.Gene.Gene_ResultsPanel.Gene_RVDocSum	MORF4	MORF4	366	2.3	0.8	0.2	0.5	0.0078	0.16	0.024	-0.2	-0.1	-0.3	-0.2	0.25	0.71	0.59
http://www.ensembl.org/Homo_sapiens/Variation/Summary?v=rs6815522	rs6815522	rs6815522	4	0.98	0.02	0	0	0.00018	0.17	-0.11	0.04	G	A	0.19	http://www.ncbi.nlm.nih.gov/sites/entrez?Db=gene&Cmd=ShowDetailView&TermToSearch=26269&ordinalpos=1&itool=EntrezSystem2.PEntrez.Gene.Gene_ResultsPanel.Gene_RVDocSum	FBXO8	FBXO8	252	http://www.ncbi.nlm.nih.gov/sites/entrez?Db=gene&Cmd=ShowDetailView&TermToSearch=80817&ordinalpos=1&itool=EntrezSystem2.PEntrez.Gene.Gene_ResultsPanel.Gene_RVDocSum	KIAA1712	KIAA1712	299	http://www.ncbi.nlm.nih.gov/sites/entrez?Db=gene&Cmd=ShowDetailView&TermToSearch=10934&ordinalpos=1&itool=EntrezSystem2.PEntrez.Gene.Gene_ResultsPanel.Gene_RVDocSum	MORF4	MORF4	368	2.4	0.8	0.2	0.6	0.0067	0.14	0.018	-0.1	-0.1	-0.3	-0.2	0.25	0.69	0.4
http://www.ensembl.org/Homo_sapiens/Variation/Summary?v=rs6842003	rs6842003	rs6842003	4	0.98	0.02	0	0	0.00018	0.17	-0.11	0.04	A	G	0.19	http://www.ncbi.nlm.nih.gov/sites/entrez?Db=gene&Cmd=ShowDetailView&TermToSearch=26269&ordinalpos=1&itool=EntrezSystem2.PEntrez.Gene.Gene_ResultsPanel.Gene_RVDocSum	FBXO8	FBXO8	252	http://www.ncbi.nlm.nih.gov/sites/entrez?Db=gene&Cmd=ShowDetailView&TermToSearch=80817&ordinalpos=1&itool=EntrezSystem2.PEntrez.Gene.Gene_ResultsPanel.Gene_RVDocSum	KIAA1712	KIAA1712	299	http://www.ncbi.nlm.nih.gov/sites/entrez?Db=gene&Cmd=ShowDetailView&TermToSearch=10934&ordinalpos=1&itool=EntrezSystem2.PEntrez.Gene.Gene_ResultsPanel.Gene_RVDocSum	MORF4	MORF4	368	2.4	0.8	0.2	0.6	0.0071	0.14	0.016	-0.1	-0.1	-0.3	-0.2	0.25	0.7	0.4
http://www.ensembl.org/Homo_sapiens/Variation/Summary?v=rs7659538	rs7659538	rs7659538	4	0.98	0.02	0	0	0.0002	0.16	-0.11	0.04	G	A	0.19	http://www.ncbi.nlm.nih.gov/sites/entrez?Db=gene&Cmd=ShowDetailView&TermToSearch=26269&ordinalpos=1&itool=EntrezSystem2.PEntrez.Gene.Gene_ResultsPanel.Gene_RVDocSum	FBXO8	FBXO8	252	http://www.ncbi.nlm.nih.gov/sites/entrez?Db=gene&Cmd=ShowDetailView&TermToSearch=80817&ordinalpos=1&itool=EntrezSystem2.PEntrez.Gene.Gene_ResultsPanel.Gene_RVDocSum	KIAA1712	KIAA1712	299	http://www.ncbi.nlm.nih.gov/sites/entrez?Db=gene&Cmd=ShowDetailView&TermToSearch=10934&ordinalpos=1&itool=EntrezSystem2.PEntrez.Gene.Gene_ResultsPanel.Gene_RVDocSum	MORF4	MORF4	368	2.4	0.8	0.2	0.6	0.0073	0.14	0.018	-0.1	-0.1	-0.3	-0.2	0.25	0.67	0.39
http://www.ensembl.org/Homo_sapiens/Variation/Summary?v=rs6830884	rs6830884	rs6830884	4	0.99	0.01	0	0	0.00054	0.19	-0.12	0.04	T	G	0.18	http://www.ncbi.nlm.nih.gov/sites/entrez?Db=gene&Cmd=ShowDetailView&TermToSearch=26269&ordinalpos=1&itool=EntrezSystem2.PEntrez.Gene.Gene_ResultsPanel.Gene_RVDocSum	FBXO8	FBXO8	249	http://www.ncbi.nlm.nih.gov/sites/entrez?Db=gene&Cmd=ShowDetailView&TermToSearch=80817&ordinalpos=1&itool=EntrezSystem2.PEntrez.Gene.Gene_ResultsPanel.Gene_RVDocSum	KIAA1712	KIAA1712	296	http://www.ncbi.nlm.nih.gov/sites/entrez?Db=gene&Cmd=ShowDetailView&TermToSearch=10934&ordinalpos=1&itool=EntrezSystem2.PEntrez.Gene.Gene_ResultsPanel.Gene_RVDocSum	MORF4	MORF4	371	2	0.7	0.1	0.4	0.009	0.18	0.042	-0.1	-0.1	-0.3	-0.2	0.25	0.61	0.6
http://www.ensembl.org/Homo_sapiens/Variation/Summary?v=rs4299560	rs4299560	rs4299560	4	0.98	0.02	0	0	0.00022	0.16	-0.11	0.04	G	C	0.19	http://www.ncbi.nlm.nih.gov/sites/entrez?Db=gene&Cmd=ShowDetailView&TermToSearch=26269&ordinalpos=1&itool=EntrezSystem2.PEntrez.Gene.Gene_ResultsPanel.Gene_RVDocSum	FBXO8	FBXO8	248	http://www.ncbi.nlm.nih.gov/sites/entrez?Db=gene&Cmd=ShowDetailView&TermToSearch=80817&ordinalpos=1&itool=EntrezSystem2.PEntrez.Gene.Gene_ResultsPanel.Gene_RVDocSum	KIAA1712	KIAA1712	295	http://www.ncbi.nlm.nih.gov/sites/entrez?Db=gene&Cmd=ShowDetailView&TermToSearch=10934&ordinalpos=1&itool=EntrezSystem2.PEntrez.Gene.Gene_ResultsPanel.Gene_RVDocSum	MORF4	MORF4	372	2.3	0.8	0.2	0.6	0.0077	0.15	0.018	-0.1	-0.1	-0.3	-0.2	0.26	0.65	0.4
http://www.ensembl.org/Homo_sapiens/Variation/Summary?v=rs4501199	rs4501199	rs4501199	4	0.98	0.02	0	0	0.00022	0.16	-0.11	0.04	C	T	0.19	http://www.ncbi.nlm.nih.gov/sites/entrez?Db=gene&Cmd=ShowDetailView&TermToSearch=26269&ordinalpos=1&itool=EntrezSystem2.PEntrez.Gene.Gene_ResultsPanel.Gene_RVDocSum	FBXO8	FBXO8	248	http://www.ncbi.nlm.nih.gov/sites/entrez?Db=gene&Cmd=ShowDetailView&TermToSearch=80817&ordinalpos=1&itool=EntrezSystem2.PEntrez.Gene.Gene_ResultsPanel.Gene_RVDocSum	KIAA1712	KIAA1712	295	http://www.ncbi.nlm.nih.gov/sites/entrez?Db=gene&Cmd=ShowDetailView&TermToSearch=10934&ordinalpos=1&itool=EntrezSystem2.PEntrez.Gene.Gene_ResultsPanel.Gene_RVDocSum	MORF4	MORF4	372	2.3	0.8	0.2	0.6	0.0078	0.14	0.018	-0.1	-0.1	-0.3	-0.2	0.26	0.64	0.4
http://www.ensembl.org/Homo_sapiens/Variation/Summary?v=rs4289426	rs4289426	rs4289426	4	0.98	0.02	0	0	0.00023	0.16	-0.11	0.04	T	A	0.19	http://www.ncbi.nlm.nih.gov/sites/entrez?Db=gene&Cmd=ShowDetailView&TermToSearch=26269&ordinalpos=1&itool=EntrezSystem2.PEntrez.Gene.Gene_ResultsPanel.Gene_RVDocSum	FBXO8	FBXO8	247	http://www.ncbi.nlm.nih.gov/sites/entrez?Db=gene&Cmd=ShowDetailView&TermToSearch=80817&ordinalpos=1&itool=EntrezSystem2.PEntrez.Gene.Gene_ResultsPanel.Gene_RVDocSum	KIAA1712	KIAA1712	294	http://www.ncbi.nlm.nih.gov/sites/entrez?Db=gene&Cmd=ShowDetailView&TermToSearch=10934&ordinalpos=1&itool=EntrezSystem2.PEntrez.Gene.Gene_ResultsPanel.Gene_RVDocSum	MORF4	MORF4	373	2.3	0.8	0.2	0.6	0.0078	0.15	0.019	-0.1	-0.1	-0.3	-0.2	0.26	0.64	0.41
http://www.ensembl.org/Homo_sapiens/Variation/Summary?v=rs10050239	rs10050239	rs10050239	4	0.99	0.01	0	0	0.00041	0.21	-0.11	0.04	G	T	0.17	http://www.ncbi.nlm.nih.gov/sites/entrez?Db=gene&Cmd=ShowDetailView&TermToSearch=26269&ordinalpos=1&itool=EntrezSystem2.PEntrez.Gene.Gene_ResultsPanel.Gene_RVDocSum	FBXO8	FBXO8	246	http://www.ncbi.nlm.nih.gov/sites/entrez?Db=gene&Cmd=ShowDetailView&TermToSearch=80817&ordinalpos=1&itool=EntrezSystem2.PEntrez.Gene.Gene_ResultsPanel.Gene_RVDocSum	KIAA1712	KIAA1712	293	http://www.ncbi.nlm.nih.gov/sites/entrez?Db=gene&Cmd=ShowDetailView&TermToSearch=10934&ordinalpos=1&itool=EntrezSystem2.PEntrez.Gene.Gene_ResultsPanel.Gene_RVDocSum	MORF4	MORF4	374	2.2	0.7	0.1	0.5	0.0099	0.17	0.025	-0.2	-0.1	-0.3	-0.2	0.25	0.66	0.61
http://www.ensembl.org/Homo_sapiens/Variation/Summary?v=rs6833109	rs6833109	rs6833109	4	0.98	0.01	0	0	0.0004	0.21	-0.11	0.04	A	G	0.17	http://www.ncbi.nlm.nih.gov/sites/entrez?Db=gene&Cmd=ShowDetailView&TermToSearch=26269&ordinalpos=1&itool=EntrezSystem2.PEntrez.Gene.Gene_ResultsPanel.Gene_RVDocSum	FBXO8	FBXO8	244	http://www.ncbi.nlm.nih.gov/sites/entrez?Db=gene&Cmd=ShowDetailView&TermToSearch=80817&ordinalpos=1&itool=EntrezSystem2.PEntrez.Gene.Gene_ResultsPanel.Gene_RVDocSum	KIAA1712	KIAA1712	291	http://www.ncbi.nlm.nih.gov/sites/entrez?Db=gene&Cmd=ShowDetailView&TermToSearch=10934&ordinalpos=1&itool=EntrezSystem2.PEntrez.Gene.Gene_ResultsPanel.Gene_RVDocSum	MORF4	MORF4	376	2.2	0.7	0.2	0.5	0.01	0.17	0.025	-0.2	-0.1	-0.3	-0.2	0.25	0.68	0.61
http://www.ensembl.org/Homo_sapiens/Variation/Summary?v=rs10520861	rs10520861	rs10520861	5	0.99	0.01	0	0	0.00024	0.78	0.09	0.01	C	T	0.41	http://www.ncbi.nlm.nih.gov/sites/entrez?Db=gene&Cmd=ShowDetailView&TermToSearch=1016&ordinalpos=1&itool=EntrezSystem2.PEntrez.Gene.Gene_ResultsPanel.Gene_RVDocSum	CDH18	CDH18	31	http://www.ncbi.nlm.nih.gov/sites/entrez?Db=gene&Cmd=ShowDetailView&TermToSearch=646273&ordinalpos=1&itool=EntrezSystem2.PEntrez.Gene.Gene_ResultsPanel.Gene_RVDocSum	LOC646273	LOC646273	207	http://www.ncbi.nlm.nih.gov/sites/entrez?Db=gene&Cmd=ShowDetailView&TermToSearch=266786&ordinalpos=1&itool=EntrezSystem2.PEntrez.Gene.Gene_ResultsPanel.Gene_RVDocSum	LOC266786	LOC266786	862	2.1	0.3	0.4	0.7	0.043	0.044	0.01	-0.7	-0.4	-0.4	-0.4	0.81	0.46	0.91
http://www.ensembl.org/Homo_sapiens/Variation/Summary?v=rs1292144	rs1292144	rs1292144	5	0.98	0	0	0.01	0.3	2.5e-06	0.02	0.11	A	G	0.49	http://www.ncbi.nlm.nih.gov/sites/entrez?Db=gene&Cmd=ShowDetailView&TermToSearch=4214&ordinalpos=1&itool=EntrezSystem2.PEntrez.Gene.Gene_ResultsPanel.Gene_RVDocSum	MAP3K1	MAP3K1	139	http://www.ncbi.nlm.nih.gov/sites/entrez?Db=gene&Cmd=ShowDetailView&TermToSearch=441073&ordinalpos=1&itool=EntrezSystem2.PEntrez.Gene.Gene_ResultsPanel.Gene_RVDocSum	LOC441073	LOC441073	170	http://www.ncbi.nlm.nih.gov/sites/entrez?Db=gene&Cmd=ShowDetailView&TermToSearch=133383&ordinalpos=1&itool=EntrezSystem2.PEntrez.Gene.Gene_ResultsPanel.Gene_RVDocSum	MGC33648	MGC33648	234	-0.5	-0.3	-0.3	-0.4	0.17	0.95	0.98	3.7	1.6	0.4	0.5	0.00056	0.021	0.021
http://www.ensembl.org/Homo_sapiens/Variation/Summary?v=rs1292147	rs1292147	rs1292147	5	0.99	0	0	0.01	0.34	3e-06	0.02	0.11	A	G	0.48	http://www.ncbi.nlm.nih.gov/sites/entrez?Db=gene&Cmd=ShowDetailView&TermToSearch=4214&ordinalpos=1&itool=EntrezSystem2.PEntrez.Gene.Gene_ResultsPanel.Gene_RVDocSum	MAP3K1	MAP3K1	132	http://www.ncbi.nlm.nih.gov/sites/entrez?Db=gene&Cmd=ShowDetailView&TermToSearch=441073&ordinalpos=1&itool=EntrezSystem2.PEntrez.Gene.Gene_ResultsPanel.Gene_RVDocSum	LOC441073	LOC441073	178	http://www.ncbi.nlm.nih.gov/sites/entrez?Db=gene&Cmd=ShowDetailView&TermToSearch=133383&ordinalpos=1&itool=EntrezSystem2.PEntrez.Gene.Gene_ResultsPanel.Gene_RVDocSum	MGC33648	MGC33648	227	-0.6	-0.3	-0.3	-0.4	0.2	0.99	0.96	3.6	1.9	0.2	0.5	0.00034	0.048	0.015
http://www.ensembl.org/Homo_sapiens/Variation/Summary?v=rs253095	rs253095	rs253095	5	0.97	0	0.01	0.02	0.99	2e-06	0	0.23	G	C	0.18	http://www.ncbi.nlm.nih.gov/sites/entrez?Db=gene&Cmd=ShowDetailView&TermToSearch=10788&ordinalpos=1&itool=EntrezSystem2.PEntrez.Gene.Gene_ResultsPanel.Gene_RVDocSum	IQGAP2	IQGAP2	0	http://www.ncbi.nlm.nih.gov/sites/entrez?Db=gene&Cmd=ShowDetailView&TermToSearch=2151&ordinalpos=1&itool=EntrezSystem2.PEntrez.Gene.Gene_ResultsPanel.Gene_RVDocSum	F2RL2	F2RL2	43	http://www.ncbi.nlm.nih.gov/sites/entrez?Db=gene&Cmd=ShowDetailView&TermToSearch=2149&ordinalpos=1&itool=EntrezSystem2.PEntrez.Gene.Gene_ResultsPanel.Gene_RVDocSum	F2R	F2R	50	-0.4	-0.2	-0.3	-0.2	0.69	0.71	0.97	3.8	0.8	0.8	0.9	0.0055	0.0069	0.004
http://www.ensembl.org/Homo_sapiens/Variation/Summary?v=rs2434309	rs2434309	rs2434309	5	0.94	0.06	0	0	0.00017	0.38	0.12	0.03	C	T	0.18	http://www.ncbi.nlm.nih.gov/sites/entrez?Db=gene&Cmd=ShowDetailView&TermToSearch=345778&ordinalpos=1&itool=EntrezSystem2.PEntrez.Gene.Gene_ResultsPanel.Gene_RVDocSum	MTX3	MTX3	15	http://www.ncbi.nlm.nih.gov/sites/entrez?Db=gene&Cmd=ShowDetailView&TermToSearch=7060&ordinalpos=1&itool=EntrezSystem2.PEntrez.Gene.Gene_ResultsPanel.Gene_RVDocSum	THBS4	THBS4	29	http://www.ncbi.nlm.nih.gov/sites/entrez?Db=gene&Cmd=ShowDetailView&TermToSearch=256987&ordinalpos=1&itool=EntrezSystem2.PEntrez.Gene.Gene_ResultsPanel.Gene_RVDocSum	SERINC5	SERINC5	105	2.8	0.9	0.8	-0.1	0.0089	0.0098	0.3	-0.4	-0.4	-0.3	-0.2	0.77	0.6	0.36
http://www.ensembl.org/Homo_sapiens/Variation/Summary?v=rs2434310	rs2434310	rs2434310	5	0.96	0.04	0	0	0.00016	0.35	0.14	0.04	C	T	0.18	http://www.ncbi.nlm.nih.gov/sites/entrez?Db=gene&Cmd=ShowDetailView&TermToSearch=345778&ordinalpos=1&itool=EntrezSystem2.PEntrez.Gene.Gene_ResultsPanel.Gene_RVDocSum	MTX3	MTX3	16	http://www.ncbi.nlm.nih.gov/sites/entrez?Db=gene&Cmd=ShowDetailView&TermToSearch=7060&ordinalpos=1&itool=EntrezSystem2.PEntrez.Gene.Gene_ResultsPanel.Gene_RVDocSum	THBS4	THBS4	28	http://www.ncbi.nlm.nih.gov/sites/entrez?Db=gene&Cmd=ShowDetailView&TermToSearch=256987&ordinalpos=1&itool=EntrezSystem2.PEntrez.Gene.Gene_ResultsPanel.Gene_RVDocSum	SERINC5	SERINC5	104	2.7	0.8	0.8	-0.1	0.0086	0.0094	0.32	-0.3	-0.4	-0.2	-0.1	0.76	0.62	0.29
http://www.ensembl.org/Homo_sapiens/Variation/Summary?v=rs2451933	rs2451933	rs2451933	5	0.96	0.04	0	0	0.0003	0.4	0.11	0.03	A	G	0.17	http://www.ncbi.nlm.nih.gov/sites/entrez?Db=gene&Cmd=ShowDetailView&TermToSearch=345778&ordinalpos=1&itool=EntrezSystem2.PEntrez.Gene.Gene_ResultsPanel.Gene_RVDocSum	MTX3	MTX3	20	http://www.ncbi.nlm.nih.gov/sites/entrez?Db=gene&Cmd=ShowDetailView&TermToSearch=7060&ordinalpos=1&itool=EntrezSystem2.PEntrez.Gene.Gene_ResultsPanel.Gene_RVDocSum	THBS4	THBS4	24	http://www.ncbi.nlm.nih.gov/sites/entrez?Db=gene&Cmd=ShowDetailView&TermToSearch=256987&ordinalpos=1&itool=EntrezSystem2.PEntrez.Gene.Gene_ResultsPanel.Gene_RVDocSum	SERINC5	SERINC5	100	2.6	0.8	0.7	-0.2	0.011	0.014	0.36	-0.4	-0.4	-0.3	-0.2	0.79	0.6	0.39
http://www.ensembl.org/Homo_sapiens/Variation/Summary?v=rs6878264	rs6878264	rs6878264	5	0.92	0.08	0	0	7.8e-05	0.58	0.13	0.02	T	C	0.15	http://www.ncbi.nlm.nih.gov/sites/entrez?Db=gene&Cmd=ShowDetailView&TermToSearch=345778&ordinalpos=1&itool=EntrezSystem2.PEntrez.Gene.Gene_ResultsPanel.Gene_RVDocSum	MTX3	MTX3	21	http://www.ncbi.nlm.nih.gov/sites/entrez?Db=gene&Cmd=ShowDetailView&TermToSearch=7060&ordinalpos=1&itool=EntrezSystem2.PEntrez.Gene.Gene_ResultsPanel.Gene_RVDocSum	THBS4	THBS4	23	http://www.ncbi.nlm.nih.gov/sites/entrez?Db=gene&Cmd=ShowDetailView&TermToSearch=256987&ordinalpos=1&itool=EntrezSystem2.PEntrez.Gene.Gene_ResultsPanel.Gene_RVDocSum	SERINC5	SERINC5	99	3	0.7	0.5	0.4	0.019	0.019	0.023	-0.5	-0.4	-0.4	-0.2	0.69	0.87	0.67
http://www.ensembl.org/Homo_sapiens/Variation/Summary?v=rs2438612	rs2438612	rs2438612	5	0.96	0.04	0	0	0.00031	0.4	0.11	0.03	G	A	0.17	http://www.ncbi.nlm.nih.gov/sites/entrez?Db=gene&Cmd=ShowDetailView&TermToSearch=7060&ordinalpos=1&itool=EntrezSystem2.PEntrez.Gene.Gene_ResultsPanel.Gene_RVDocSum	THBS4	THBS4	22	http://www.ncbi.nlm.nih.gov/sites/entrez?Db=gene&Cmd=ShowDetailView&TermToSearch=345778&ordinalpos=1&itool=EntrezSystem2.PEntrez.Gene.Gene_ResultsPanel.Gene_RVDocSum	MTX3	MTX3	22	http://www.ncbi.nlm.nih.gov/sites/entrez?Db=gene&Cmd=ShowDetailView&TermToSearch=256987&ordinalpos=1&itool=EntrezSystem2.PEntrez.Gene.Gene_ResultsPanel.Gene_RVDocSum	SERINC5	SERINC5	98	2.6	0.8	0.7	-0.2	0.011	0.015	0.35	-0.4	-0.4	-0.3	-0.2	0.8	0.6	0.39
http://www.ensembl.org/Homo_sapiens/Variation/Summary?v=rs2434318	rs2434318	rs2434318	5	0.96	0.04	0	0	0.00032	0.4	0.11	0.03	A	T	0.17	http://www.ncbi.nlm.nih.gov/sites/entrez?Db=gene&Cmd=ShowDetailView&TermToSearch=7060&ordinalpos=1&itool=EntrezSystem2.PEntrez.Gene.Gene_ResultsPanel.Gene_RVDocSum	THBS4	THBS4	21	http://www.ncbi.nlm.nih.gov/sites/entrez?Db=gene&Cmd=ShowDetailView&TermToSearch=345778&ordinalpos=1&itool=EntrezSystem2.PEntrez.Gene.Gene_ResultsPanel.Gene_RVDocSum	MTX3	MTX3	23	http://www.ncbi.nlm.nih.gov/sites/entrez?Db=gene&Cmd=ShowDetailView&TermToSearch=256987&ordinalpos=1&itool=EntrezSystem2.PEntrez.Gene.Gene_ResultsPanel.Gene_RVDocSum	SERINC5	SERINC5	97	2.6	0.8	0.7	-0.2	0.011	0.015	0.36	-0.4	-0.4	-0.3	-0.2	0.8	0.6	0.38
http://www.ensembl.org/Homo_sapiens/Variation/Summary?v=rs2451940	rs2451940	rs2451940	5	0.96	0.04	0	0	0.00032	0.4	0.11	0.03	A	G	0.17	http://www.ncbi.nlm.nih.gov/sites/entrez?Db=gene&Cmd=ShowDetailView&TermToSearch=7060&ordinalpos=1&itool=EntrezSystem2.PEntrez.Gene.Gene_ResultsPanel.Gene_RVDocSum	THBS4	THBS4	20	http://www.ncbi.nlm.nih.gov/sites/entrez?Db=gene&Cmd=ShowDetailView&TermToSearch=345778&ordinalpos=1&itool=EntrezSystem2.PEntrez.Gene.Gene_ResultsPanel.Gene_RVDocSum	MTX3	MTX3	24	http://www.ncbi.nlm.nih.gov/sites/entrez?Db=gene&Cmd=ShowDetailView&TermToSearch=256987&ordinalpos=1&itool=EntrezSystem2.PEntrez.Gene.Gene_ResultsPanel.Gene_RVDocSum	SERINC5	SERINC5	96	2.6	0.8	0.7	-0.2	0.011	0.015	0.36	-0.4	-0.4	-0.3	-0.2	0.8	0.6	0.38
http://www.ensembl.org/Homo_sapiens/Variation/Summary?v=rs6875852	rs6875852	rs6875852	5	0.95	0.05	0	0	0.00019	0.53	0.13	0.02	A	G	0.15	http://www.ncbi.nlm.nih.gov/sites/entrez?Db=gene&Cmd=ShowDetailView&TermToSearch=7060&ordinalpos=1&itool=EntrezSystem2.PEntrez.Gene.Gene_ResultsPanel.Gene_RVDocSum	THBS4	THBS4	13	http://www.ncbi.nlm.nih.gov/sites/entrez?Db=gene&Cmd=ShowDetailView&TermToSearch=345778&ordinalpos=1&itool=EntrezSystem2.PEntrez.Gene.Gene_ResultsPanel.Gene_RVDocSum	MTX3	MTX3	31	http://www.ncbi.nlm.nih.gov/sites/entrez?Db=gene&Cmd=ShowDetailView&TermToSearch=256987&ordinalpos=1&itool=EntrezSystem2.PEntrez.Gene.Gene_ResultsPanel.Gene_RVDocSum	SERINC5	SERINC5	89	2.7	0.6	0.6	0.2	0.026	0.014	0.058	-0.5	-0.4	-0.3	-0.2	0.73	0.81	0.53
http://www.ensembl.org/Homo_sapiens/Variation/Summary?v=rs12234104	rs12234104	rs12234104	5	0.94	0.06	0	0	0.00011	0.51	0.13	0.02	T	C	0.14	http://www.ncbi.nlm.nih.gov/sites/entrez?Db=gene&Cmd=ShowDetailView&TermToSearch=7060&ordinalpos=1&itool=EntrezSystem2.PEntrez.Gene.Gene_ResultsPanel.Gene_RVDocSum	THBS4	THBS4	12	http://www.ncbi.nlm.nih.gov/sites/entrez?Db=gene&Cmd=ShowDetailView&TermToSearch=345778&ordinalpos=1&itool=EntrezSystem2.PEntrez.Gene.Gene_ResultsPanel.Gene_RVDocSum	MTX3	MTX3	32	http://www.ncbi.nlm.nih.gov/sites/entrez?Db=gene&Cmd=ShowDetailView&TermToSearch=256987&ordinalpos=1&itool=EntrezSystem2.PEntrez.Gene.Gene_ResultsPanel.Gene_RVDocSum	SERINC5	SERINC5	88	2.9	0.7	0.6	0.2	0.016	0.014	0.06	-0.5	-0.4	-0.3	-0.2	0.69	0.82	0.52
http://www.ensembl.org/Homo_sapiens/Variation/Summary?v=rs2434272	rs2434272	rs2434272	5	0.96	0.04	0	0	0.0003	0.41	0.11	0.03	G	C	0.17	http://www.ncbi.nlm.nih.gov/sites/entrez?Db=gene&Cmd=ShowDetailView&TermToSearch=7060&ordinalpos=1&itool=EntrezSystem2.PEntrez.Gene.Gene_ResultsPanel.Gene_RVDocSum	THBS4	THBS4	12	http://www.ncbi.nlm.nih.gov/sites/entrez?Db=gene&Cmd=ShowDetailView&TermToSearch=345778&ordinalpos=1&itool=EntrezSystem2.PEntrez.Gene.Gene_ResultsPanel.Gene_RVDocSum	MTX3	MTX3	32	http://www.ncbi.nlm.nih.gov/sites/entrez?Db=gene&Cmd=ShowDetailView&TermToSearch=256987&ordinalpos=1&itool=EntrezSystem2.PEntrez.Gene.Gene_ResultsPanel.Gene_RVDocSum	SERINC5	SERINC5	88	2.7	0.9	0.7	-0.2	0.0083	0.015	0.41	-0.4	-0.4	-0.3	-0.2	0.81	0.61	0.38
http://www.ensembl.org/Homo_sapiens/Variation/Summary?v=rs385771	rs385771	rs385771	5	0.96	0.04	0	0	0.00034	0.42	0.11	0.03	C	T	0.17	http://www.ncbi.nlm.nih.gov/sites/entrez?Db=gene&Cmd=ShowDetailView&TermToSearch=7060&ordinalpos=1&itool=EntrezSystem2.PEntrez.Gene.Gene_ResultsPanel.Gene_RVDocSum	THBS4	THBS4	10	http://www.ncbi.nlm.nih.gov/sites/entrez?Db=gene&Cmd=ShowDetailView&TermToSearch=345778&ordinalpos=1&itool=EntrezSystem2.PEntrez.Gene.Gene_ResultsPanel.Gene_RVDocSum	MTX3	MTX3	34	http://www.ncbi.nlm.nih.gov/sites/entrez?Db=gene&Cmd=ShowDetailView&TermToSearch=256987&ordinalpos=1&itool=EntrezSystem2.PEntrez.Gene.Gene_ResultsPanel.Gene_RVDocSum	SERINC5	SERINC5	86	2.7	1	0.7	-0.2	0.0066	0.015	0.54	-0.4	-0.5	-0.3	-0.2	0.83	0.63	0.37
http://www.ensembl.org/Homo_sapiens/Variation/Summary?v=rs366471	rs366471	rs366471	5	0.95	0.05	0	0	0.00022	0.43	0.12	0.02	G	A	0.17	http://www.ncbi.nlm.nih.gov/sites/entrez?Db=gene&Cmd=ShowDetailView&TermToSearch=7060&ordinalpos=1&itool=EntrezSystem2.PEntrez.Gene.Gene_ResultsPanel.Gene_RVDocSum	THBS4	THBS4	10	http://www.ncbi.nlm.nih.gov/sites/entrez?Db=gene&Cmd=ShowDetailView&TermToSearch=345778&ordinalpos=1&itool=EntrezSystem2.PEntrez.Gene.Gene_ResultsPanel.Gene_RVDocSum	MTX3	MTX3	34	http://www.ncbi.nlm.nih.gov/sites/entrez?Db=gene&Cmd=ShowDetailView&TermToSearch=256987&ordinalpos=1&itool=EntrezSystem2.PEntrez.Gene.Gene_ResultsPanel.Gene_RVDocSum	SERINC5	SERINC5	86	2.8	1	0.7	-0.2	0.0057	0.015	0.42	-0.5	-0.5	-0.3	-0.2	0.85	0.61	0.39
http://www.ensembl.org/Homo_sapiens/Variation/Summary?v=rs2434273	rs2434273	rs2434273	5	0.95	0.05	0	0	0.00013	0.6	0.12	0.02	G	C	0.18	http://www.ncbi.nlm.nih.gov/sites/entrez?Db=gene&Cmd=ShowDetailView&TermToSearch=7060&ordinalpos=1&itool=EntrezSystem2.PEntrez.Gene.Gene_ResultsPanel.Gene_RVDocSum	THBS4	THBS4	10	http://www.ncbi.nlm.nih.gov/sites/entrez?Db=gene&Cmd=ShowDetailView&TermToSearch=345778&ordinalpos=1&itool=EntrezSystem2.PEntrez.Gene.Gene_ResultsPanel.Gene_RVDocSum	MTX3	MTX3	34	http://www.ncbi.nlm.nih.gov/sites/entrez?Db=gene&Cmd=ShowDetailView&TermToSearch=256987&ordinalpos=1&itool=EntrezSystem2.PEntrez.Gene.Gene_ResultsPanel.Gene_RVDocSum	SERINC5	SERINC5	86	2.8	1.2	0.6	-0.2	0.0028	0.018	0.43	-0.5	-0.5	-0.3	-0.2	0.93	0.61	0.42
http://www.ensembl.org/Homo_sapiens/Variation/Summary?v=rs2434274	rs2434274	rs2434274	5	0.96	0.04	0	0	0.00027	0.45	0.12	0.02	G	C	0.17	http://www.ncbi.nlm.nih.gov/sites/entrez?Db=gene&Cmd=ShowDetailView&TermToSearch=7060&ordinalpos=1&itool=EntrezSystem2.PEntrez.Gene.Gene_ResultsPanel.Gene_RVDocSum	THBS4	THBS4	9	http://www.ncbi.nlm.nih.gov/sites/entrez?Db=gene&Cmd=ShowDetailView&TermToSearch=345778&ordinalpos=1&itool=EntrezSystem2.PEntrez.Gene.Gene_ResultsPanel.Gene_RVDocSum	MTX3	MTX3	34	http://www.ncbi.nlm.nih.gov/sites/entrez?Db=gene&Cmd=ShowDetailView&TermToSearch=256987&ordinalpos=1&itool=EntrezSystem2.PEntrez.Gene.Gene_ResultsPanel.Gene_RVDocSum	SERINC5	SERINC5	86	2.6	1.1	0.6	-0.2	0.0054	0.02	0.43	-0.5	-0.5	-0.3	-0.2	0.85	0.62	0.41
http://www.ensembl.org/Homo_sapiens/Variation/Summary?v=rs2434275	rs2434275	rs2434275	5	0.96	0.04	0	0	0.00027	0.46	0.12	0.02	A	G	0.17	http://www.ncbi.nlm.nih.gov/sites/entrez?Db=gene&Cmd=ShowDetailView&TermToSearch=7060&ordinalpos=1&itool=EntrezSystem2.PEntrez.Gene.Gene_ResultsPanel.Gene_RVDocSum	THBS4	THBS4	9	http://www.ncbi.nlm.nih.gov/sites/entrez?Db=gene&Cmd=ShowDetailView&TermToSearch=345778&ordinalpos=1&itool=EntrezSystem2.PEntrez.Gene.Gene_ResultsPanel.Gene_RVDocSum	MTX3	MTX3	34	http://www.ncbi.nlm.nih.gov/sites/entrez?Db=gene&Cmd=ShowDetailView&TermToSearch=256987&ordinalpos=1&itool=EntrezSystem2.PEntrez.Gene.Gene_ResultsPanel.Gene_RVDocSum	SERINC5	SERINC5	85	2.7	1.1	0.6	-0.2	0.0054	0.02	0.42	-0.5	-0.5	-0.3	-0.2	0.85	0.62	0.42
http://www.ensembl.org/Homo_sapiens/Variation/Summary?v=rs2434314	rs2434314	rs2434314	5	0.97	0.03	0	0	0.0003	0.54	0.12	0.02	A	T	0.19	http://www.ncbi.nlm.nih.gov/sites/entrez?Db=gene&Cmd=ShowDetailView&TermToSearch=7060&ordinalpos=1&itool=EntrezSystem2.PEntrez.Gene.Gene_ResultsPanel.Gene_RVDocSum	THBS4	THBS4	4	http://www.ncbi.nlm.nih.gov/sites/entrez?Db=gene&Cmd=ShowDetailView&TermToSearch=345778&ordinalpos=1&itool=EntrezSystem2.PEntrez.Gene.Gene_ResultsPanel.Gene_RVDocSum	MTX3	MTX3	40	http://www.ncbi.nlm.nih.gov/sites/entrez?Db=gene&Cmd=ShowDetailView&TermToSearch=256987&ordinalpos=1&itool=EntrezSystem2.PEntrez.Gene.Gene_ResultsPanel.Gene_RVDocSum	SERINC5	SERINC5	80	2.6	1	0.4	-0.1	0.007	0.03	0.28	-0.5	-0.4	-0.3	-0.2	0.89	0.74	0.42
http://www.ensembl.org/Homo_sapiens/Variation/Summary?v=rs2434311	rs2434311	rs2434311	5	0.96	0.04	0	0	0.00025	0.52	0.13	0.02	T	C	0.18	http://www.ncbi.nlm.nih.gov/sites/entrez?Db=gene&Cmd=ShowDetailView&TermToSearch=7060&ordinalpos=1&itool=EntrezSystem2.PEntrez.Gene.Gene_ResultsPanel.Gene_RVDocSum	THBS4	THBS4	0	http://www.ncbi.nlm.nih.gov/sites/entrez?Db=gene&Cmd=ShowDetailView&TermToSearch=345778&ordinalpos=1&itool=EntrezSystem2.PEntrez.Gene.Gene_ResultsPanel.Gene_RVDocSum	MTX3	MTX3	50	http://www.ncbi.nlm.nih.gov/sites/entrez?Db=gene&Cmd=ShowDetailView&TermToSearch=256987&ordinalpos=1&itool=EntrezSystem2.PEntrez.Gene.Gene_ResultsPanel.Gene_RVDocSum	SERINC5	SERINC5	70	2.6	0.9	0.5	-0.1	0.0072	0.023	0.28	-0.5	-0.4	-0.3	-0.2	0.82	0.74	0.44
http://www.ensembl.org/Homo_sapiens/Variation/Summary?v=rs2438650	rs2438650	rs2438650	5	0.97	0.03	0	0	0.00029	0.53	0.12	0.02	T	C	0.18	http://www.ncbi.nlm.nih.gov/sites/entrez?Db=gene&Cmd=ShowDetailView&TermToSearch=7060&ordinalpos=1&itool=EntrezSystem2.PEntrez.Gene.Gene_ResultsPanel.Gene_RVDocSum	THBS4	THBS4	0	http://www.ncbi.nlm.nih.gov/sites/entrez?Db=gene&Cmd=ShowDetailView&TermToSearch=345778&ordinalpos=1&itool=EntrezSystem2.PEntrez.Gene.Gene_ResultsPanel.Gene_RVDocSum	MTX3	MTX3	52	http://www.ncbi.nlm.nih.gov/sites/entrez?Db=gene&Cmd=ShowDetailView&TermToSearch=256987&ordinalpos=1&itool=EntrezSystem2.PEntrez.Gene.Gene_ResultsPanel.Gene_RVDocSum	SERINC5	SERINC5	68	2.6	0.9	0.5	-0.1	0.0075	0.025	0.3	-0.5	-0.4	-0.3	-0.2	0.82	0.75	0.46
http://www.ensembl.org/Homo_sapiens/Variation/Summary?v=rs256447	rs256447	rs256447	5	0.97	0.03	0	0	0.00024	0.54	0.13	0.02	C	T	0.18	http://www.ncbi.nlm.nih.gov/sites/entrez?Db=gene&Cmd=ShowDetailView&TermToSearch=7060&ordinalpos=1&itool=EntrezSystem2.PEntrez.Gene.Gene_ResultsPanel.Gene_RVDocSum	THBS4	THBS4	0	http://www.ncbi.nlm.nih.gov/sites/entrez?Db=gene&Cmd=ShowDetailView&TermToSearch=345778&ordinalpos=1&itool=EntrezSystem2.PEntrez.Gene.Gene_ResultsPanel.Gene_RVDocSum	MTX3	MTX3	53	http://www.ncbi.nlm.nih.gov/sites/entrez?Db=gene&Cmd=ShowDetailView&TermToSearch=256987&ordinalpos=1&itool=EntrezSystem2.PEntrez.Gene.Gene_ResultsPanel.Gene_RVDocSum	SERINC5	SERINC5	67	2.6	0.9	0.5	-0.1	0.0078	0.025	0.23	-0.5	-0.4	-0.3	-0.2	0.81	0.78	0.47
http://www.ensembl.org/Homo_sapiens/Variation/Summary?v=rs256444	rs256444	rs256444	5	0.97	0.03	0	0	0.00028	0.53	0.12	0.02	C	A	0.18	http://www.ncbi.nlm.nih.gov/sites/entrez?Db=gene&Cmd=ShowDetailView&TermToSearch=7060&ordinalpos=1&itool=EntrezSystem2.PEntrez.Gene.Gene_ResultsPanel.Gene_RVDocSum	THBS4	THBS4	0	http://www.ncbi.nlm.nih.gov/sites/entrez?Db=gene&Cmd=ShowDetailView&TermToSearch=345778&ordinalpos=1&itool=EntrezSystem2.PEntrez.Gene.Gene_ResultsPanel.Gene_RVDocSum	MTX3	MTX3	54	http://www.ncbi.nlm.nih.gov/sites/entrez?Db=gene&Cmd=ShowDetailView&TermToSearch=256987&ordinalpos=1&itool=EntrezSystem2.PEntrez.Gene.Gene_ResultsPanel.Gene_RVDocSum	SERINC5	SERINC5	66	2.6	0.9	0.5	-0.1	0.0074	0.025	0.28	-0.5	-0.4	-0.3	-0.2	0.81	0.77	0.46
http://www.ensembl.org/Homo_sapiens/Variation/Summary?v=rs256440	rs256440	rs256440	5	0.97	0.03	0	0	0.00022	0.51	0.13	0.02	A	G	0.17	http://www.ncbi.nlm.nih.gov/sites/entrez?Db=gene&Cmd=ShowDetailView&TermToSearch=7060&ordinalpos=1&itool=EntrezSystem2.PEntrez.Gene.Gene_ResultsPanel.Gene_RVDocSum	THBS4	THBS4	0	http://www.ncbi.nlm.nih.gov/sites/entrez?Db=gene&Cmd=ShowDetailView&TermToSearch=345778&ordinalpos=1&itool=EntrezSystem2.PEntrez.Gene.Gene_ResultsPanel.Gene_RVDocSum	MTX3	MTX3	55	http://www.ncbi.nlm.nih.gov/sites/entrez?Db=gene&Cmd=ShowDetailView&TermToSearch=256987&ordinalpos=1&itool=EntrezSystem2.PEntrez.Gene.Gene_ResultsPanel.Gene_RVDocSum	SERINC5	SERINC5	65	2.6	0.9	0.5	-0.1	0.0064	0.02	0.3	-0.5	-0.4	-0.3	-0.2	0.77	0.74	0.49
http://www.ensembl.org/Homo_sapiens/Variation/Summary?v=rs401302	rs401302	rs401302	5	0.96	0.04	0	0	0.00028	0.61	0.11	0.02	T	C	0.19	http://www.ncbi.nlm.nih.gov/sites/entrez?Db=gene&Cmd=ShowDetailView&TermToSearch=7060&ordinalpos=1&itool=EntrezSystem2.PEntrez.Gene.Gene_ResultsPanel.Gene_RVDocSum	THBS4	THBS4	0	http://www.ncbi.nlm.nih.gov/sites/entrez?Db=gene&Cmd=ShowDetailView&TermToSearch=256987&ordinalpos=1&itool=EntrezSystem2.PEntrez.Gene.Gene_ResultsPanel.Gene_RVDocSum	SERINC5	SERINC5	52	http://www.ncbi.nlm.nih.gov/sites/entrez?Db=gene&Cmd=ShowDetailView&TermToSearch=345778&ordinalpos=1&itool=EntrezSystem2.PEntrez.Gene.Gene_ResultsPanel.Gene_RVDocSum	MTX3	MTX3	68	2.7	0.9	0.4	0	0.0084	0.034	0.18	-0.6	-0.5	-0.4	-0.2	0.86	0.74	0.62
http://www.ensembl.org/Homo_sapiens/Variation/Summary?v=rs7736549	rs7736549	rs7736549	5	0.99	0.01	0	0	0.00076	0.79	0.11	-0.01	A	C	0.14	http://www.ncbi.nlm.nih.gov/sites/entrez?Db=gene&Cmd=ShowDetailView&TermToSearch=7060&ordinalpos=1&itool=EntrezSystem2.PEntrez.Gene.Gene_ResultsPanel.Gene_RVDocSum	THBS4	THBS4	0	http://www.ncbi.nlm.nih.gov/sites/entrez?Db=gene&Cmd=ShowDetailView&TermToSearch=256987&ordinalpos=1&itool=EntrezSystem2.PEntrez.Gene.Gene_ResultsPanel.Gene_RVDocSum	SERINC5	SERINC5	28	http://www.ncbi.nlm.nih.gov/sites/entrez?Db=gene&Cmd=ShowDetailView&TermToSearch=345778&ordinalpos=1&itool=EntrezSystem2.PEntrez.Gene.Gene_ResultsPanel.Gene_RVDocSum	MTX3	MTX3	92	2.1	0.6	0.1	0.2	0.015	0.12	0.062	-0.6	-0.4	-0.4	-0.3	0.66	0.93	0.98
http://www.ensembl.org/Homo_sapiens/Variation/Summary?v=rs416728	rs416728	rs416728	5	0.99	0.01	0	0	0.0059	0.28	-0.07	0.03	A	T	0.28	http://www.ncbi.nlm.nih.gov/sites/entrez?Db=gene&Cmd=ShowDetailView&TermToSearch=3781&ordinalpos=1&itool=EntrezSystem2.PEntrez.Gene.Gene_ResultsPanel.Gene_RVDocSum	KCNN2	KCNN2	21	http://www.ncbi.nlm.nih.gov/sites/entrez?Db=gene&Cmd=ShowDetailView&TermToSearch=55521&ordinalpos=1&itool=EntrezSystem2.PEntrez.Gene.Gene_ResultsPanel.Gene_RVDocSum	TRIM36	TRIM36	608	http://www.ncbi.nlm.nih.gov/sites/entrez?Db=gene&Cmd=ShowDetailView&TermToSearch=728254&ordinalpos=1&itool=EntrezSystem2.PEntrez.Gene.Gene_ResultsPanel.Gene_RVDocSum	LOC728254	LOC728254	648	2.2	1.1	0.1	-0.2	0.018	0.21	0.5	-0.4	0	-0.2	-0.2	0.11	0.3	0.53
http://www.ensembl.org/Homo_sapiens/Variation/Summary?v=rs2797344	rs2797344	rs2797344	6	0.99	0	0	0.01	0.94	4.3e-06	-0.01	0.31	T	A	0.37	http://www.ncbi.nlm.nih.gov/sites/entrez?Db=gene&Cmd=ShowDetailView&TermToSearch=56940&ordinalpos=1&itool=EntrezSystem2.PEntrez.Gene.Gene_ResultsPanel.Gene_RVDocSum	DUSP22	DUSP22	9	http://www.ncbi.nlm.nih.gov/sites/entrez?Db=gene&Cmd=ShowDetailView&TermToSearch=3662&ordinalpos=1&itool=EntrezSystem2.PEntrez.Gene.Gene_ResultsPanel.Gene_RVDocSum	IRF4	IRF4	31	http://www.ncbi.nlm.nih.gov/sites/entrez?Db=gene&Cmd=ShowDetailView&TermToSearch=727829&ordinalpos=1&itool=EntrezSystem2.PEntrez.Gene.Gene_ResultsPanel.Gene_RVDocSum	LOC727829	LOC727829	68	-0.3	-0.3	-0.1	0.3	0.65	0.67	0.023	3.3	2.5	0.1	0	3.2e-05	0.08	0.33
http://www.ensembl.org/Homo_sapiens/Variation/Summary?v=rs7753579	rs7753579	rs7753579	6	0.98	0	0	0.01	0.45	2.6e-06	0.06	0.39	T	C	0.43	http://www.ncbi.nlm.nih.gov/sites/entrez?Db=gene&Cmd=ShowDetailView&TermToSearch=3662&ordinalpos=1&itool=EntrezSystem2.PEntrez.Gene.Gene_ResultsPanel.Gene_RVDocSum	IRF4	IRF4	16	http://www.ncbi.nlm.nih.gov/sites/entrez?Db=gene&Cmd=ShowDetailView&TermToSearch=56940&ordinalpos=1&itool=EntrezSystem2.PEntrez.Gene.Gene_ResultsPanel.Gene_RVDocSum	DUSP22	DUSP22	24	http://www.ncbi.nlm.nih.gov/sites/entrez?Db=gene&Cmd=ShowDetailView&TermToSearch=727829&ordinalpos=1&itool=EntrezSystem2.PEntrez.Gene.Gene_ResultsPanel.Gene_RVDocSum	LOC727829	LOC727829	83	-0.2	0.1	-0.1	0.2	0.13	0.54	0.028	3.4	3	0.1	0	4.6e-06	0.1	0.46
http://www.ensembl.org/Homo_sapiens/Variation/Summary?v=rs9393414	rs9393414	rs9393414	6	0.99	0.01	0	0	0.00018	0.84	0.09	0.01	G	C	0.34	http://www.ncbi.nlm.nih.gov/sites/entrez?Db=gene&Cmd=ShowDetailView&TermToSearch=2651&ordinalpos=1&itool=EntrezSystem2.PEntrez.Gene.Gene_ResultsPanel.Gene_RVDocSum	GCNT2	GCNT2	0	http://www.ncbi.nlm.nih.gov/sites/entrez?Db=gene&Cmd=ShowDetailView&TermToSearch=644369&ordinalpos=1&itool=EntrezSystem2.PEntrez.Gene.Gene_ResultsPanel.Gene_RVDocSum	LOC644369	LOC644369	47	http://www.ncbi.nlm.nih.gov/sites/entrez?Db=gene&Cmd=ShowDetailView&TermToSearch=644378&ordinalpos=1&itool=EntrezSystem2.PEntrez.Gene.Gene_ResultsPanel.Gene_RVDocSum	LOC644378	LOC644378	63	2.1	0.9	0.2	0.2	0.0096	0.041	0.063	-0.7	-0.3	0.1	-0.3	0.2	0.075	0.66
http://www.ensembl.org/Homo_sapiens/Variation/Summary?v=rs566298	rs566298	rs566298	6	0.99	0.01	0	0	0.00016	0.76	0.09	0.01	G	A	0.35	http://www.ncbi.nlm.nih.gov/sites/entrez?Db=gene&Cmd=ShowDetailView&TermToSearch=2651&ordinalpos=1&itool=EntrezSystem2.PEntrez.Gene.Gene_ResultsPanel.Gene_RVDocSum	GCNT2	GCNT2	0	http://www.ncbi.nlm.nih.gov/sites/entrez?Db=gene&Cmd=ShowDetailView&TermToSearch=644369&ordinalpos=1&itool=EntrezSystem2.PEntrez.Gene.Gene_ResultsPanel.Gene_RVDocSum	LOC644369	LOC644369	48	http://www.ncbi.nlm.nih.gov/sites/entrez?Db=gene&Cmd=ShowDetailView&TermToSearch=644378&ordinalpos=1&itool=EntrezSystem2.PEntrez.Gene.Gene_ResultsPanel.Gene_RVDocSum	LOC644378	LOC644378	62	2.1	0.9	0.2	0.2	0.0094	0.045	0.055	-0.7	-0.3	0.1	-0.3	0.18	0.072	0.54
http://www.ensembl.org/Homo_sapiens/Variation/Summary?v=rs9366504	rs9366504	rs9366504	6	0.99	0.01	0	0	0.0002	0.85	0.09	0	C	G	0.33	http://www.ncbi.nlm.nih.gov/sites/entrez?Db=gene&Cmd=ShowDetailView&TermToSearch=2651&ordinalpos=1&itool=EntrezSystem2.PEntrez.Gene.Gene_ResultsPanel.Gene_RVDocSum	GCNT2	GCNT2	0	http://www.ncbi.nlm.nih.gov/sites/entrez?Db=gene&Cmd=ShowDetailView&TermToSearch=644369&ordinalpos=1&itool=EntrezSystem2.PEntrez.Gene.Gene_ResultsPanel.Gene_RVDocSum	LOC644369	LOC644369	49	http://www.ncbi.nlm.nih.gov/sites/entrez?Db=gene&Cmd=ShowDetailView&TermToSearch=644378&ordinalpos=1&itool=EntrezSystem2.PEntrez.Gene.Gene_ResultsPanel.Gene_RVDocSum	LOC644378	LOC644378	61	2.1	0.9	0.2	0.2	0.011	0.044	0.062	-0.7	-0.3	0.1	-0.3	0.18	0.073	0.64
http://www.ensembl.org/Homo_sapiens/Variation/Summary?v=rs638867	rs638867	rs638867	6	0.99	0.01	0	0	0.00013	0.81	0.09	0.01	G	T	0.34	http://www.ncbi.nlm.nih.gov/sites/entrez?Db=gene&Cmd=ShowDetailView&TermToSearch=2651&ordinalpos=1&itool=EntrezSystem2.PEntrez.Gene.Gene_ResultsPanel.Gene_RVDocSum	GCNT2	GCNT2	0	http://www.ncbi.nlm.nih.gov/sites/entrez?Db=gene&Cmd=ShowDetailView&TermToSearch=644369&ordinalpos=1&itool=EntrezSystem2.PEntrez.Gene.Gene_ResultsPanel.Gene_RVDocSum	LOC644369	LOC644369	49	http://www.ncbi.nlm.nih.gov/sites/entrez?Db=gene&Cmd=ShowDetailView&TermToSearch=644378&ordinalpos=1&itool=EntrezSystem2.PEntrez.Gene.Gene_ResultsPanel.Gene_RVDocSum	LOC644378	LOC644378	61	2.2	1	0.2	0.2	0.0079	0.042	0.056	-0.7	-0.3	0	-0.3	0.17	0.077	0.59
http://www.ensembl.org/Homo_sapiens/Variation/Summary?v=rs1225999	rs1225999	rs1225999	6	0.98	0.02	0	0	0.00011	0.76	0.09	0.01	A	G	0.34	http://www.ncbi.nlm.nih.gov/sites/entrez?Db=gene&Cmd=ShowDetailView&TermToSearch=2651&ordinalpos=1&itool=EntrezSystem2.PEntrez.Gene.Gene_ResultsPanel.Gene_RVDocSum	GCNT2	GCNT2	0	http://www.ncbi.nlm.nih.gov/sites/entrez?Db=gene&Cmd=ShowDetailView&TermToSearch=644369&ordinalpos=1&itool=EntrezSystem2.PEntrez.Gene.Gene_ResultsPanel.Gene_RVDocSum	LOC644369	LOC644369	50	http://www.ncbi.nlm.nih.gov/sites/entrez?Db=gene&Cmd=ShowDetailView&TermToSearch=644378&ordinalpos=1&itool=EntrezSystem2.PEntrez.Gene.Gene_ResultsPanel.Gene_RVDocSum	LOC644378	LOC644378	60	2.3	0.9	0.3	0.3	0.0084	0.039	0.042	-0.7	-0.3	0	-0.3	0.18	0.081	0.52
http://www.ensembl.org/Homo_sapiens/Variation/Summary?v=rs11754102	rs11754102	rs11754102	6	0.98	0.02	0	0	0.001	0.98	-0.08	0	A	G	0.32	http://www.ncbi.nlm.nih.gov/sites/entrez?Db=gene&Cmd=ShowDetailView&TermToSearch=3720&ordinalpos=1&itool=EntrezSystem2.PEntrez.Gene.Gene_ResultsPanel.Gene_RVDocSum	JARID2	JARID2	0	http://www.ncbi.nlm.nih.gov/sites/entrez?Db=gene&Cmd=ShowDetailView&TermToSearch=728961&ordinalpos=1&itool=EntrezSystem2.PEntrez.Gene.Gene_ResultsPanel.Gene_RVDocSum	LOC728961	LOC728961	200	http://www.ncbi.nlm.nih.gov/sites/entrez?Db=gene&Cmd=ShowDetailView&TermToSearch=84062&ordinalpos=1&itool=EntrezSystem2.PEntrez.Gene.Gene_ResultsPanel.Gene_RVDocSum	DTNBP1	DTNBP1	243	2.4	0.2	1.5	-0.1	0.056	0.0019	0.63	-0.7	-0.6	-0.4	-0.3	0.92	0.74	0.73
http://www.ensembl.org/Homo_sapiens/Variation/Summary?v=rs9370809	rs9370809	rs9370809	6	0.98	0.02	0	0	0.002	0.85	-0.08	-0.01	C	T	0.31	http://www.ncbi.nlm.nih.gov/sites/entrez?Db=gene&Cmd=ShowDetailView&TermToSearch=3720&ordinalpos=1&itool=EntrezSystem2.PEntrez.Gene.Gene_ResultsPanel.Gene_RVDocSum	JARID2	JARID2	0	http://www.ncbi.nlm.nih.gov/sites/entrez?Db=gene&Cmd=ShowDetailView&TermToSearch=728961&ordinalpos=1&itool=EntrezSystem2.PEntrez.Gene.Gene_ResultsPanel.Gene_RVDocSum	LOC728961	LOC728961	201	http://www.ncbi.nlm.nih.gov/sites/entrez?Db=gene&Cmd=ShowDetailView&TermToSearch=84062&ordinalpos=1&itool=EntrezSystem2.PEntrez.Gene.Gene_ResultsPanel.Gene_RVDocSum	DTNBP1	DTNBP1	242	2.4	0.1	1.5	-0.2	0.092	0.0018	0.81	-0.7	-0.5	-0.5	-0.3	0.87	0.86	0.66
rs-link	rsnum	SNP	chr	HO	HS	HD	HS+D	P-value-S	P-value-D	Effect-S	Effect-D	Minor Allele	Major Allele	MAF	GENE1-link	GENE1	GENE1	dist1 (Kb)	GENE2-link	GENE2	GENE2	dist2 (Kb)	GENE3-link	GENE3	GENE3	dist3 (Kb)	log10BF-S	log10BF-S-TNT	log10BF-S-PRINCE	log10BF-S-CAP	P-value-S-TNT	P-value-S-PRINCE	P-value-S-CAP	log10BF-D	log10BF-D-TNT	log10BF-D-PRINCE	log10BF-D-CAP	P-value-D-TNT	P-value-D-PRINCE	P-value-D-CAP
http://www.ensembl.org/Homo_sapiens/Variation/Summary?v=rs2842951	rs2842951	rs2842951	6	0.98	0.02	0	0	0.0012	0.5	0.09	0.02	T	C	0.23	http://www.ncbi.nlm.nih.gov/sites/entrez?Db=gene&Cmd=ShowDetailView&TermToSearch=7172&ordinalpos=1&itool=EntrezSystem2.PEntrez.Gene.Gene_ResultsPanel.Gene_RVDocSum	TPMT	TPMT	0	http://www.ncbi.nlm.nih.gov/sites/entrez?Db=gene&Cmd=ShowDetailView&TermToSearch=378884&ordinalpos=1&itool=EntrezSystem2.PEntrez.Gene.Gene_ResultsPanel.Gene_RVDocSum	NHLRC1	NHLRC1	13	http://www.ncbi.nlm.nih.gov/sites/entrez?Db=gene&Cmd=ShowDetailView&TermToSearch=221656&ordinalpos=1&itool=EntrezSystem2.PEntrez.Gene.Gene_ResultsPanel.Gene_RVDocSum	AOF1	AOF1	20	2.3	1.9	-0.3	-0.1	0.00079	0.36	0.42	-0.5	-0.3	-0.4	-0.2	0.98	0.58	0.35
http://www.ensembl.org/Homo_sapiens/Variation/Summary?v=rs4712327	rs4712327	rs4712327	6	0.98	0.02	0	0	0.0015	0.73	0.09	0.01	A	G	0.25	http://www.ncbi.nlm.nih.gov/sites/entrez?Db=gene&Cmd=ShowDetailView&TermToSearch=7172&ordinalpos=1&itool=EntrezSystem2.PEntrez.Gene.Gene_ResultsPanel.Gene_RVDocSum	TPMT	TPMT	0	http://www.ncbi.nlm.nih.gov/sites/entrez?Db=gene&Cmd=ShowDetailView&TermToSearch=378884&ordinalpos=1&itool=EntrezSystem2.PEntrez.Gene.Gene_ResultsPanel.Gene_RVDocSum	NHLRC1	NHLRC1	15	http://www.ncbi.nlm.nih.gov/sites/entrez?Db=gene&Cmd=ShowDetailView&TermToSearch=221656&ordinalpos=1&itool=EntrezSystem2.PEntrez.Gene.Gene_ResultsPanel.Gene_RVDocSum	AOF1	AOF1	18	2.3	1.9	-0.3	-0.1	0.001	0.38	0.42	-0.6	-0.2	-0.4	-0.2	0.64	0.55	0.4
http://www.ensembl.org/Homo_sapiens/Variation/Summary?v=rs2876476	rs2876476	rs2876476	6	0.99	0.01	0	0	0.00022	0.94	0.14	0	A	G	0.11	http://www.ncbi.nlm.nih.gov/sites/entrez?Db=gene&Cmd=ShowDetailView&TermToSearch=221656&ordinalpos=1&itool=EntrezSystem2.PEntrez.Gene.Gene_ResultsPanel.Gene_RVDocSum	AOF1	AOF1	0	http://www.ncbi.nlm.nih.gov/sites/entrez?Db=gene&Cmd=ShowDetailView&TermToSearch=7172&ordinalpos=1&itool=EntrezSystem2.PEntrez.Gene.Gene_ResultsPanel.Gene_RVDocSum	TPMT	TPMT	3	http://www.ncbi.nlm.nih.gov/sites/entrez?Db=gene&Cmd=ShowDetailView&TermToSearch=378884&ordinalpos=1&itool=EntrezSystem2.PEntrez.Gene.Gene_ResultsPanel.Gene_RVDocSum	NHLRC1	NHLRC1	35	2.1	0.9	0.2	0.1	0.0051	0.068	0.11	-0.5	-0.2	-0.1	-0.2	0.29	0.23	0.62
http://www.ensembl.org/Homo_sapiens/Variation/Summary?v=rs1011620	rs1011620	rs1011620	6	0.99	0.01	0	0	0.00025	0.98	0.14	0	G	A	0.1	http://www.ncbi.nlm.nih.gov/sites/entrez?Db=gene&Cmd=ShowDetailView&TermToSearch=221656&ordinalpos=1&itool=EntrezSystem2.PEntrez.Gene.Gene_ResultsPanel.Gene_RVDocSum	AOF1	AOF1	0	http://www.ncbi.nlm.nih.gov/sites/entrez?Db=gene&Cmd=ShowDetailView&TermToSearch=7172&ordinalpos=1&itool=EntrezSystem2.PEntrez.Gene.Gene_ResultsPanel.Gene_RVDocSum	TPMT	TPMT	16	http://www.ncbi.nlm.nih.gov/sites/entrez?Db=gene&Cmd=ShowDetailView&TermToSearch=378884&ordinalpos=1&itool=EntrezSystem2.PEntrez.Gene.Gene_ResultsPanel.Gene_RVDocSum	NHLRC1	NHLRC1	49	2	0.9	0.2	0.1	0.0053	0.074	0.1	-0.5	-0.2	-0.1	-0.2	0.31	0.27	0.67
http://www.ensembl.org/Homo_sapiens/Variation/Summary?v=rs6912910	rs6912910	rs6912910	6	0.99	0.01	0	0	0.00024	0.96	0.14	0	C	A	0.1	http://www.ncbi.nlm.nih.gov/sites/entrez?Db=gene&Cmd=ShowDetailView&TermToSearch=221656&ordinalpos=1&itool=EntrezSystem2.PEntrez.Gene.Gene_ResultsPanel.Gene_RVDocSum	AOF1	AOF1	0	http://www.ncbi.nlm.nih.gov/sites/entrez?Db=gene&Cmd=ShowDetailView&TermToSearch=7172&ordinalpos=1&itool=EntrezSystem2.PEntrez.Gene.Gene_ResultsPanel.Gene_RVDocSum	TPMT	TPMT	18	http://www.ncbi.nlm.nih.gov/sites/entrez?Db=gene&Cmd=ShowDetailView&TermToSearch=378884&ordinalpos=1&itool=EntrezSystem2.PEntrez.Gene.Gene_ResultsPanel.Gene_RVDocSum	NHLRC1	NHLRC1	51	2	0.9	0.2	0.1	0.0054	0.071	0.11	-0.5	-0.2	-0.2	-0.2	0.31	0.27	0.65
http://www.ensembl.org/Homo_sapiens/Variation/Summary?v=rs7754932	rs7754932	rs7754932	6	0.99	0.01	0	0	0.00025	0.96	0.14	0	C	T	0.1	http://www.ncbi.nlm.nih.gov/sites/entrez?Db=gene&Cmd=ShowDetailView&TermToSearch=221656&ordinalpos=1&itool=EntrezSystem2.PEntrez.Gene.Gene_ResultsPanel.Gene_RVDocSum	AOF1	AOF1	0	http://www.ncbi.nlm.nih.gov/sites/entrez?Db=gene&Cmd=ShowDetailView&TermToSearch=7172&ordinalpos=1&itool=EntrezSystem2.PEntrez.Gene.Gene_ResultsPanel.Gene_RVDocSum	TPMT	TPMT	19	http://www.ncbi.nlm.nih.gov/sites/entrez?Db=gene&Cmd=ShowDetailView&TermToSearch=7913&ordinalpos=1&itool=EntrezSystem2.PEntrez.Gene.Gene_ResultsPanel.Gene_RVDocSum	DEK	DEK	50	2	0.9	0.2	0.1	0.0054	0.069	0.11	-0.5	-0.2	-0.2	-0.2	0.31	0.27	0.64
http://www.ensembl.org/Homo_sapiens/Variation/Summary?v=rs394328	rs394328	rs394328	6	0.99	0.01	0	0	0.00022	0.64	0.15	0.02	A	G	0.1	http://www.ncbi.nlm.nih.gov/sites/entrez?Db=gene&Cmd=ShowDetailView&TermToSearch=221656&ordinalpos=1&itool=EntrezSystem2.PEntrez.Gene.Gene_ResultsPanel.Gene_RVDocSum	AOF1	AOF1	0	http://www.ncbi.nlm.nih.gov/sites/entrez?Db=gene&Cmd=ShowDetailView&TermToSearch=7172&ordinalpos=1&itool=EntrezSystem2.PEntrez.Gene.Gene_ResultsPanel.Gene_RVDocSum	TPMT	TPMT	32	http://www.ncbi.nlm.nih.gov/sites/entrez?Db=gene&Cmd=ShowDetailView&TermToSearch=7913&ordinalpos=1&itool=EntrezSystem2.PEntrez.Gene.Gene_ResultsPanel.Gene_RVDocSum	DEK	DEK	37	2.1	0.9	0.2	0.1	0.0056	0.055	0.12	-0.4	-0.3	-0.1	-0.2	0.49	0.24	0.57
http://www.ensembl.org/Homo_sapiens/Variation/Summary?v=rs401841	rs401841	rs401841	6	0.99	0.01	0	0	0.00021	0.63	0.15	0.02	A	G	0.1	http://www.ncbi.nlm.nih.gov/sites/entrez?Db=gene&Cmd=ShowDetailView&TermToSearch=221656&ordinalpos=1&itool=EntrezSystem2.PEntrez.Gene.Gene_ResultsPanel.Gene_RVDocSum	AOF1	AOF1	0	http://www.ncbi.nlm.nih.gov/sites/entrez?Db=gene&Cmd=ShowDetailView&TermToSearch=7172&ordinalpos=1&itool=EntrezSystem2.PEntrez.Gene.Gene_ResultsPanel.Gene_RVDocSum	TPMT	TPMT	33	http://www.ncbi.nlm.nih.gov/sites/entrez?Db=gene&Cmd=ShowDetailView&TermToSearch=7913&ordinalpos=1&itool=EntrezSystem2.PEntrez.Gene.Gene_ResultsPanel.Gene_RVDocSum	DEK	DEK	37	2.1	0.9	0.3	0.1	0.0054	0.055	0.11	-0.4	-0.3	-0.1	-0.2	0.51	0.24	0.59
http://www.ensembl.org/Homo_sapiens/Variation/Summary?v=rs372518	rs372518	rs372518	6	0.99	0.01	0	0	0.00021	0.62	0.15	0.02	A	C	0.1	http://www.ncbi.nlm.nih.gov/sites/entrez?Db=gene&Cmd=ShowDetailView&TermToSearch=221656&ordinalpos=1&itool=EntrezSystem2.PEntrez.Gene.Gene_ResultsPanel.Gene_RVDocSum	AOF1	AOF1	0	http://www.ncbi.nlm.nih.gov/sites/entrez?Db=gene&Cmd=ShowDetailView&TermToSearch=7172&ordinalpos=1&itool=EntrezSystem2.PEntrez.Gene.Gene_ResultsPanel.Gene_RVDocSum	TPMT	TPMT	33	http://www.ncbi.nlm.nih.gov/sites/entrez?Db=gene&Cmd=ShowDetailView&TermToSearch=7913&ordinalpos=1&itool=EntrezSystem2.PEntrez.Gene.Gene_ResultsPanel.Gene_RVDocSum	DEK	DEK	36	2.1	0.9	0.2	0.1	0.0052	0.056	0.11	-0.4	-0.3	-0.1	-0.2	0.53	0.25	0.62
http://www.ensembl.org/Homo_sapiens/Variation/Summary?v=rs409918	rs409918	rs409918	6	0.99	0.01	0	0	0.0002	0.61	0.15	0.02	G	C	0.1	http://www.ncbi.nlm.nih.gov/sites/entrez?Db=gene&Cmd=ShowDetailView&TermToSearch=221656&ordinalpos=1&itool=EntrezSystem2.PEntrez.Gene.Gene_ResultsPanel.Gene_RVDocSum	AOF1	AOF1	0	http://www.ncbi.nlm.nih.gov/sites/entrez?Db=gene&Cmd=ShowDetailView&TermToSearch=7913&ordinalpos=1&itool=EntrezSystem2.PEntrez.Gene.Gene_ResultsPanel.Gene_RVDocSum	DEK	DEK	32	http://www.ncbi.nlm.nih.gov/sites/entrez?Db=gene&Cmd=ShowDetailView&TermToSearch=7172&ordinalpos=1&itool=EntrezSystem2.PEntrez.Gene.Gene_ResultsPanel.Gene_RVDocSum	TPMT	TPMT	37	2.1	0.9	0.2	0.1	0.005	0.056	0.11	-0.4	-0.3	-0.1	-0.2	0.54	0.25	0.62
http://www.ensembl.org/Homo_sapiens/Variation/Summary?v=rs214622	rs214622	rs214622	6	0.99	0.01	0	0	0.00021	0.61	0.15	0.02	A	G	0.1	http://www.ncbi.nlm.nih.gov/sites/entrez?Db=gene&Cmd=ShowDetailView&TermToSearch=221656&ordinalpos=1&itool=EntrezSystem2.PEntrez.Gene.Gene_ResultsPanel.Gene_RVDocSum	AOF1	AOF1	0	http://www.ncbi.nlm.nih.gov/sites/entrez?Db=gene&Cmd=ShowDetailView&TermToSearch=7913&ordinalpos=1&itool=EntrezSystem2.PEntrez.Gene.Gene_ResultsPanel.Gene_RVDocSum	DEK	DEK	27	http://www.ncbi.nlm.nih.gov/sites/entrez?Db=gene&Cmd=ShowDetailView&TermToSearch=7172&ordinalpos=1&itool=EntrezSystem2.PEntrez.Gene.Gene_ResultsPanel.Gene_RVDocSum	TPMT	TPMT	42	2.1	0.9	0.2	0.1	0.005	0.056	0.11	-0.4	-0.3	-0.1	-0.2	0.55	0.25	0.62
http://www.ensembl.org/Homo_sapiens/Variation/Summary?v=rs214621	rs214621	rs214621	6	0.98	0.02	0	0	9.3e-05	0.77	0.16	0.01	G	A	0.1	http://www.ncbi.nlm.nih.gov/sites/entrez?Db=gene&Cmd=ShowDetailView&TermToSearch=221656&ordinalpos=1&itool=EntrezSystem2.PEntrez.Gene.Gene_ResultsPanel.Gene_RVDocSum	AOF1	AOF1	0	http://www.ncbi.nlm.nih.gov/sites/entrez?Db=gene&Cmd=ShowDetailView&TermToSearch=7913&ordinalpos=1&itool=EntrezSystem2.PEntrez.Gene.Gene_ResultsPanel.Gene_RVDocSum	DEK	DEK	27	http://www.ncbi.nlm.nih.gov/sites/entrez?Db=gene&Cmd=ShowDetailView&TermToSearch=7172&ordinalpos=1&itool=EntrezSystem2.PEntrez.Gene.Gene_ResultsPanel.Gene_RVDocSum	TPMT	TPMT	42	2.4	0.9	0.4	0.1	0.0049	0.033	0.083	-0.5	-0.3	-0.2	-0.2	0.54	0.43	0.64
http://www.ensembl.org/Homo_sapiens/Variation/Summary?v=rs214617	rs214617	rs214617	6	0.99	0.01	0	0	0.00017	0.57	0.16	0.02	A	G	0.1	http://www.ncbi.nlm.nih.gov/sites/entrez?Db=gene&Cmd=ShowDetailView&TermToSearch=221656&ordinalpos=1&itool=EntrezSystem2.PEntrez.Gene.Gene_ResultsPanel.Gene_RVDocSum	AOF1	AOF1	0	http://www.ncbi.nlm.nih.gov/sites/entrez?Db=gene&Cmd=ShowDetailView&TermToSearch=7913&ordinalpos=1&itool=EntrezSystem2.PEntrez.Gene.Gene_ResultsPanel.Gene_RVDocSum	DEK	DEK	26	http://www.ncbi.nlm.nih.gov/sites/entrez?Db=gene&Cmd=ShowDetailView&TermToSearch=7172&ordinalpos=1&itool=EntrezSystem2.PEntrez.Gene.Gene_ResultsPanel.Gene_RVDocSum	TPMT	TPMT	43	2.2	1	0.2	0.1	0.0038	0.056	0.11	-0.4	-0.3	-0.1	-0.2	0.56	0.25	0.62
http://www.ensembl.org/Homo_sapiens/Variation/Summary?v=rs214607	rs214607	rs214607	6	0.99	0.01	0	0	0.00024	0.69	0.16	0.02	A	G	0.1	http://www.ncbi.nlm.nih.gov/sites/entrez?Db=gene&Cmd=ShowDetailView&TermToSearch=221656&ordinalpos=1&itool=EntrezSystem2.PEntrez.Gene.Gene_ResultsPanel.Gene_RVDocSum	AOF1	AOF1	0	http://www.ncbi.nlm.nih.gov/sites/entrez?Db=gene&Cmd=ShowDetailView&TermToSearch=7913&ordinalpos=1&itool=EntrezSystem2.PEntrez.Gene.Gene_ResultsPanel.Gene_RVDocSum	DEK	DEK	20	http://www.ncbi.nlm.nih.gov/sites/entrez?Db=gene&Cmd=ShowDetailView&TermToSearch=7172&ordinalpos=1&itool=EntrezSystem2.PEntrez.Gene.Gene_ResultsPanel.Gene_RVDocSum	TPMT	TPMT	49	2.1	1	0.1	0.1	0.0035	0.085	0.095	-0.4	-0.3	-0.2	-0.2	0.59	0.36	0.73
http://www.ensembl.org/Homo_sapiens/Variation/Summary?v=rs214606	rs214606	rs214606	6	0.99	0.01	0	0	0.00016	0.57	0.17	0.03	A	G	0.1	http://www.ncbi.nlm.nih.gov/sites/entrez?Db=gene&Cmd=ShowDetailView&TermToSearch=221656&ordinalpos=1&itool=EntrezSystem2.PEntrez.Gene.Gene_ResultsPanel.Gene_RVDocSum	AOF1	AOF1	0	http://www.ncbi.nlm.nih.gov/sites/entrez?Db=gene&Cmd=ShowDetailView&TermToSearch=7913&ordinalpos=1&itool=EntrezSystem2.PEntrez.Gene.Gene_ResultsPanel.Gene_RVDocSum	DEK	DEK	20	http://www.ncbi.nlm.nih.gov/sites/entrez?Db=gene&Cmd=ShowDetailView&TermToSearch=7172&ordinalpos=1&itool=EntrezSystem2.PEntrez.Gene.Gene_ResultsPanel.Gene_RVDocSum	TPMT	TPMT	50	2.2	1	0.3	0.1	0.0036	0.052	0.12	-0.4	-0.3	-0.1	-0.2	0.59	0.24	0.71
http://www.ensembl.org/Homo_sapiens/Variation/Summary?v=rs7752736	rs7752736	rs7752736	6	0.99	0.01	0	0	0.0002	0.32	-0.1	0.03	G	A	0.27	http://www.ncbi.nlm.nih.gov/sites/entrez?Db=gene&Cmd=ShowDetailView&TermToSearch=389370&ordinalpos=1&itool=EntrezSystem2.PEntrez.Gene.Gene_ResultsPanel.Gene_RVDocSum	LOC389370	LOC389370	21	http://www.ncbi.nlm.nih.gov/sites/entrez?Db=gene&Cmd=ShowDetailView&TermToSearch=154150&ordinalpos=1&itool=EntrezSystem2.PEntrez.Gene.Gene_ResultsPanel.Gene_RVDocSum	HDGFL1	HDGFL1	167	http://www.ncbi.nlm.nih.gov/sites/entrez?Db=gene&Cmd=ShowDetailView&TermToSearch=5617&ordinalpos=1&itool=EntrezSystem2.PEntrez.Gene.Gene_ResultsPanel.Gene_RVDocSum	PRL	PRL	441	2.2	0.7	0	0.6	0.0094	0.093	0.021	-0.5	-0.4	-0.3	-0.3	0.44	0.38	0.88
http://www.ensembl.org/Homo_sapiens/Variation/Summary?v=rs9295566	rs9295566	rs9295566	6	0.99	0.01	0	0	0.00019	0.33	-0.1	0.03	C	A	0.28	http://www.ncbi.nlm.nih.gov/sites/entrez?Db=gene&Cmd=ShowDetailView&TermToSearch=389370&ordinalpos=1&itool=EntrezSystem2.PEntrez.Gene.Gene_ResultsPanel.Gene_RVDocSum	LOC389370	LOC389370	26	http://www.ncbi.nlm.nih.gov/sites/entrez?Db=gene&Cmd=ShowDetailView&TermToSearch=154150&ordinalpos=1&itool=EntrezSystem2.PEntrez.Gene.Gene_ResultsPanel.Gene_RVDocSum	HDGFL1	HDGFL1	173	http://www.ncbi.nlm.nih.gov/sites/entrez?Db=gene&Cmd=ShowDetailView&TermToSearch=5617&ordinalpos=1&itool=EntrezSystem2.PEntrez.Gene.Gene_ResultsPanel.Gene_RVDocSum	PRL	PRL	447	2.2	0.8	-0.1	0.5	0.0068	0.12	0.021	-0.5	-0.4	-0.3	-0.3	0.49	0.36	0.88
http://www.ensembl.org/Homo_sapiens/Variation/Summary?v=rs805294	rs805294	rs805294	6	0.98	0.02	0	0	0.00015	0.43	-0.09	-0.02	G	A	0.35	http://www.ncbi.nlm.nih.gov/sites/entrez?Db=gene&Cmd=ShowDetailView&TermToSearch=80740&ordinalpos=1&itool=EntrezSystem2.PEntrez.Gene.Gene_ResultsPanel.Gene_RVDocSum	LY6G6C	LY6G6C	0	http://www.ncbi.nlm.nih.gov/sites/entrez?Db=gene&Cmd=ShowDetailView&TermToSearch=58530&ordinalpos=1&itool=EntrezSystem2.PEntrez.Gene.Gene_ResultsPanel.Gene_RVDocSum	LY6G6D	LY6G6D	3	http://www.ncbi.nlm.nih.gov/sites/entrez?Db=gene&Cmd=ShowDetailView&TermToSearch=80739&ordinalpos=1&itool=EntrezSystem2.PEntrez.Gene.Gene_ResultsPanel.Gene_RVDocSum	C6orf25	C6orf25	3	2.2	0.8	0	0.7	0.0062	0.12	0.016	-0.5	-0.4	-0.4	-0.4	0.34	0.88	0.97
http://www.ensembl.org/Homo_sapiens/Variation/Summary?v=rs707916	rs707916	rs707916	6	0.98	0.02	0	0	0.00013	0.42	-0.09	-0.02	A	G	0.36	http://www.ncbi.nlm.nih.gov/sites/entrez?Db=gene&Cmd=ShowDetailView&TermToSearch=23564&ordinalpos=1&itool=EntrezSystem2.PEntrez.Gene.Gene_ResultsPanel.Gene_RVDocSum	DDAH2	DDAH2	0	http://www.ncbi.nlm.nih.gov/sites/entrez?Db=gene&Cmd=ShowDetailView&TermToSearch=1192&ordinalpos=1&itool=EntrezSystem2.PEntrez.Gene.Gene_ResultsPanel.Gene_RVDocSum	CLIC1	CLIC1	1	http://www.ncbi.nlm.nih.gov/sites/entrez?Db=gene&Cmd=ShowDetailView&TermToSearch=80739&ordinalpos=1&itool=EntrezSystem2.PEntrez.Gene.Gene_ResultsPanel.Gene_RVDocSum	C6orf25	C6orf25	5	2.3	0.7	0	0.8	0.0085	0.098	0.0099	-0.5	-0.5	-0.4	-0.3	0.4	0.79	0.93
http://www.ensembl.org/Homo_sapiens/Variation/Summary?v=rs805304	rs805304	rs805304	6	0.98	0.02	0	0	0.00015	0.41	-0.09	-0.02	G	T	0.35	http://www.ncbi.nlm.nih.gov/sites/entrez?Db=gene&Cmd=ShowDetailView&TermToSearch=23564&ordinalpos=1&itool=EntrezSystem2.PEntrez.Gene.Gene_ResultsPanel.Gene_RVDocSum	DDAH2	DDAH2	0	http://www.ncbi.nlm.nih.gov/sites/entrez?Db=gene&Cmd=ShowDetailView&TermToSearch=1192&ordinalpos=1&itool=EntrezSystem2.PEntrez.Gene.Gene_ResultsPanel.Gene_RVDocSum	CLIC1	CLIC1	0	http://www.ncbi.nlm.nih.gov/sites/entrez?Db=gene&Cmd=ShowDetailView&TermToSearch=80739&ordinalpos=1&itool=EntrezSystem2.PEntrez.Gene.Gene_ResultsPanel.Gene_RVDocSum	C6orf25	C6orf25	5	2.3	0.8	0	0.7	0.0066	0.12	0.015	-0.5	-0.4	-0.4	-0.4	0.35	0.76	0.98
http://www.ensembl.org/Homo_sapiens/Variation/Summary?v=rs707938	rs707938	rs707938	6	0.96	0.03	0	0	5.5e-05	0.26	-0.11	-0.03	G	A	0.33	http://www.ncbi.nlm.nih.gov/sites/entrez?Db=gene&Cmd=ShowDetailView&TermToSearch=4439&ordinalpos=1&itool=EntrezSystem2.PEntrez.Gene.Gene_ResultsPanel.Gene_RVDocSum	MSH5	MSH5	0	http://www.ncbi.nlm.nih.gov/sites/entrez?Db=gene&Cmd=ShowDetailView&TermToSearch=401251&ordinalpos=1&itool=EntrezSystem2.PEntrez.Gene.Gene_ResultsPanel.Gene_RVDocSum	C6orf26	C6orf26	1	http://www.ncbi.nlm.nih.gov/sites/entrez?Db=gene&Cmd=ShowDetailView&TermToSearch=80737&ordinalpos=1&itool=EntrezSystem2.PEntrez.Gene.Gene_ResultsPanel.Gene_RVDocSum	C6orf27	C6orf27	4	2.6	0.9	0.3	0.5	0.0054	0.04	0.027	-0.3	-0.3	-0.4	-0.3	0.28	0.58	0.92
http://www.ensembl.org/Homo_sapiens/Variation/Summary?v=rs707929	rs707929	rs707929	6	0.98	0.02	0	0	0.00013	0.39	-0.1	-0.02	G	A	0.33	http://www.ncbi.nlm.nih.gov/sites/entrez?Db=gene&Cmd=ShowDetailView&TermToSearch=80737&ordinalpos=1&itool=EntrezSystem2.PEntrez.Gene.Gene_ResultsPanel.Gene_RVDocSum	C6orf27	C6orf27	0	http://www.ncbi.nlm.nih.gov/sites/entrez?Db=gene&Cmd=ShowDetailView&TermToSearch=7407&ordinalpos=1&itool=EntrezSystem2.PEntrez.Gene.Gene_ResultsPanel.Gene_RVDocSum	VARS	VARS	3	http://www.ncbi.nlm.nih.gov/sites/entrez?Db=gene&Cmd=ShowDetailView&TermToSearch=401251&ordinalpos=1&itool=EntrezSystem2.PEntrez.Gene.Gene_ResultsPanel.Gene_RVDocSum	C6orf26	C6orf26	9	2.2	0.9	0	0.6	0.0053	0.099	0.024	-0.5	-0.4	-0.4	-0.3	0.33	0.79	0.97
http://www.ensembl.org/Homo_sapiens/Variation/Summary?v=rs707928	rs707928	rs707928	6	0.98	0.02	0	0	0.00011	0.37	-0.1	-0.02	G	A	0.32	http://www.ncbi.nlm.nih.gov/sites/entrez?Db=gene&Cmd=ShowDetailView&TermToSearch=80737&ordinalpos=1&itool=EntrezSystem2.PEntrez.Gene.Gene_ResultsPanel.Gene_RVDocSum	C6orf27	C6orf27	0	http://www.ncbi.nlm.nih.gov/sites/entrez?Db=gene&Cmd=ShowDetailView&TermToSearch=7407&ordinalpos=1&itool=EntrezSystem2.PEntrez.Gene.Gene_ResultsPanel.Gene_RVDocSum	VARS	VARS	3	http://www.ncbi.nlm.nih.gov/sites/entrez?Db=gene&Cmd=ShowDetailView&TermToSearch=401251&ordinalpos=1&itool=EntrezSystem2.PEntrez.Gene.Gene_ResultsPanel.Gene_RVDocSum	C6orf26	C6orf26	10	2.3	1	0	0.6	0.0043	0.11	0.022	-0.5	-0.3	-0.5	-0.3	0.28	0.91	0.88
http://www.ensembl.org/Homo_sapiens/Variation/Summary?v=rs1324117	rs1324117	rs1324117	6	0.99	0	0	0.01	0.15	7.2e-06	0.04	-0.13	G	C	0.24	http://www.ncbi.nlm.nih.gov/sites/entrez?Db=gene&Cmd=ShowDetailView&TermToSearch=135270&ordinalpos=1&itool=EntrezSystem2.PEntrez.Gene.Gene_ResultsPanel.Gene_RVDocSum	LOC135270	LOC135270	23	http://www.ncbi.nlm.nih.gov/sites/entrez?Db=gene&Cmd=ShowDetailView&TermToSearch=2045&ordinalpos=1&itool=EntrezSystem2.PEntrez.Gene.Gene_ResultsPanel.Gene_RVDocSum	EPHA7	EPHA7	126	http://www.ncbi.nlm.nih.gov/sites/entrez?Db=gene&Cmd=ShowDetailView&TermToSearch=NA&ordinalpos=1&itool=EntrezSystem2.PEntrez.Gene.Gene_ResultsPanel.Gene_RVDocSum	NA	NA	NA	-0.2	-0.5	0.2	-0.1	0.91	0.05	0.24	3.3	0.6	0.7	1.4	0.013	0.012	0.00098
http://www.ensembl.org/Homo_sapiens/Variation/Summary?v=rs9489767	rs9489767	rs9489767	6	0.99	0	0	0.01	0.086	3.9e-05	0.05	-0.13	C	A	0.21	http://www.ncbi.nlm.nih.gov/sites/entrez?Db=gene&Cmd=ShowDetailView&TermToSearch=728727&ordinalpos=1&itool=EntrezSystem2.PEntrez.Gene.Gene_ResultsPanel.Gene_RVDocSum	LOC728727	LOC728727	0	http://www.ncbi.nlm.nih.gov/sites/entrez?Db=gene&Cmd=ShowDetailView&TermToSearch=4121&ordinalpos=1&itool=EntrezSystem2.PEntrez.Gene.Gene_ResultsPanel.Gene_RVDocSum	MAN1A1	MAN1A1	338	http://www.ncbi.nlm.nih.gov/sites/entrez?Db=gene&Cmd=ShowDetailView&TermToSearch=79632&ordinalpos=1&itool=EntrezSystem2.PEntrez.Gene.Gene_ResultsPanel.Gene_RVDocSum	C6orf60	C6orf60	609	0	-0.3	-0.4	0.9	0.29	0.8	0.0039	3.2	1.7	0.3	0.2	0.00084	0.092	0.05
http://www.ensembl.org/Homo_sapiens/Variation/Summary?v=rs12202424	rs12202424	rs12202424	6	0.99	0	0	0.01	0.079	4.9e-05	0.05	-0.13	T	G	0.19	http://www.ncbi.nlm.nih.gov/sites/entrez?Db=gene&Cmd=ShowDetailView&TermToSearch=728727&ordinalpos=1&itool=EntrezSystem2.PEntrez.Gene.Gene_ResultsPanel.Gene_RVDocSum	LOC728727	LOC728727	0	http://www.ncbi.nlm.nih.gov/sites/entrez?Db=gene&Cmd=ShowDetailView&TermToSearch=4121&ordinalpos=1&itool=EntrezSystem2.PEntrez.Gene.Gene_ResultsPanel.Gene_RVDocSum	MAN1A1	MAN1A1	342	http://www.ncbi.nlm.nih.gov/sites/entrez?Db=gene&Cmd=ShowDetailView&TermToSearch=79632&ordinalpos=1&itool=EntrezSystem2.PEntrez.Gene.Gene_ResultsPanel.Gene_RVDocSum	C6orf60	C6orf60	613	0	-0.3	-0.4	1	0.33	0.9	0.0029	3	1.5	0.2	0.3	0.0012	0.096	0.045
http://www.ensembl.org/Homo_sapiens/Variation/Summary?v=rs12202708	rs12202708	rs12202708	6	0.99	0	0	0.01	0.051	5.6e-05	0.06	-0.12	A	G	0.22	http://www.ncbi.nlm.nih.gov/sites/entrez?Db=gene&Cmd=ShowDetailView&TermToSearch=728727&ordinalpos=1&itool=EntrezSystem2.PEntrez.Gene.Gene_ResultsPanel.Gene_RVDocSum	LOC728727	LOC728727	0	http://www.ncbi.nlm.nih.gov/sites/entrez?Db=gene&Cmd=ShowDetailView&TermToSearch=4121&ordinalpos=1&itool=EntrezSystem2.PEntrez.Gene.Gene_ResultsPanel.Gene_RVDocSum	MAN1A1	MAN1A1	343	http://www.ncbi.nlm.nih.gov/sites/entrez?Db=gene&Cmd=ShowDetailView&TermToSearch=79632&ordinalpos=1&itool=EntrezSystem2.PEntrez.Gene.Gene_ResultsPanel.Gene_RVDocSum	C6orf60	C6orf60	614	0.1	-0.2	-0.4	1.1	0.24	0.89	0.002	3	1.6	0.3	0.2	0.001	0.087	0.068
http://www.ensembl.org/Homo_sapiens/Variation/Summary?v=rs12211253	rs12211253	rs12211253	6	0.99	0	0	0.01	0.048	6.4e-05	0.07	-0.15	T	C	0.2	http://www.ncbi.nlm.nih.gov/sites/entrez?Db=gene&Cmd=ShowDetailView&TermToSearch=728727&ordinalpos=1&itool=EntrezSystem2.PEntrez.Gene.Gene_ResultsPanel.Gene_RVDocSum	LOC728727	LOC728727	0	http://www.ncbi.nlm.nih.gov/sites/entrez?Db=gene&Cmd=ShowDetailView&TermToSearch=4121&ordinalpos=1&itool=EntrezSystem2.PEntrez.Gene.Gene_ResultsPanel.Gene_RVDocSum	MAN1A1	MAN1A1	352	http://www.ncbi.nlm.nih.gov/sites/entrez?Db=gene&Cmd=ShowDetailView&TermToSearch=79632&ordinalpos=1&itool=EntrezSystem2.PEntrez.Gene.Gene_ResultsPanel.Gene_RVDocSum	C6orf60	C6orf60	623	0.2	-0.2	-0.3	0.9	0.21	0.97	0.003	2.9	1.7	0.1	0.2	0.00078	0.15	0.066
http://www.ensembl.org/Homo_sapiens/Variation/Summary?v=rs6570423	rs6570423	rs6570423	6	0.99	0.01	0	0	0.00013	0.13	0.23	0.09	A	G	0.08	http://www.ncbi.nlm.nih.gov/sites/entrez?Db=gene&Cmd=ShowDetailView&TermToSearch=729293&ordinalpos=1&itool=EntrezSystem2.PEntrez.Gene.Gene_ResultsPanel.Gene_RVDocSum	LOC729293	LOC729293	102	http://www.ncbi.nlm.nih.gov/sites/entrez?Db=gene&Cmd=ShowDetailView&TermToSearch=729076&ordinalpos=1&itool=EntrezSystem2.PEntrez.Gene.Gene_ResultsPanel.Gene_RVDocSum	LOC729076	LOC729076	665	http://www.ncbi.nlm.nih.gov/sites/entrez?Db=gene&Cmd=ShowDetailView&TermToSearch=729070&ordinalpos=1&itool=EntrezSystem2.PEntrez.Gene.Gene_ResultsPanel.Gene_RVDocSum	LOC729070	LOC729070	732	2.1	0.1	0.7	0.7	0.11	0.0093	0.0064	0	-0.2	-0.2	0.2	0.63	0.53	0.062
http://www.ensembl.org/Homo_sapiens/Variation/Summary?v=rs9377026	rs9377026	rs9377026	6	0.99	0.01	0	0	0.00069	0.71	-0.09	-0.01	T	C	0.3	http://www.ncbi.nlm.nih.gov/sites/entrez?Db=gene&Cmd=ShowDetailView&TermToSearch=79747&ordinalpos=1&itool=EntrezSystem2.PEntrez.Gene.Gene_ResultsPanel.Gene_RVDocSum	C6orf103	C6orf103	0	http://www.ncbi.nlm.nih.gov/sites/entrez?Db=gene&Cmd=ShowDetailView&TermToSearch=729176&ordinalpos=1&itool=EntrezSystem2.PEntrez.Gene.Gene_ResultsPanel.Gene_RVDocSum	LOC729176	LOC729176	1	http://www.ncbi.nlm.nih.gov/sites/entrez?Db=gene&Cmd=ShowDetailView&TermToSearch=729178&ordinalpos=1&itool=EntrezSystem2.PEntrez.Gene.Gene_ResultsPanel.Gene_RVDocSum	LOC729178	LOC729178	57	2.1	1.4	0	-0.1	0.0016	0.29	0.18	-0.7	-0.2	-0.3	-0.3	0.18	0.43	0.75
http://www.ensembl.org/Homo_sapiens/Variation/Summary?v=rs4535573	rs4535573	rs4535573	6	0.99	0.01	0	0	0.00074	0.65	-0.08	-0.01	A	G	0.33	http://www.ncbi.nlm.nih.gov/sites/entrez?Db=gene&Cmd=ShowDetailView&TermToSearch=79747&ordinalpos=1&itool=EntrezSystem2.PEntrez.Gene.Gene_ResultsPanel.Gene_RVDocSum	C6orf103	C6orf103	0	http://www.ncbi.nlm.nih.gov/sites/entrez?Db=gene&Cmd=ShowDetailView&TermToSearch=729176&ordinalpos=1&itool=EntrezSystem2.PEntrez.Gene.Gene_ResultsPanel.Gene_RVDocSum	LOC729176	LOC729176	1	http://www.ncbi.nlm.nih.gov/sites/entrez?Db=gene&Cmd=ShowDetailView&TermToSearch=729178&ordinalpos=1&itool=EntrezSystem2.PEntrez.Gene.Gene_ResultsPanel.Gene_RVDocSum	LOC729178	LOC729178	57	2.2	1.3	0	-0.1	0.0019	0.32	0.15	-0.7	-0.2	-0.3	-0.3	0.15	0.42	0.75
http://www.ensembl.org/Homo_sapiens/Variation/Summary?v=rs9390422	rs9390422	rs9390422	6	0.98	0.02	0	0	0.00033	0.67	-0.09	-0.01	C	T	0.37	http://www.ncbi.nlm.nih.gov/sites/entrez?Db=gene&Cmd=ShowDetailView&TermToSearch=79747&ordinalpos=1&itool=EntrezSystem2.PEntrez.Gene.Gene_ResultsPanel.Gene_RVDocSum	C6orf103	C6orf103	0	http://www.ncbi.nlm.nih.gov/sites/entrez?Db=gene&Cmd=ShowDetailView&TermToSearch=729176&ordinalpos=1&itool=EntrezSystem2.PEntrez.Gene.Gene_ResultsPanel.Gene_RVDocSum	LOC729176	LOC729176	2	http://www.ncbi.nlm.nih.gov/sites/entrez?Db=gene&Cmd=ShowDetailView&TermToSearch=729178&ordinalpos=1&itool=EntrezSystem2.PEntrez.Gene.Gene_ResultsPanel.Gene_RVDocSum	LOC729178	LOC729178	56	2.3	1.3	0.1	0.1	0.0017	0.24	0.072	-0.7	-0.2	-0.4	-0.4	0.18	0.5	0.81
http://www.ensembl.org/Homo_sapiens/Variation/Summary?v=rs9377028	rs9377028	rs9377028	6	0.99	0.01	0	0	0.00084	0.76	-0.08	-0.01	C	G	0.33	http://www.ncbi.nlm.nih.gov/sites/entrez?Db=gene&Cmd=ShowDetailView&TermToSearch=79747&ordinalpos=1&itool=EntrezSystem2.PEntrez.Gene.Gene_ResultsPanel.Gene_RVDocSum	C6orf103	C6orf103	0	http://www.ncbi.nlm.nih.gov/sites/entrez?Db=gene&Cmd=ShowDetailView&TermToSearch=729176&ordinalpos=1&itool=EntrezSystem2.PEntrez.Gene.Gene_ResultsPanel.Gene_RVDocSum	LOC729176	LOC729176	10	http://www.ncbi.nlm.nih.gov/sites/entrez?Db=gene&Cmd=ShowDetailView&TermToSearch=729178&ordinalpos=1&itool=EntrezSystem2.PEntrez.Gene.Gene_ResultsPanel.Gene_RVDocSum	LOC729178	LOC729178	48	2.1	1.2	-0.1	0	0.0027	0.32	0.13	-0.7	-0.2	-0.2	-0.3	0.13	0.24	0.72
http://www.ensembl.org/Homo_sapiens/Variation/Summary?v=rs1052449	rs1052449	rs1052449	6	0.99	0.01	0	0	0.00084	0.76	-0.08	-0.01	C	A	0.33	http://www.ncbi.nlm.nih.gov/sites/entrez?Db=gene&Cmd=ShowDetailView&TermToSearch=79747&ordinalpos=1&itool=EntrezSystem2.PEntrez.Gene.Gene_ResultsPanel.Gene_RVDocSum	C6orf103	C6orf103	0	http://www.ncbi.nlm.nih.gov/sites/entrez?Db=gene&Cmd=ShowDetailView&TermToSearch=729176&ordinalpos=1&itool=EntrezSystem2.PEntrez.Gene.Gene_ResultsPanel.Gene_RVDocSum	LOC729176	LOC729176	11	http://www.ncbi.nlm.nih.gov/sites/entrez?Db=gene&Cmd=ShowDetailView&TermToSearch=729178&ordinalpos=1&itool=EntrezSystem2.PEntrez.Gene.Gene_ResultsPanel.Gene_RVDocSum	LOC729178	LOC729178	47	2.1	1.2	-0.1	0	0.0027	0.32	0.13	-0.7	-0.2	-0.2	-0.3	0.13	0.24	0.72
http://www.ensembl.org/Homo_sapiens/Variation/Summary?v=rs9386170	rs9386170	rs9386170	6	0.99	0.01	0	0	0.00094	0.54	-0.08	-0.02	A	C	0.4	http://www.ncbi.nlm.nih.gov/sites/entrez?Db=gene&Cmd=ShowDetailView&TermToSearch=79747&ordinalpos=1&itool=EntrezSystem2.PEntrez.Gene.Gene_ResultsPanel.Gene_RVDocSum	C6orf103	C6orf103	6	http://www.ncbi.nlm.nih.gov/sites/entrez?Db=gene&Cmd=ShowDetailView&TermToSearch=729176&ordinalpos=1&itool=EntrezSystem2.PEntrez.Gene.Gene_ResultsPanel.Gene_RVDocSum	LOC729176	LOC729176	17	http://www.ncbi.nlm.nih.gov/sites/entrez?Db=gene&Cmd=ShowDetailView&TermToSearch=729178&ordinalpos=1&itool=EntrezSystem2.PEntrez.Gene.Gene_ResultsPanel.Gene_RVDocSum	LOC729178	LOC729178	41	2.1	1.1	-0.2	0.5	0.0035	0.58	0.022	-0.6	-0.1	-0.2	-0.3	0.1	0.25	0.87
http://www.ensembl.org/Homo_sapiens/Variation/Summary?v=rs9373511	rs9373511	rs9373511	6	0.99	0.01	0	0	0.00094	0.54	-0.08	-0.02	A	T	0.4	http://www.ncbi.nlm.nih.gov/sites/entrez?Db=gene&Cmd=ShowDetailView&TermToSearch=79747&ordinalpos=1&itool=EntrezSystem2.PEntrez.Gene.Gene_ResultsPanel.Gene_RVDocSum	C6orf103	C6orf103	6	http://www.ncbi.nlm.nih.gov/sites/entrez?Db=gene&Cmd=ShowDetailView&TermToSearch=729176&ordinalpos=1&itool=EntrezSystem2.PEntrez.Gene.Gene_ResultsPanel.Gene_RVDocSum	LOC729176	LOC729176	18	http://www.ncbi.nlm.nih.gov/sites/entrez?Db=gene&Cmd=ShowDetailView&TermToSearch=729178&ordinalpos=1&itool=EntrezSystem2.PEntrez.Gene.Gene_ResultsPanel.Gene_RVDocSum	LOC729178	LOC729178	40	2.1	1.1	-0.2	0.5	0.0035	0.58	0.022	-0.6	-0.1	-0.2	-0.3	0.1	0.25	0.87
http://www.ensembl.org/Homo_sapiens/Variation/Summary?v=rs9485129	rs9485129	rs9485129	6	0.99	0.01	0	0	0.00094	0.54	-0.08	-0.02	A	T	0.4	http://www.ncbi.nlm.nih.gov/sites/entrez?Db=gene&Cmd=ShowDetailView&TermToSearch=79747&ordinalpos=1&itool=EntrezSystem2.PEntrez.Gene.Gene_ResultsPanel.Gene_RVDocSum	C6orf103	C6orf103	7	http://www.ncbi.nlm.nih.gov/sites/entrez?Db=gene&Cmd=ShowDetailView&TermToSearch=729176&ordinalpos=1&itool=EntrezSystem2.PEntrez.Gene.Gene_ResultsPanel.Gene_RVDocSum	LOC729176	LOC729176	18	http://www.ncbi.nlm.nih.gov/sites/entrez?Db=gene&Cmd=ShowDetailView&TermToSearch=729178&ordinalpos=1&itool=EntrezSystem2.PEntrez.Gene.Gene_ResultsPanel.Gene_RVDocSum	LOC729178	LOC729178	40	2.1	1.1	-0.2	0.5	0.0035	0.58	0.022	-0.6	-0.1	-0.2	-0.3	0.1	0.25	0.87
http://www.ensembl.org/Homo_sapiens/Variation/Summary?v=rs9377030	rs9377030	rs9377030	6	0.99	0.01	0	0	0.00094	0.54	-0.08	-0.02	T	G	0.4	http://www.ncbi.nlm.nih.gov/sites/entrez?Db=gene&Cmd=ShowDetailView&TermToSearch=79747&ordinalpos=1&itool=EntrezSystem2.PEntrez.Gene.Gene_ResultsPanel.Gene_RVDocSum	C6orf103	C6orf103	7	http://www.ncbi.nlm.nih.gov/sites/entrez?Db=gene&Cmd=ShowDetailView&TermToSearch=729176&ordinalpos=1&itool=EntrezSystem2.PEntrez.Gene.Gene_ResultsPanel.Gene_RVDocSum	LOC729176	LOC729176	19	http://www.ncbi.nlm.nih.gov/sites/entrez?Db=gene&Cmd=ShowDetailView&TermToSearch=729178&ordinalpos=1&itool=EntrezSystem2.PEntrez.Gene.Gene_ResultsPanel.Gene_RVDocSum	LOC729178	LOC729178	39	2.1	1.1	-0.2	0.5	0.0035	0.59	0.022	-0.6	-0.1	-0.2	-0.3	0.1	0.25	0.87
http://www.ensembl.org/Homo_sapiens/Variation/Summary?v=rs9377031	rs9377031	rs9377031	6	0.99	0.01	0	0	0.00089	0.54	-0.08	-0.02	T	C	0.4	http://www.ncbi.nlm.nih.gov/sites/entrez?Db=gene&Cmd=ShowDetailView&TermToSearch=79747&ordinalpos=1&itool=EntrezSystem2.PEntrez.Gene.Gene_ResultsPanel.Gene_RVDocSum	C6orf103	C6orf103	8	http://www.ncbi.nlm.nih.gov/sites/entrez?Db=gene&Cmd=ShowDetailView&TermToSearch=729176&ordinalpos=1&itool=EntrezSystem2.PEntrez.Gene.Gene_ResultsPanel.Gene_RVDocSum	LOC729176	LOC729176	19	http://www.ncbi.nlm.nih.gov/sites/entrez?Db=gene&Cmd=ShowDetailView&TermToSearch=729178&ordinalpos=1&itool=EntrezSystem2.PEntrez.Gene.Gene_ResultsPanel.Gene_RVDocSum	LOC729178	LOC729178	39	2.1	1.1	-0.2	0.5	0.0035	0.57	0.021	-0.7	-0.1	-0.2	-0.3	0.1	0.24	0.87
http://www.ensembl.org/Homo_sapiens/Variation/Summary?v=rs9390431	rs9390431	rs9390431	6	0.99	0.01	0	0	0.0008	0.57	-0.08	-0.01	G	A	0.4	http://www.ncbi.nlm.nih.gov/sites/entrez?Db=gene&Cmd=ShowDetailView&TermToSearch=79747&ordinalpos=1&itool=EntrezSystem2.PEntrez.Gene.Gene_ResultsPanel.Gene_RVDocSum	C6orf103	C6orf103	8	http://www.ncbi.nlm.nih.gov/sites/entrez?Db=gene&Cmd=ShowDetailView&TermToSearch=729176&ordinalpos=1&itool=EntrezSystem2.PEntrez.Gene.Gene_ResultsPanel.Gene_RVDocSum	LOC729176	LOC729176	19	http://www.ncbi.nlm.nih.gov/sites/entrez?Db=gene&Cmd=ShowDetailView&TermToSearch=729178&ordinalpos=1&itool=EntrezSystem2.PEntrez.Gene.Gene_ResultsPanel.Gene_RVDocSum	LOC729178	LOC729178	39	2.1	1.1	-0.2	0.5	0.0035	0.55	0.02	-0.7	-0.1	-0.2	-0.3	0.1	0.22	0.87
http://www.ensembl.org/Homo_sapiens/Variation/Summary?v=rs9403820	rs9403820	rs9403820	6	0.99	0.01	0	0	0.0008	0.57	-0.08	-0.01	T	A	0.4	http://www.ncbi.nlm.nih.gov/sites/entrez?Db=gene&Cmd=ShowDetailView&TermToSearch=79747&ordinalpos=1&itool=EntrezSystem2.PEntrez.Gene.Gene_ResultsPanel.Gene_RVDocSum	C6orf103	C6orf103	9	http://www.ncbi.nlm.nih.gov/sites/entrez?Db=gene&Cmd=ShowDetailView&TermToSearch=729176&ordinalpos=1&itool=EntrezSystem2.PEntrez.Gene.Gene_ResultsPanel.Gene_RVDocSum	LOC729176	LOC729176	21	http://www.ncbi.nlm.nih.gov/sites/entrez?Db=gene&Cmd=ShowDetailView&TermToSearch=729178&ordinalpos=1&itool=EntrezSystem2.PEntrez.Gene.Gene_ResultsPanel.Gene_RVDocSum	LOC729178	LOC729178	37	2.1	1.1	-0.2	0.5	0.0035	0.55	0.019	-0.7	-0.1	-0.2	-0.3	0.1	0.22	0.86
http://www.ensembl.org/Homo_sapiens/Variation/Summary?v=rs9399585	rs9399585	rs9399585	6	0.99	0.01	0	0	0.00073	0.55	-0.08	-0.01	C	T	0.4	http://www.ncbi.nlm.nih.gov/sites/entrez?Db=gene&Cmd=ShowDetailView&TermToSearch=79747&ordinalpos=1&itool=EntrezSystem2.PEntrez.Gene.Gene_ResultsPanel.Gene_RVDocSum	C6orf103	C6orf103	13	http://www.ncbi.nlm.nih.gov/sites/entrez?Db=gene&Cmd=ShowDetailView&TermToSearch=729176&ordinalpos=1&itool=EntrezSystem2.PEntrez.Gene.Gene_ResultsPanel.Gene_RVDocSum	LOC729176	LOC729176	25	http://www.ncbi.nlm.nih.gov/sites/entrez?Db=gene&Cmd=ShowDetailView&TermToSearch=729178&ordinalpos=1&itool=EntrezSystem2.PEntrez.Gene.Gene_ResultsPanel.Gene_RVDocSum	LOC729178	LOC729178	33	2.2	1.1	-0.2	0.5	0.0035	0.53	0.019	-0.7	-0.1	-0.2	-0.3	0.1	0.23	0.83
http://www.ensembl.org/Homo_sapiens/Variation/Summary?v=rs1998641	rs1998641	rs1998641	6	0.99	0.01	0	0	0.00021	0.49	-0.09	-0.02	A	G	0.4	http://www.ncbi.nlm.nih.gov/sites/entrez?Db=gene&Cmd=ShowDetailView&TermToSearch=729178&ordinalpos=1&itool=EntrezSystem2.PEntrez.Gene.Gene_ResultsPanel.Gene_RVDocSum	LOC729178	LOC729178	0	http://www.ncbi.nlm.nih.gov/sites/entrez?Db=gene&Cmd=ShowDetailView&TermToSearch=79747&ordinalpos=1&itool=EntrezSystem2.PEntrez.Gene.Gene_ResultsPanel.Gene_RVDocSum	C6orf103	C6orf103	102	http://www.ncbi.nlm.nih.gov/sites/entrez?Db=gene&Cmd=ShowDetailView&TermToSearch=729176&ordinalpos=1&itool=EntrezSystem2.PEntrez.Gene.Gene_ResultsPanel.Gene_RVDocSum	LOC729176	LOC729176	113	2.2	0.5	0.2	0.6	0.014	0.097	0.012	-0.4	-0.1	-0.3	-0.2	0.13	0.29	0.52
http://www.ensembl.org/Homo_sapiens/Variation/Summary?v=rs724774	rs724774	rs724774	6	0.98	0.02	0	0	0.00016	0.48	-0.09	-0.02	A	G	0.38	http://www.ncbi.nlm.nih.gov/sites/entrez?Db=gene&Cmd=ShowDetailView&TermToSearch=729178&ordinalpos=1&itool=EntrezSystem2.PEntrez.Gene.Gene_ResultsPanel.Gene_RVDocSum	LOC729178	LOC729178	0	http://www.ncbi.nlm.nih.gov/sites/entrez?Db=gene&Cmd=ShowDetailView&TermToSearch=79747&ordinalpos=1&itool=EntrezSystem2.PEntrez.Gene.Gene_ResultsPanel.Gene_RVDocSum	C6orf103	C6orf103	102	http://www.ncbi.nlm.nih.gov/sites/entrez?Db=gene&Cmd=ShowDetailView&TermToSearch=729176&ordinalpos=1&itool=EntrezSystem2.PEntrez.Gene.Gene_ResultsPanel.Gene_RVDocSum	LOC729176	LOC729176	114	2.3	0.5	0.4	0.6	0.013	0.072	0.014	-0.3	-0.1	-0.3	-0.2	0.15	0.31	0.55
http://www.ensembl.org/Homo_sapiens/Variation/Summary?v=rs9399590	rs9399590	rs9399590	6	0.99	0.01	0	0	0.00021	0.49	-0.09	-0.02	C	G	0.4	http://www.ncbi.nlm.nih.gov/sites/entrez?Db=gene&Cmd=ShowDetailView&TermToSearch=729178&ordinalpos=1&itool=EntrezSystem2.PEntrez.Gene.Gene_ResultsPanel.Gene_RVDocSum	LOC729178	LOC729178	0	http://www.ncbi.nlm.nih.gov/sites/entrez?Db=gene&Cmd=ShowDetailView&TermToSearch=79747&ordinalpos=1&itool=EntrezSystem2.PEntrez.Gene.Gene_ResultsPanel.Gene_RVDocSum	C6orf103	C6orf103	104	http://www.ncbi.nlm.nih.gov/sites/entrez?Db=gene&Cmd=ShowDetailView&TermToSearch=729176&ordinalpos=1&itool=EntrezSystem2.PEntrez.Gene.Gene_ResultsPanel.Gene_RVDocSum	LOC729176	LOC729176	115	2.2	0.5	0.2	0.7	0.014	0.11	0.011	-0.3	-0.1	-0.3	-0.2	0.13	0.28	0.54
http://www.ensembl.org/Homo_sapiens/Variation/Summary?v=rs9399591	rs9399591	rs9399591	6	0.99	0.01	0	0	0.00021	0.49	-0.09	-0.02	T	C	0.4	http://www.ncbi.nlm.nih.gov/sites/entrez?Db=gene&Cmd=ShowDetailView&TermToSearch=729178&ordinalpos=1&itool=EntrezSystem2.PEntrez.Gene.Gene_ResultsPanel.Gene_RVDocSum	LOC729178	LOC729178	0	http://www.ncbi.nlm.nih.gov/sites/entrez?Db=gene&Cmd=ShowDetailView&TermToSearch=79747&ordinalpos=1&itool=EntrezSystem2.PEntrez.Gene.Gene_ResultsPanel.Gene_RVDocSum	C6orf103	C6orf103	104	http://www.ncbi.nlm.nih.gov/sites/entrez?Db=gene&Cmd=ShowDetailView&TermToSearch=729176&ordinalpos=1&itool=EntrezSystem2.PEntrez.Gene.Gene_ResultsPanel.Gene_RVDocSum	LOC729176	LOC729176	116	2.2	0.5	0.2	0.7	0.014	0.11	0.011	-0.3	-0.1	-0.3	-0.2	0.13	0.28	0.54
http://www.ensembl.org/Homo_sapiens/Variation/Summary?v=rs9390439	rs9390439	rs9390439	6	0.99	0.01	0	0	0.00021	0.49	-0.09	-0.02	C	G	0.4	http://www.ncbi.nlm.nih.gov/sites/entrez?Db=gene&Cmd=ShowDetailView&TermToSearch=729178&ordinalpos=1&itool=EntrezSystem2.PEntrez.Gene.Gene_ResultsPanel.Gene_RVDocSum	LOC729178	LOC729178	0	http://www.ncbi.nlm.nih.gov/sites/entrez?Db=gene&Cmd=ShowDetailView&TermToSearch=79747&ordinalpos=1&itool=EntrezSystem2.PEntrez.Gene.Gene_ResultsPanel.Gene_RVDocSum	C6orf103	C6orf103	104	http://www.ncbi.nlm.nih.gov/sites/entrez?Db=gene&Cmd=ShowDetailView&TermToSearch=729176&ordinalpos=1&itool=EntrezSystem2.PEntrez.Gene.Gene_ResultsPanel.Gene_RVDocSum	LOC729176	LOC729176	116	2.2	0.5	0.2	0.7	0.014	0.11	0.011	-0.3	-0.1	-0.3	-0.2	0.13	0.28	0.54
http://www.ensembl.org/Homo_sapiens/Variation/Summary?v=rs9390440	rs9390440	rs9390440	6	0.98	0.02	0	0	0.00013	0.44	-0.1	-0.02	A	G	0.36	http://www.ncbi.nlm.nih.gov/sites/entrez?Db=gene&Cmd=ShowDetailView&TermToSearch=729178&ordinalpos=1&itool=EntrezSystem2.PEntrez.Gene.Gene_ResultsPanel.Gene_RVDocSum	LOC729178	LOC729178	0	http://www.ncbi.nlm.nih.gov/sites/entrez?Db=gene&Cmd=ShowDetailView&TermToSearch=79747&ordinalpos=1&itool=EntrezSystem2.PEntrez.Gene.Gene_ResultsPanel.Gene_RVDocSum	C6orf103	C6orf103	106	http://www.ncbi.nlm.nih.gov/sites/entrez?Db=gene&Cmd=ShowDetailView&TermToSearch=729176&ordinalpos=1&itool=EntrezSystem2.PEntrez.Gene.Gene_ResultsPanel.Gene_RVDocSum	LOC729176	LOC729176	118	2.4	0.6	0.4	0.7	0.013	0.071	0.01	-0.3	-0.1	-0.3	-0.2	0.13	0.31	0.55
http://www.ensembl.org/Homo_sapiens/Variation/Summary?v=rs9403829	rs9403829	rs9403829	6	0.98	0.02	0	0	0.00012	0.29	-0.16	-0.05	A	T	0.39	http://www.ncbi.nlm.nih.gov/sites/entrez?Db=gene&Cmd=ShowDetailView&TermToSearch=729178&ordinalpos=1&itool=EntrezSystem2.PEntrez.Gene.Gene_ResultsPanel.Gene_RVDocSum	LOC729178	LOC729178	0	http://www.ncbi.nlm.nih.gov/sites/entrez?Db=gene&Cmd=ShowDetailView&TermToSearch=79747&ordinalpos=1&itool=EntrezSystem2.PEntrez.Gene.Gene_ResultsPanel.Gene_RVDocSum	C6orf103	C6orf103	107	http://www.ncbi.nlm.nih.gov/sites/entrez?Db=gene&Cmd=ShowDetailView&TermToSearch=729176&ordinalpos=1&itool=EntrezSystem2.PEntrez.Gene.Gene_ResultsPanel.Gene_RVDocSum	LOC729176	LOC729176	118	2.3	0.6	0.2	0.8	0.015	0.081	0.0047	-0.2	0.2	-0.1	-0.1	0.052	0.28	0.51
http://www.ensembl.org/Homo_sapiens/Variation/Summary?v=rs10945872	rs10945872	rs10945872	6	0.97	0.03	0	0	5.6e-05	0.17	0.1	0.04	C	T	0.39	http://www.ncbi.nlm.nih.gov/sites/entrez?Db=gene&Cmd=ShowDetailView&TermToSearch=135138&ordinalpos=1&itool=EntrezSystem2.PEntrez.Gene.Gene_ResultsPanel.Gene_RVDocSum	PACRG	PACRG	0	http://www.ncbi.nlm.nih.gov/sites/entrez?Db=gene&Cmd=ShowDetailView&TermToSearch=729658&ordinalpos=1&itool=EntrezSystem2.PEntrez.Gene.Gene_ResultsPanel.Gene_RVDocSum	LOC729658	LOC729658	59	http://www.ncbi.nlm.nih.gov/sites/entrez?Db=gene&Cmd=ShowDetailView&TermToSearch=9444&ordinalpos=1&itool=EntrezSystem2.PEntrez.Gene.Gene_ResultsPanel.Gene_RVDocSum	QKI	QKI	290	2.5	1.1	0.2	0.3	0.0026	0.057	0.047	-0.3	-0.6	0.6	-0.3	0.96	0.016	0.82
http://www.ensembl.org/Homo_sapiens/Variation/Summary?v=rs2874514	rs2874514	rs2874514	6	0.98	0.02	0	0	7.6e-05	0.17	0.1	0.03	G	T	0.38	http://www.ncbi.nlm.nih.gov/sites/entrez?Db=gene&Cmd=ShowDetailView&TermToSearch=135138&ordinalpos=1&itool=EntrezSystem2.PEntrez.Gene.Gene_ResultsPanel.Gene_RVDocSum	PACRG	PACRG	0	http://www.ncbi.nlm.nih.gov/sites/entrez?Db=gene&Cmd=ShowDetailView&TermToSearch=729658&ordinalpos=1&itool=EntrezSystem2.PEntrez.Gene.Gene_ResultsPanel.Gene_RVDocSum	LOC729658	LOC729658	57	http://www.ncbi.nlm.nih.gov/sites/entrez?Db=gene&Cmd=ShowDetailView&TermToSearch=9444&ordinalpos=1&itool=EntrezSystem2.PEntrez.Gene.Gene_ResultsPanel.Gene_RVDocSum	QKI	QKI	288	2.4	1	0.2	0.2	0.0036	0.056	0.05	-0.3	-0.6	0.7	-0.3	0.93	0.012	0.89
http://www.ensembl.org/Homo_sapiens/Variation/Summary?v=rs11764744	rs11764744	rs11764744	7	0.99	0.01	0	0	0.00014	0.68	-0.11	-0.01	G	A	0.28	http://www.ncbi.nlm.nih.gov/sites/entrez?Db=gene&Cmd=ShowDetailView&TermToSearch=168741&ordinalpos=1&itool=EntrezSystem2.PEntrez.Gene.Gene_ResultsPanel.Gene_RVDocSum	PER4	PER4	38	http://www.ncbi.nlm.nih.gov/sites/entrez?Db=gene&Cmd=ShowDetailView&TermToSearch=340268&ordinalpos=1&itool=EntrezSystem2.PEntrez.Gene.Gene_ResultsPanel.Gene_RVDocSum	LOC340268	LOC340268	52	http://www.ncbi.nlm.nih.gov/sites/entrez?Db=gene&Cmd=ShowDetailView&TermToSearch=401308&ordinalpos=1&itool=EntrezSystem2.PEntrez.Gene.Gene_ResultsPanel.Gene_RVDocSum	LOC401308	LOC401308	777	2.1	1.4	-0.1	0.2	0.0011	0.23	0.073	-0.6	-0.4	-0.3	-0.1	0.63	0.4	0.25
http://www.ensembl.org/Homo_sapiens/Variation/Summary?v=rs17556309	rs17556309	rs17556309	7	0.99	0	0	0.01	0.41	6e-06	-0.04	0.21	G	A	0.09	http://www.ncbi.nlm.nih.gov/sites/entrez?Db=gene&Cmd=ShowDetailView&TermToSearch=221981&ordinalpos=1&itool=EntrezSystem2.PEntrez.Gene.Gene_ResultsPanel.Gene_RVDocSum	KIAA0960	KIAA0960	0	http://www.ncbi.nlm.nih.gov/sites/entrez?Db=gene&Cmd=ShowDetailView&TermToSearch=9678&ordinalpos=1&itool=EntrezSystem2.PEntrez.Gene.Gene_ResultsPanel.Gene_RVDocSum	PHF14	PHF14	314	http://www.ncbi.nlm.nih.gov/sites/entrez?Db=gene&Cmd=ShowDetailView&TermToSearch=4697&ordinalpos=1&itool=EntrezSystem2.PEntrez.Gene.Gene_ResultsPanel.Gene_RVDocSum	NDUFA4	NDUFA4	544	-0.3	-0.3	-0.3	-0.1	0.63	0.92	0.27	3.3	1.9	0.4	0.1	0.0002	0.026	0.14
http://www.ensembl.org/Homo_sapiens/Variation/Summary?v=rs17632387	rs17632387	rs17632387	7	0.97	0	0.01	0.02	0.51	1.7e-06	-0.03	0.21	C	T	0.09	http://www.ncbi.nlm.nih.gov/sites/entrez?Db=gene&Cmd=ShowDetailView&TermToSearch=221981&ordinalpos=1&itool=EntrezSystem2.PEntrez.Gene.Gene_ResultsPanel.Gene_RVDocSum	KIAA0960	KIAA0960	0	http://www.ncbi.nlm.nih.gov/sites/entrez?Db=gene&Cmd=ShowDetailView&TermToSearch=9678&ordinalpos=1&itool=EntrezSystem2.PEntrez.Gene.Gene_ResultsPanel.Gene_RVDocSum	PHF14	PHF14	319	http://www.ncbi.nlm.nih.gov/sites/entrez?Db=gene&Cmd=ShowDetailView&TermToSearch=4697&ordinalpos=1&itool=EntrezSystem2.PEntrez.Gene.Gene_ResultsPanel.Gene_RVDocSum	NDUFA4	NDUFA4	548	-0.4	-0.3	-0.3	-0.1	0.71	0.81	0.5	3.8	1.9	0.5	0.2	0.00022	0.016	0.055
http://www.ensembl.org/Homo_sapiens/Variation/Summary?v=rs858239	rs858239	rs858239	7	0.99	0.01	0	0	0.00024	0.014	-0.08	0.06	A	G	0.42	http://www.ncbi.nlm.nih.gov/sites/entrez?Db=gene&Cmd=ShowDetailView&TermToSearch=10457&ordinalpos=1&itool=EntrezSystem2.PEntrez.Gene.Gene_ResultsPanel.Gene_RVDocSum	GPNMB	GPNMB	0	http://www.ncbi.nlm.nih.gov/sites/entrez?Db=gene&Cmd=ShowDetailView&TermToSearch=730020&ordinalpos=1&itool=EntrezSystem2.PEntrez.Gene.Gene_ResultsPanel.Gene_RVDocSum	LOC730020	LOC730020	39	http://www.ncbi.nlm.nih.gov/sites/entrez?Db=gene&Cmd=ShowDetailView&TermToSearch=11097&ordinalpos=1&itool=EntrezSystem2.PEntrez.Gene.Gene_ResultsPanel.Gene_RVDocSum	NUPL2	NUPL2	46	1.9	1.9	-0.2	-0.3	0.00027	0.19	0.48	0.7	-0.1	0.5	-0.4	0.12	0.039	0.73
http://www.ensembl.org/Homo_sapiens/Variation/Summary?v=rs2687134	rs2687134	rs2687134	7	0.99	0.01	0	0	0.00026	0.027	0.16	0.1	T	G	0.07	http://www.ncbi.nlm.nih.gov/sites/entrez?Db=gene&Cmd=ShowDetailView&TermToSearch=1574&ordinalpos=1&itool=EntrezSystem2.PEntrez.Gene.Gene_ResultsPanel.Gene_RVDocSum	CYP3A	CYP3A	0	http://www.ncbi.nlm.nih.gov/sites/entrez?Db=gene&Cmd=ShowDetailView&TermToSearch=1551&ordinalpos=1&itool=EntrezSystem2.PEntrez.Gene.Gene_ResultsPanel.Gene_RVDocSum	CYP3A7	CYP3A7	0	http://www.ncbi.nlm.nih.gov/sites/entrez?Db=gene&Cmd=ShowDetailView&TermToSearch=79424&ordinalpos=1&itool=EntrezSystem2.PEntrez.Gene.Gene_ResultsPanel.Gene_RVDocSum	CYP3A5P2	CYP3A5P2	15	2.1	1.3	0	0.1	0.0019	0.16	0.12	0.4	-0.1	0.1	-0.1	0.23	0.11	0.28
http://www.ensembl.org/Homo_sapiens/Variation/Summary?v=rs2687133	rs2687133	rs2687133	7	0.99	0.01	0	0	0.00035	0.025	0.16	0.1	C	T	0.07	http://www.ncbi.nlm.nih.gov/sites/entrez?Db=gene&Cmd=ShowDetailView&TermToSearch=1574&ordinalpos=1&itool=EntrezSystem2.PEntrez.Gene.Gene_ResultsPanel.Gene_RVDocSum	CYP3A	CYP3A	0	http://www.ncbi.nlm.nih.gov/sites/entrez?Db=gene&Cmd=ShowDetailView&TermToSearch=1551&ordinalpos=1&itool=EntrezSystem2.PEntrez.Gene.Gene_ResultsPanel.Gene_RVDocSum	CYP3A7	CYP3A7	0	http://www.ncbi.nlm.nih.gov/sites/entrez?Db=gene&Cmd=ShowDetailView&TermToSearch=79424&ordinalpos=1&itool=EntrezSystem2.PEntrez.Gene.Gene_ResultsPanel.Gene_RVDocSum	CYP3A5P2	CYP3A5P2	14	2	1.1	0	0.1	0.003	0.14	0.12	0.4	-0.1	0.1	-0.1	0.23	0.098	0.27
http://www.ensembl.org/Homo_sapiens/Variation/Summary?v=rs2741872	rs2741872	rs2741872	7	0.99	0.01	0	0	0.00036	0.026	0.17	0.1	T	A	0.07	http://www.ncbi.nlm.nih.gov/sites/entrez?Db=gene&Cmd=ShowDetailView&TermToSearch=1574&ordinalpos=1&itool=EntrezSystem2.PEntrez.Gene.Gene_ResultsPanel.Gene_RVDocSum	CYP3A	CYP3A	0	http://www.ncbi.nlm.nih.gov/sites/entrez?Db=gene&Cmd=ShowDetailView&TermToSearch=79424&ordinalpos=1&itool=EntrezSystem2.PEntrez.Gene.Gene_ResultsPanel.Gene_RVDocSum	CYP3A5P2	CYP3A5P2	6	http://www.ncbi.nlm.nih.gov/sites/entrez?Db=gene&Cmd=ShowDetailView&TermToSearch=1551&ordinalpos=1&itool=EntrezSystem2.PEntrez.Gene.Gene_ResultsPanel.Gene_RVDocSum	CYP3A7	CYP3A7	7	2	1.1	0	0.1	0.0034	0.14	0.12	0.4	-0.1	0.1	0	0.24	0.1	0.26
http://www.ensembl.org/Homo_sapiens/Variation/Summary?v=rs10254089	rs10254089	rs10254089	7	0.99	0.01	0	0	4.4e-05	0.12	0.55	-0.21	C	T	0.02	http://www.ncbi.nlm.nih.gov/sites/entrez?Db=gene&Cmd=ShowDetailView&TermToSearch=9162&ordinalpos=1&itool=EntrezSystem2.PEntrez.Gene.Gene_ResultsPanel.Gene_RVDocSum	DGKI	DGKI	0	http://www.ncbi.nlm.nih.gov/sites/entrez?Db=gene&Cmd=ShowDetailView&TermToSearch=5764&ordinalpos=1&itool=EntrezSystem2.PEntrez.Gene.Gene_ResultsPanel.Gene_RVDocSum	PTN	PTN	171	http://www.ncbi.nlm.nih.gov/sites/entrez?Db=gene&Cmd=ShowDetailView&TermToSearch=646483&ordinalpos=1&itool=EntrezSystem2.PEntrez.Gene.Gene_ResultsPanel.Gene_RVDocSum	LOC646483	LOC646483	207	2.1	0.2	1	0.1	0.055	0.00065	0.072	0.1	-0.1	0.3	0	0.53	0.021	0.51
http://www.ensembl.org/Homo_sapiens/Variation/Summary?v=rs2215781	rs2215781	rs2215781	7	0.98	0.01	0	0	0.00012	0.66	-0.12	0.01	T	C	0.27	http://www.ncbi.nlm.nih.gov/sites/entrez?Db=gene&Cmd=ShowDetailView&TermToSearch=641928&ordinalpos=1&itool=EntrezSystem2.PEntrez.Gene.Gene_ResultsPanel.Gene_RVDocSum	FLJ16734	FLJ16734	68	http://www.ncbi.nlm.nih.gov/sites/entrez?Db=gene&Cmd=ShowDetailView&TermToSearch=653748&ordinalpos=1&itool=EntrezSystem2.PEntrez.Gene.Gene_ResultsPanel.Gene_RVDocSum	LOC653748	LOC653748	219	http://www.ncbi.nlm.nih.gov/sites/entrez?Db=gene&Cmd=ShowDetailView&TermToSearch=346547&ordinalpos=1&itool=EntrezSystem2.PEntrez.Gene.Gene_ResultsPanel.Gene_RVDocSum	FLJ42291	FLJ42291	420	2.2	0.6	0.7	0.1	0.012	0.01	0.083	-0.6	-0.2	-0.2	-0.2	0.22	0.33	0.75
http://www.ensembl.org/Homo_sapiens/Variation/Summary?v=rs2622252	rs2622252	rs2622252	7	0.99	0.01	0	0	0.00015	0.64	-0.13	0.02	A	G	0.27	http://www.ncbi.nlm.nih.gov/sites/entrez?Db=gene&Cmd=ShowDetailView&TermToSearch=641928&ordinalpos=1&itool=EntrezSystem2.PEntrez.Gene.Gene_ResultsPanel.Gene_RVDocSum	FLJ16734	FLJ16734	69	http://www.ncbi.nlm.nih.gov/sites/entrez?Db=gene&Cmd=ShowDetailView&TermToSearch=653748&ordinalpos=1&itool=EntrezSystem2.PEntrez.Gene.Gene_ResultsPanel.Gene_RVDocSum	LOC653748	LOC653748	219	http://www.ncbi.nlm.nih.gov/sites/entrez?Db=gene&Cmd=ShowDetailView&TermToSearch=346547&ordinalpos=1&itool=EntrezSystem2.PEntrez.Gene.Gene_ResultsPanel.Gene_RVDocSum	FLJ42291	FLJ42291	420	2.2	0.6	0.6	0.1	0.013	0.011	0.086	-0.5	-0.2	-0.2	-0.2	0.21	0.33	0.76
http://www.ensembl.org/Homo_sapiens/Variation/Summary?v=rs2538414	rs2538414	rs2538414	7	0.95	0.05	0	0	3e-05	0.59	-0.15	-0.02	G	A	0.26	http://www.ncbi.nlm.nih.gov/sites/entrez?Db=gene&Cmd=ShowDetailView&TermToSearch=641928&ordinalpos=1&itool=EntrezSystem2.PEntrez.Gene.Gene_ResultsPanel.Gene_RVDocSum	FLJ16734	FLJ16734	70	http://www.ncbi.nlm.nih.gov/sites/entrez?Db=gene&Cmd=ShowDetailView&TermToSearch=653748&ordinalpos=1&itool=EntrezSystem2.PEntrez.Gene.Gene_ResultsPanel.Gene_RVDocSum	LOC653748	LOC653748	217	http://www.ncbi.nlm.nih.gov/sites/entrez?Db=gene&Cmd=ShowDetailView&TermToSearch=346547&ordinalpos=1&itool=EntrezSystem2.PEntrez.Gene.Gene_ResultsPanel.Gene_RVDocSum	FLJ42291	FLJ42291	422	2.8	0.5	1.3	0.2	0.023	0.0018	0.058	-0.5	-0.3	-0.1	-0.1	0.43	0.23	0.31
http://www.ensembl.org/Homo_sapiens/Variation/Summary?v=rs9690048	rs9690048	rs9690048	7	0.98	0.02	0	0	8.4e-05	0.98	-0.18	0	G	T	0.11	http://www.ncbi.nlm.nih.gov/sites/entrez?Db=gene&Cmd=ShowDetailView&TermToSearch=653748&ordinalpos=1&itool=EntrezSystem2.PEntrez.Gene.Gene_ResultsPanel.Gene_RVDocSum	LOC653748	LOC653748	0	http://www.ncbi.nlm.nih.gov/sites/entrez?Db=gene&Cmd=ShowDetailView&TermToSearch=1804&ordinalpos=1&itool=EntrezSystem2.PEntrez.Gene.Gene_ResultsPanel.Gene_RVDocSum	DPP6	DPP6	208	http://www.ncbi.nlm.nih.gov/sites/entrez?Db=gene&Cmd=ShowDetailView&TermToSearch=22976&ordinalpos=1&itool=EntrezSystem2.PEntrez.Gene.Gene_ResultsPanel.Gene_RVDocSum	PAXIP1	PAXIP1	514	2.4	1.7	0.4	-0.2	0.00054	0.032	0.73	-0.5	-0.3	0	0	0.6	0.15	0.26
http://www.ensembl.org/Homo_sapiens/Variation/Summary?v=rs7809068	rs7809068	rs7809068	7	0.98	0.02	0	0	9.3e-05	0.86	-0.16	0.01	T	C	0.11	http://www.ncbi.nlm.nih.gov/sites/entrez?Db=gene&Cmd=ShowDetailView&TermToSearch=653748&ordinalpos=1&itool=EntrezSystem2.PEntrez.Gene.Gene_ResultsPanel.Gene_RVDocSum	LOC653748	LOC653748	0	http://www.ncbi.nlm.nih.gov/sites/entrez?Db=gene&Cmd=ShowDetailView&TermToSearch=1804&ordinalpos=1&itool=EntrezSystem2.PEntrez.Gene.Gene_ResultsPanel.Gene_RVDocSum	DPP6	DPP6	201	http://www.ncbi.nlm.nih.gov/sites/entrez?Db=gene&Cmd=ShowDetailView&TermToSearch=22976&ordinalpos=1&itool=EntrezSystem2.PEntrez.Gene.Gene_ResultsPanel.Gene_RVDocSum	PAXIP1	PAXIP1	507	2.4	1.7	0.3	-0.2	0.00045	0.037	0.64	-0.5	-0.3	0	-0.1	0.58	0.12	0.31
http://www.ensembl.org/Homo_sapiens/Variation/Summary?v=rs10276300	rs10276300	rs10276300	7	0.98	0.02	0	0	0.00011	0.96	-0.13	0	T	G	0.13	http://www.ncbi.nlm.nih.gov/sites/entrez?Db=gene&Cmd=ShowDetailView&TermToSearch=653748&ordinalpos=1&itool=EntrezSystem2.PEntrez.Gene.Gene_ResultsPanel.Gene_RVDocSum	LOC653748	LOC653748	0	http://www.ncbi.nlm.nih.gov/sites/entrez?Db=gene&Cmd=ShowDetailView&TermToSearch=1804&ordinalpos=1&itool=EntrezSystem2.PEntrez.Gene.Gene_ResultsPanel.Gene_RVDocSum	DPP6	DPP6	196	http://www.ncbi.nlm.nih.gov/sites/entrez?Db=gene&Cmd=ShowDetailView&TermToSearch=22976&ordinalpos=1&itool=EntrezSystem2.PEntrez.Gene.Gene_ResultsPanel.Gene_RVDocSum	PAXIP1	PAXIP1	502	2.3	2	0.2	-0.2	0.00024	0.061	0.68	-0.6	-0.4	-0.1	-0.1	0.59	0.16	0.27
http://www.ensembl.org/Homo_sapiens/Variation/Summary?v=rs11971700	rs11971700	rs11971700	7	0.98	0.02	0	0	0.0001	0.83	-0.17	0.01	G	A	0.1	http://www.ncbi.nlm.nih.gov/sites/entrez?Db=gene&Cmd=ShowDetailView&TermToSearch=653748&ordinalpos=1&itool=EntrezSystem2.PEntrez.Gene.Gene_ResultsPanel.Gene_RVDocSum	LOC653748	LOC653748	0	http://www.ncbi.nlm.nih.gov/sites/entrez?Db=gene&Cmd=ShowDetailView&TermToSearch=1804&ordinalpos=1&itool=EntrezSystem2.PEntrez.Gene.Gene_ResultsPanel.Gene_RVDocSum	DPP6	DPP6	196	http://www.ncbi.nlm.nih.gov/sites/entrez?Db=gene&Cmd=ShowDetailView&TermToSearch=22976&ordinalpos=1&itool=EntrezSystem2.PEntrez.Gene.Gene_ResultsPanel.Gene_RVDocSum	PAXIP1	PAXIP1	501	2.3	1.7	0.3	-0.2	0.00045	0.041	0.62	-0.5	-0.3	0	-0.1	0.61	0.13	0.32
http://www.ensembl.org/Homo_sapiens/Variation/Summary?v=rs13228346	rs13228346	rs13228346	7	0.98	0.02	0	0	0.00011	0.83	-0.17	0.01	T	A	0.1	http://www.ncbi.nlm.nih.gov/sites/entrez?Db=gene&Cmd=ShowDetailView&TermToSearch=653748&ordinalpos=1&itool=EntrezSystem2.PEntrez.Gene.Gene_ResultsPanel.Gene_RVDocSum	LOC653748	LOC653748	0	http://www.ncbi.nlm.nih.gov/sites/entrez?Db=gene&Cmd=ShowDetailView&TermToSearch=1804&ordinalpos=1&itool=EntrezSystem2.PEntrez.Gene.Gene_ResultsPanel.Gene_RVDocSum	DPP6	DPP6	194	http://www.ncbi.nlm.nih.gov/sites/entrez?Db=gene&Cmd=ShowDetailView&TermToSearch=22976&ordinalpos=1&itool=EntrezSystem2.PEntrez.Gene.Gene_ResultsPanel.Gene_RVDocSum	PAXIP1	PAXIP1	500	2.3	1.7	0.3	-0.2	0.00046	0.041	0.62	-0.5	-0.3	0	-0.1	0.61	0.13	0.32
http://www.ensembl.org/Homo_sapiens/Variation/Summary?v=rs2616983	rs2616983	rs2616983	8	0.95	0.05	0	0	0.00017	0.81	-0.1	-0.01	A	T	0.26	http://www.ncbi.nlm.nih.gov/sites/entrez?Db=gene&Cmd=ShowDetailView&TermToSearch=64478&ordinalpos=1&itool=EntrezSystem2.PEntrez.Gene.Gene_ResultsPanel.Gene_RVDocSum	CSMD1	CSMD1	0	http://www.ncbi.nlm.nih.gov/sites/entrez?Db=gene&Cmd=ShowDetailView&TermToSearch=648237&ordinalpos=1&itool=EntrezSystem2.PEntrez.Gene.Gene_ResultsPanel.Gene_RVDocSum	LOC648237	LOC648237	503	http://www.ncbi.nlm.nih.gov/sites/entrez?Db=gene&Cmd=ShowDetailView&TermToSearch=NA&ordinalpos=1&itool=EntrezSystem2.PEntrez.Gene.Gene_ResultsPanel.Gene_RVDocSum	NA	NA	NA	2.7	0.4	2.4	-0.3	0.04	9.5e-05	0.89	-0.6	-0.5	-0.2	-0.3	0.68	0.23	0.69
http://www.ensembl.org/Homo_sapiens/Variation/Summary?v=rs1155851	rs1155851	rs1155851	8	0.97	0.02	0	0	0.00013	0.75	-0.1	-0.01	A	G	0.27	http://www.ncbi.nlm.nih.gov/sites/entrez?Db=gene&Cmd=ShowDetailView&TermToSearch=64478&ordinalpos=1&itool=EntrezSystem2.PEntrez.Gene.Gene_ResultsPanel.Gene_RVDocSum	CSMD1	CSMD1	0	http://www.ncbi.nlm.nih.gov/sites/entrez?Db=gene&Cmd=ShowDetailView&TermToSearch=648237&ordinalpos=1&itool=EntrezSystem2.PEntrez.Gene.Gene_ResultsPanel.Gene_RVDocSum	LOC648237	LOC648237	501	http://www.ncbi.nlm.nih.gov/sites/entrez?Db=gene&Cmd=ShowDetailView&TermToSearch=NA&ordinalpos=1&itool=EntrezSystem2.PEntrez.Gene.Gene_ResultsPanel.Gene_RVDocSum	NA	NA	NA	2.5	0.3	2.3	-0.3	0.036	9.4e-05	0.83	-0.6	-0.5	-0.2	-0.3	0.73	0.21	0.68
http://www.ensembl.org/Homo_sapiens/Variation/Summary?v=rs1478279	rs1478279	rs1478279	8	0.96	0.04	0	0	0.00015	0.7	-0.11	-0.01	T	G	0.25	http://www.ncbi.nlm.nih.gov/sites/entrez?Db=gene&Cmd=ShowDetailView&TermToSearch=64478&ordinalpos=1&itool=EntrezSystem2.PEntrez.Gene.Gene_ResultsPanel.Gene_RVDocSum	CSMD1	CSMD1	0	http://www.ncbi.nlm.nih.gov/sites/entrez?Db=gene&Cmd=ShowDetailView&TermToSearch=648237&ordinalpos=1&itool=EntrezSystem2.PEntrez.Gene.Gene_ResultsPanel.Gene_RVDocSum	LOC648237	LOC648237	500	http://www.ncbi.nlm.nih.gov/sites/entrez?Db=gene&Cmd=ShowDetailView&TermToSearch=NA&ordinalpos=1&itool=EntrezSystem2.PEntrez.Gene.Gene_ResultsPanel.Gene_RVDocSum	NA	NA	NA	2.7	0.3	2.4	-0.3	0.047	8e-05	0.79	-0.6	-0.5	-0.2	-0.3	0.76	0.22	0.79
http://www.ensembl.org/Homo_sapiens/Variation/Summary?v=rs1382256	rs1382256	rs1382256	8	0.95	0.05	0	0	0.00014	0.6	-0.1	-0.01	A	T	0.26	http://www.ncbi.nlm.nih.gov/sites/entrez?Db=gene&Cmd=ShowDetailView&TermToSearch=64478&ordinalpos=1&itool=EntrezSystem2.PEntrez.Gene.Gene_ResultsPanel.Gene_RVDocSum	CSMD1	CSMD1	0	http://www.ncbi.nlm.nih.gov/sites/entrez?Db=gene&Cmd=ShowDetailView&TermToSearch=648237&ordinalpos=1&itool=EntrezSystem2.PEntrez.Gene.Gene_ResultsPanel.Gene_RVDocSum	LOC648237	LOC648237	499	http://www.ncbi.nlm.nih.gov/sites/entrez?Db=gene&Cmd=ShowDetailView&TermToSearch=NA&ordinalpos=1&itool=EntrezSystem2.PEntrez.Gene.Gene_ResultsPanel.Gene_RVDocSum	NA	NA	NA	2.8	0.4	2.3	-0.3	0.044	0.00013	0.69	-0.6	-0.5	-0.3	-0.3	0.97	0.28	0.77
http://www.ensembl.org/Homo_sapiens/Variation/Summary?v=rs1478280	rs1478280	rs1478280	8	0.94	0.05	0	0	0.00013	0.63	-0.1	-0.01	G	T	0.26	http://www.ncbi.nlm.nih.gov/sites/entrez?Db=gene&Cmd=ShowDetailView&TermToSearch=64478&ordinalpos=1&itool=EntrezSystem2.PEntrez.Gene.Gene_ResultsPanel.Gene_RVDocSum	CSMD1	CSMD1	0	http://www.ncbi.nlm.nih.gov/sites/entrez?Db=gene&Cmd=ShowDetailView&TermToSearch=648237&ordinalpos=1&itool=EntrezSystem2.PEntrez.Gene.Gene_ResultsPanel.Gene_RVDocSum	LOC648237	LOC648237	498	http://www.ncbi.nlm.nih.gov/sites/entrez?Db=gene&Cmd=ShowDetailView&TermToSearch=NA&ordinalpos=1&itool=EntrezSystem2.PEntrez.Gene.Gene_ResultsPanel.Gene_RVDocSum	NA	NA	NA	2.8	0.3	2.2	-0.2	0.05	0.00018	0.51	-0.6	-0.5	-0.3	-0.3	0.87	0.38	0.72
http://www.ensembl.org/Homo_sapiens/Variation/Summary?v=rs1154581	rs1154581	rs1154581	8	0.99	0.01	0	0	0.00022	0.59	-0.1	-0.01	G	A	0.32	http://www.ncbi.nlm.nih.gov/sites/entrez?Db=gene&Cmd=ShowDetailView&TermToSearch=64478&ordinalpos=1&itool=EntrezSystem2.PEntrez.Gene.Gene_ResultsPanel.Gene_RVDocSum	CSMD1	CSMD1	0	http://www.ncbi.nlm.nih.gov/sites/entrez?Db=gene&Cmd=ShowDetailView&TermToSearch=648237&ordinalpos=1&itool=EntrezSystem2.PEntrez.Gene.Gene_ResultsPanel.Gene_RVDocSum	LOC648237	LOC648237	495	http://www.ncbi.nlm.nih.gov/sites/entrez?Db=gene&Cmd=ShowDetailView&TermToSearch=NA&ordinalpos=1&itool=EntrezSystem2.PEntrez.Gene.Gene_ResultsPanel.Gene_RVDocSum	NA	NA	NA	2.2	0	2.6	-0.3	0.11	4.2e-05	0.61	-0.6	-0.5	-0.3	-0.3	0.88	0.32	0.72
http://www.ensembl.org/Homo_sapiens/Variation/Summary?v=rs1154582	rs1154582	rs1154582	8	0.97	0.02	0	0	0.00014	0.48	-0.1	-0.02	C	G	0.26	http://www.ncbi.nlm.nih.gov/sites/entrez?Db=gene&Cmd=ShowDetailView&TermToSearch=64478&ordinalpos=1&itool=EntrezSystem2.PEntrez.Gene.Gene_ResultsPanel.Gene_RVDocSum	CSMD1	CSMD1	0	http://www.ncbi.nlm.nih.gov/sites/entrez?Db=gene&Cmd=ShowDetailView&TermToSearch=648237&ordinalpos=1&itool=EntrezSystem2.PEntrez.Gene.Gene_ResultsPanel.Gene_RVDocSum	LOC648237	LOC648237	495	http://www.ncbi.nlm.nih.gov/sites/entrez?Db=gene&Cmd=ShowDetailView&TermToSearch=NA&ordinalpos=1&itool=EntrezSystem2.PEntrez.Gene.Gene_ResultsPanel.Gene_RVDocSum	NA	NA	NA	2.5	0.3	2.2	-0.3	0.034	0.00012	0.8	-0.6	-0.5	-0.3	-0.3	0.8	0.29	0.85
http://www.ensembl.org/Homo_sapiens/Variation/Summary?v=rs1478281	rs1478281	rs1478281	8	0.98	0.02	0	0	0.00016	0.5	-0.1	-0.02	C	T	0.26	http://www.ncbi.nlm.nih.gov/sites/entrez?Db=gene&Cmd=ShowDetailView&TermToSearch=64478&ordinalpos=1&itool=EntrezSystem2.PEntrez.Gene.Gene_ResultsPanel.Gene_RVDocSum	CSMD1	CSMD1	0	http://www.ncbi.nlm.nih.gov/sites/entrez?Db=gene&Cmd=ShowDetailView&TermToSearch=648237&ordinalpos=1&itool=EntrezSystem2.PEntrez.Gene.Gene_ResultsPanel.Gene_RVDocSum	LOC648237	LOC648237	495	http://www.ncbi.nlm.nih.gov/sites/entrez?Db=gene&Cmd=ShowDetailView&TermToSearch=NA&ordinalpos=1&itool=EntrezSystem2.PEntrez.Gene.Gene_ResultsPanel.Gene_RVDocSum	NA	NA	NA	2.3	0.4	2.2	-0.3	0.034	0.00013	0.85	-0.6	-0.5	-0.3	-0.3	0.78	0.33	0.84
http://www.ensembl.org/Homo_sapiens/Variation/Summary?v=rs1478283	rs1478283	rs1478283	8	0.97	0.03	0	0	0.00017	0.53	-0.11	-0.02	C	G	0.24	http://www.ncbi.nlm.nih.gov/sites/entrez?Db=gene&Cmd=ShowDetailView&TermToSearch=64478&ordinalpos=1&itool=EntrezSystem2.PEntrez.Gene.Gene_ResultsPanel.Gene_RVDocSum	CSMD1	CSMD1	0	http://www.ncbi.nlm.nih.gov/sites/entrez?Db=gene&Cmd=ShowDetailView&TermToSearch=648237&ordinalpos=1&itool=EntrezSystem2.PEntrez.Gene.Gene_ResultsPanel.Gene_RVDocSum	LOC648237	LOC648237	495	http://www.ncbi.nlm.nih.gov/sites/entrez?Db=gene&Cmd=ShowDetailView&TermToSearch=NA&ordinalpos=1&itool=EntrezSystem2.PEntrez.Gene.Gene_ResultsPanel.Gene_RVDocSum	NA	NA	NA	2.6	0.4	2.5	-0.3	0.04	6.3e-05	0.85	-0.5	-0.5	-0.3	-0.3	0.81	0.34	0.86
http://www.ensembl.org/Homo_sapiens/Variation/Summary?v=rs2616994	rs2616994	rs2616994	8	0.97	0.03	0	0	0.00015	0.49	-0.1	-0.02	C	G	0.29	http://www.ncbi.nlm.nih.gov/sites/entrez?Db=gene&Cmd=ShowDetailView&TermToSearch=64478&ordinalpos=1&itool=EntrezSystem2.PEntrez.Gene.Gene_ResultsPanel.Gene_RVDocSum	CSMD1	CSMD1	0	http://www.ncbi.nlm.nih.gov/sites/entrez?Db=gene&Cmd=ShowDetailView&TermToSearch=648237&ordinalpos=1&itool=EntrezSystem2.PEntrez.Gene.Gene_ResultsPanel.Gene_RVDocSum	LOC648237	LOC648237	494	http://www.ncbi.nlm.nih.gov/sites/entrez?Db=gene&Cmd=ShowDetailView&TermToSearch=NA&ordinalpos=1&itool=EntrezSystem2.PEntrez.Gene.Gene_ResultsPanel.Gene_RVDocSum	NA	NA	NA	2.6	0.4	2	-0.2	0.031	0.00021	0.58	-0.5	-0.5	-0.3	-0.3	0.78	0.39	0.93
http://www.ensembl.org/Homo_sapiens/Variation/Summary?v=rs2616995	rs2616995	rs2616995	8	0.96	0.04	0	0	0.00012	0.62	-0.11	-0.01	C	T	0.26	http://www.ncbi.nlm.nih.gov/sites/entrez?Db=gene&Cmd=ShowDetailView&TermToSearch=64478&ordinalpos=1&itool=EntrezSystem2.PEntrez.Gene.Gene_ResultsPanel.Gene_RVDocSum	CSMD1	CSMD1	0	http://www.ncbi.nlm.nih.gov/sites/entrez?Db=gene&Cmd=ShowDetailView&TermToSearch=648237&ordinalpos=1&itool=EntrezSystem2.PEntrez.Gene.Gene_ResultsPanel.Gene_RVDocSum	LOC648237	LOC648237	494	http://www.ncbi.nlm.nih.gov/sites/entrez?Db=gene&Cmd=ShowDetailView&TermToSearch=NA&ordinalpos=1&itool=EntrezSystem2.PEntrez.Gene.Gene_ResultsPanel.Gene_RVDocSum	NA	NA	NA	2.7	0.5	2.3	-0.3	0.027	0.0001	0.76	-0.6	-0.5	-0.3	-0.3	0.91	0.43	1
http://www.ensembl.org/Homo_sapiens/Variation/Summary?v=rs2616996	rs2616996	rs2616996	8	0.98	0.02	0	0	0.00017	0.46	-0.1	-0.02	G	T	0.3	http://www.ncbi.nlm.nih.gov/sites/entrez?Db=gene&Cmd=ShowDetailView&TermToSearch=64478&ordinalpos=1&itool=EntrezSystem2.PEntrez.Gene.Gene_ResultsPanel.Gene_RVDocSum	CSMD1	CSMD1	0	http://www.ncbi.nlm.nih.gov/sites/entrez?Db=gene&Cmd=ShowDetailView&TermToSearch=648237&ordinalpos=1&itool=EntrezSystem2.PEntrez.Gene.Gene_ResultsPanel.Gene_RVDocSum	LOC648237	LOC648237	493	http://www.ncbi.nlm.nih.gov/sites/entrez?Db=gene&Cmd=ShowDetailView&TermToSearch=NA&ordinalpos=1&itool=EntrezSystem2.PEntrez.Gene.Gene_ResultsPanel.Gene_RVDocSum	NA	NA	NA	2.4	0.4	2	-0.3	0.031	0.00022	0.64	-0.5	-0.5	-0.3	-0.3	0.76	0.36	0.95
http://www.ensembl.org/Homo_sapiens/Variation/Summary?v=rs2617000	rs2617000	rs2617000	8	0.97	0.03	0	0	0.00016	0.66	-0.11	-0.01	C	T	0.25	http://www.ncbi.nlm.nih.gov/sites/entrez?Db=gene&Cmd=ShowDetailView&TermToSearch=64478&ordinalpos=1&itool=EntrezSystem2.PEntrez.Gene.Gene_ResultsPanel.Gene_RVDocSum	CSMD1	CSMD1	0	http://www.ncbi.nlm.nih.gov/sites/entrez?Db=gene&Cmd=ShowDetailView&TermToSearch=648237&ordinalpos=1&itool=EntrezSystem2.PEntrez.Gene.Gene_ResultsPanel.Gene_RVDocSum	LOC648237	LOC648237	492	http://www.ncbi.nlm.nih.gov/sites/entrez?Db=gene&Cmd=ShowDetailView&TermToSearch=NA&ordinalpos=1&itool=EntrezSystem2.PEntrez.Gene.Gene_ResultsPanel.Gene_RVDocSum	NA	NA	NA	2.5	0.4	2.3	-0.3	0.033	0.00011	0.78	-0.6	-0.5	-0.3	-0.3	0.88	0.5	0.93
http://www.ensembl.org/Homo_sapiens/Variation/Summary?v=rs2617002	rs2617002	rs2617002	8	0.97	0.03	0	0	0.00015	0.63	-0.11	-0.01	G	A	0.25	http://www.ncbi.nlm.nih.gov/sites/entrez?Db=gene&Cmd=ShowDetailView&TermToSearch=64478&ordinalpos=1&itool=EntrezSystem2.PEntrez.Gene.Gene_ResultsPanel.Gene_RVDocSum	CSMD1	CSMD1	0	http://www.ncbi.nlm.nih.gov/sites/entrez?Db=gene&Cmd=ShowDetailView&TermToSearch=648237&ordinalpos=1&itool=EntrezSystem2.PEntrez.Gene.Gene_ResultsPanel.Gene_RVDocSum	LOC648237	LOC648237	492	http://www.ncbi.nlm.nih.gov/sites/entrez?Db=gene&Cmd=ShowDetailView&TermToSearch=NA&ordinalpos=1&itool=EntrezSystem2.PEntrez.Gene.Gene_ResultsPanel.Gene_RVDocSum	NA	NA	NA	2.5	0.4	2.3	-0.3	0.033	8.3e-05	0.82	-0.6	-0.5	-0.3	-0.3	0.87	0.5	0.98
http://www.ensembl.org/Homo_sapiens/Variation/Summary?v=rs2617008	rs2617008	rs2617008	8	0.98	0.02	0	0	0.00016	0.56	-0.11	-0.02	G	C	0.28	http://www.ncbi.nlm.nih.gov/sites/entrez?Db=gene&Cmd=ShowDetailView&TermToSearch=64478&ordinalpos=1&itool=EntrezSystem2.PEntrez.Gene.Gene_ResultsPanel.Gene_RVDocSum	CSMD1	CSMD1	0	http://www.ncbi.nlm.nih.gov/sites/entrez?Db=gene&Cmd=ShowDetailView&TermToSearch=648237&ordinalpos=1&itool=EntrezSystem2.PEntrez.Gene.Gene_ResultsPanel.Gene_RVDocSum	LOC648237	LOC648237	490	http://www.ncbi.nlm.nih.gov/sites/entrez?Db=gene&Cmd=ShowDetailView&TermToSearch=NA&ordinalpos=1&itool=EntrezSystem2.PEntrez.Gene.Gene_ResultsPanel.Gene_RVDocSum	NA	NA	NA	2.4	0.2	2.2	-0.2	0.055	0.00011	0.55	-0.5	-0.5	-0.3	-0.3	0.85	0.51	0.84
http://www.ensembl.org/Homo_sapiens/Variation/Summary?v=rs343	rs343	rs343	8	0.96	0.04	0	0	3.6e-05	0.53	0.24	-0.04	A	C	0.08	http://www.ncbi.nlm.nih.gov/sites/entrez?Db=gene&Cmd=ShowDetailView&TermToSearch=4023&ordinalpos=1&itool=EntrezSystem2.PEntrez.Gene.Gene_ResultsPanel.Gene_RVDocSum	LPL	LPL	0	http://www.ncbi.nlm.nih.gov/sites/entrez?Db=gene&Cmd=ShowDetailView&TermToSearch=55174&ordinalpos=1&itool=EntrezSystem2.PEntrez.Gene.Gene_ResultsPanel.Gene_RVDocSum	INTS10	INTS10	101	http://www.ncbi.nlm.nih.gov/sites/entrez?Db=gene&Cmd=ShowDetailView&TermToSearch=6570&ordinalpos=1&itool=EntrezSystem2.PEntrez.Gene.Gene_ResultsPanel.Gene_RVDocSum	SLC18A1	SLC18A1	192	2.6	0.7	0.5	0.5	0.011	0.018	0.014	-0.3	-0.3	-0.2	-0.1	1	0.58	0.42
http://www.ensembl.org/Homo_sapiens/Variation/Summary?v=rs255	rs255	rs255	8	0.96	0.04	0	0	3.5e-05	0.55	0.16	-0.02	C	T	0.14	http://www.ncbi.nlm.nih.gov/sites/entrez?Db=gene&Cmd=ShowDetailView&TermToSearch=4023&ordinalpos=1&itool=EntrezSystem2.PEntrez.Gene.Gene_ResultsPanel.Gene_RVDocSum	LPL	LPL	0	http://www.ncbi.nlm.nih.gov/sites/entrez?Db=gene&Cmd=ShowDetailView&TermToSearch=55174&ordinalpos=1&itool=EntrezSystem2.PEntrez.Gene.Gene_ResultsPanel.Gene_RVDocSum	INTS10	INTS10	102	http://www.ncbi.nlm.nih.gov/sites/entrez?Db=gene&Cmd=ShowDetailView&TermToSearch=6570&ordinalpos=1&itool=EntrezSystem2.PEntrez.Gene.Gene_ResultsPanel.Gene_RVDocSum	SLC18A1	SLC18A1	190	2.7	0.5	0.5	0.9	0.022	0.022	0.0048	-0.4	-0.3	-0.3	-0.2	0.88	0.42	0.71
http://www.ensembl.org/Homo_sapiens/Variation/Summary?v=rs256	rs256	rs256	8	0.97	0.03	0	0	5.7e-05	0.58	0.15	-0.02	T	C	0.13	http://www.ncbi.nlm.nih.gov/sites/entrez?Db=gene&Cmd=ShowDetailView&TermToSearch=4023&ordinalpos=1&itool=EntrezSystem2.PEntrez.Gene.Gene_ResultsPanel.Gene_RVDocSum	LPL	LPL	0	http://www.ncbi.nlm.nih.gov/sites/entrez?Db=gene&Cmd=ShowDetailView&TermToSearch=55174&ordinalpos=1&itool=EntrezSystem2.PEntrez.Gene.Gene_ResultsPanel.Gene_RVDocSum	INTS10	INTS10	102	http://www.ncbi.nlm.nih.gov/sites/entrez?Db=gene&Cmd=ShowDetailView&TermToSearch=6570&ordinalpos=1&itool=EntrezSystem2.PEntrez.Gene.Gene_ResultsPanel.Gene_RVDocSum	SLC18A1	SLC18A1	190	2.5	0.5	0.4	0.8	0.025	0.029	0.005	-0.4	-0.3	-0.3	-0.2	0.85	0.42	0.72
http://www.ensembl.org/Homo_sapiens/Variation/Summary?v=rs263	rs263	rs263	8	0.97	0.03	0	0	6.1e-05	0.44	0.15	-0.03	T	C	0.17	http://www.ncbi.nlm.nih.gov/sites/entrez?Db=gene&Cmd=ShowDetailView&TermToSearch=4023&ordinalpos=1&itool=EntrezSystem2.PEntrez.Gene.Gene_ResultsPanel.Gene_RVDocSum	LPL	LPL	0	http://www.ncbi.nlm.nih.gov/sites/entrez?Db=gene&Cmd=ShowDetailView&TermToSearch=55174&ordinalpos=1&itool=EntrezSystem2.PEntrez.Gene.Gene_ResultsPanel.Gene_RVDocSum	INTS10	INTS10	103	http://www.ncbi.nlm.nih.gov/sites/entrez?Db=gene&Cmd=ShowDetailView&TermToSearch=6570&ordinalpos=1&itool=EntrezSystem2.PEntrez.Gene.Gene_ResultsPanel.Gene_RVDocSum	SLC18A1	SLC18A1	190	2.5	0.8	0.2	0.6	0.0091	0.05	0.01	-0.4	-0.3	-0.3	-0.2	0.95	0.39	0.63
http://www.ensembl.org/Homo_sapiens/Variation/Summary?v=rs264	rs264	rs264	8	0.97	0.03	0	0	5.5e-05	0.56	0.15	-0.02	A	G	0.13	http://www.ncbi.nlm.nih.gov/sites/entrez?Db=gene&Cmd=ShowDetailView&TermToSearch=4023&ordinalpos=1&itool=EntrezSystem2.PEntrez.Gene.Gene_ResultsPanel.Gene_RVDocSum	LPL	LPL	0	http://www.ncbi.nlm.nih.gov/sites/entrez?Db=gene&Cmd=ShowDetailView&TermToSearch=55174&ordinalpos=1&itool=EntrezSystem2.PEntrez.Gene.Gene_ResultsPanel.Gene_RVDocSum	INTS10	INTS10	104	http://www.ncbi.nlm.nih.gov/sites/entrez?Db=gene&Cmd=ShowDetailView&TermToSearch=6570&ordinalpos=1&itool=EntrezSystem2.PEntrez.Gene.Gene_ResultsPanel.Gene_RVDocSum	SLC18A1	SLC18A1	189	2.5	0.5	0.4	0.8	0.025	0.028	0.0053	-0.4	-0.3	-0.3	-0.2	0.85	0.39	0.76
http://www.ensembl.org/Homo_sapiens/Variation/Summary?v=rs271	rs271	rs271	8	0.94	0.06	0	0	2.5e-05	0.54	0.17	-0.02	A	G	0.13	http://www.ncbi.nlm.nih.gov/sites/entrez?Db=gene&Cmd=ShowDetailView&TermToSearch=4023&ordinalpos=1&itool=EntrezSystem2.PEntrez.Gene.Gene_ResultsPanel.Gene_RVDocSum	LPL	LPL	0	http://www.ncbi.nlm.nih.gov/sites/entrez?Db=gene&Cmd=ShowDetailView&TermToSearch=55174&ordinalpos=1&itool=EntrezSystem2.PEntrez.Gene.Gene_ResultsPanel.Gene_RVDocSum	INTS10	INTS10	104	http://www.ncbi.nlm.nih.gov/sites/entrez?Db=gene&Cmd=ShowDetailView&TermToSearch=6570&ordinalpos=1&itool=EntrezSystem2.PEntrez.Gene.Gene_ResultsPanel.Gene_RVDocSum	SLC18A1	SLC18A1	189	2.8	0.6	0.5	0.8	0.019	0.019	0.0045	-0.4	-0.3	-0.2	-0.2	0.87	0.41	0.66
http://www.ensembl.org/Homo_sapiens/Variation/Summary?v=rs291	rs291	rs291	8	0.72	0.27	0	0.01	3.6e-06	0.99	0.14	0	C	T	0.26	http://www.ncbi.nlm.nih.gov/sites/entrez?Db=gene&Cmd=ShowDetailView&TermToSearch=4023&ordinalpos=1&itool=EntrezSystem2.PEntrez.Gene.Gene_ResultsPanel.Gene_RVDocSum	LPL	LPL	0	http://www.ncbi.nlm.nih.gov/sites/entrez?Db=gene&Cmd=ShowDetailView&TermToSearch=55174&ordinalpos=1&itool=EntrezSystem2.PEntrez.Gene.Gene_ResultsPanel.Gene_RVDocSum	INTS10	INTS10	106	http://www.ncbi.nlm.nih.gov/sites/entrez?Db=gene&Cmd=ShowDetailView&TermToSearch=6570&ordinalpos=1&itool=EntrezSystem2.PEntrez.Gene.Gene_ResultsPanel.Gene_RVDocSum	SLC18A1	SLC18A1	187	3.6	1.7	0.4	0.4	0.00058	0.022	0.031	-0.6	-0.3	-0.4	0.1	0.31	0.91	0.12
http://www.ensembl.org/Homo_sapiens/Variation/Summary?v=rs295	rs295	rs295	8	0.73	0.27	0	0.01	3.7e-06	0.99	0.14	0	C	A	0.26	http://www.ncbi.nlm.nih.gov/sites/entrez?Db=gene&Cmd=ShowDetailView&TermToSearch=4023&ordinalpos=1&itool=EntrezSystem2.PEntrez.Gene.Gene_ResultsPanel.Gene_RVDocSum	LPL	LPL	0	http://www.ncbi.nlm.nih.gov/sites/entrez?Db=gene&Cmd=ShowDetailView&TermToSearch=55174&ordinalpos=1&itool=EntrezSystem2.PEntrez.Gene.Gene_ResultsPanel.Gene_RVDocSum	INTS10	INTS10	107	http://www.ncbi.nlm.nih.gov/sites/entrez?Db=gene&Cmd=ShowDetailView&TermToSearch=6570&ordinalpos=1&itool=EntrezSystem2.PEntrez.Gene.Gene_ResultsPanel.Gene_RVDocSum	SLC18A1	SLC18A1	186	3.6	1.7	0.4	0.4	0.0006	0.022	0.032	-0.6	-0.3	-0.4	0.1	0.33	0.91	0.12
http://www.ensembl.org/Homo_sapiens/Variation/Summary?v=rs297	rs297	rs297	8	0.77	0.22	0	0.01	4.8e-06	0.99	0.13	0	C	T	0.26	http://www.ncbi.nlm.nih.gov/sites/entrez?Db=gene&Cmd=ShowDetailView&TermToSearch=4023&ordinalpos=1&itool=EntrezSystem2.PEntrez.Gene.Gene_ResultsPanel.Gene_RVDocSum	LPL	LPL	0	http://www.ncbi.nlm.nih.gov/sites/entrez?Db=gene&Cmd=ShowDetailView&TermToSearch=55174&ordinalpos=1&itool=EntrezSystem2.PEntrez.Gene.Gene_ResultsPanel.Gene_RVDocSum	INTS10	INTS10	107	http://www.ncbi.nlm.nih.gov/sites/entrez?Db=gene&Cmd=ShowDetailView&TermToSearch=6570&ordinalpos=1&itool=EntrezSystem2.PEntrez.Gene.Gene_ResultsPanel.Gene_RVDocSum	SLC18A1	SLC18A1	186	3.5	1.6	0.4	0.4	0.00066	0.025	0.033	-0.6	-0.3	-0.4	0.1	0.33	0.92	0.11
http://www.ensembl.org/Homo_sapiens/Variation/Summary?v=rs301	rs301	rs301	8	0.75	0.25	0	0.01	4.2e-06	0.98	0.14	0	C	T	0.26	http://www.ncbi.nlm.nih.gov/sites/entrez?Db=gene&Cmd=ShowDetailView&TermToSearch=4023&ordinalpos=1&itool=EntrezSystem2.PEntrez.Gene.Gene_ResultsPanel.Gene_RVDocSum	LPL	LPL	0	http://www.ncbi.nlm.nih.gov/sites/entrez?Db=gene&Cmd=ShowDetailView&TermToSearch=55174&ordinalpos=1&itool=EntrezSystem2.PEntrez.Gene.Gene_ResultsPanel.Gene_RVDocSum	INTS10	INTS10	107	http://www.ncbi.nlm.nih.gov/sites/entrez?Db=gene&Cmd=ShowDetailView&TermToSearch=6570&ordinalpos=1&itool=EntrezSystem2.PEntrez.Gene.Gene_ResultsPanel.Gene_RVDocSum	SLC18A1	SLC18A1	185	3.6	1.6	0.4	0.4	0.00067	0.022	0.032	-0.6	-0.3	-0.4	0.1	0.33	0.9	0.12
http://www.ensembl.org/Homo_sapiens/Variation/Summary?v=rs320	rs320	rs320	8	0.93	0.07	0	0	1.9e-05	0.75	0.12	-0.01	G	T	0.28	http://www.ncbi.nlm.nih.gov/sites/entrez?Db=gene&Cmd=ShowDetailView&TermToSearch=4023&ordinalpos=1&itool=EntrezSystem2.PEntrez.Gene.Gene_ResultsPanel.Gene_RVDocSum	LPL	LPL	0	http://www.ncbi.nlm.nih.gov/sites/entrez?Db=gene&Cmd=ShowDetailView&TermToSearch=55174&ordinalpos=1&itool=EntrezSystem2.PEntrez.Gene.Gene_ResultsPanel.Gene_RVDocSum	INTS10	INTS10	109	http://www.ncbi.nlm.nih.gov/sites/entrez?Db=gene&Cmd=ShowDetailView&TermToSearch=6570&ordinalpos=1&itool=EntrezSystem2.PEntrez.Gene.Gene_ResultsPanel.Gene_RVDocSum	SLC18A1	SLC18A1	183	2.9	1.2	0.2	0.4	0.0019	0.044	0.025	-0.7	-0.4	-0.3	-0.1	0.48	0.45	0.26
http://www.ensembl.org/Homo_sapiens/Variation/Summary?v=rs325	rs325	rs325	8	0.05	0.92	0	0.03	5.7e-08	0.67	0.21	-0.02	C	T	0.11	http://www.ncbi.nlm.nih.gov/sites/entrez?Db=gene&Cmd=ShowDetailView&TermToSearch=4023&ordinalpos=1&itool=EntrezSystem2.PEntrez.Gene.Gene_ResultsPanel.Gene_RVDocSum	LPL	LPL	0	http://www.ncbi.nlm.nih.gov/sites/entrez?Db=gene&Cmd=ShowDetailView&TermToSearch=55174&ordinalpos=1&itool=EntrezSystem2.PEntrez.Gene.Gene_ResultsPanel.Gene_RVDocSum	INTS10	INTS10	110	http://www.ncbi.nlm.nih.gov/sites/entrez?Db=gene&Cmd=ShowDetailView&TermToSearch=6570&ordinalpos=1&itool=EntrezSystem2.PEntrez.Gene.Gene_ResultsPanel.Gene_RVDocSum	SLC18A1	SLC18A1	183	5.3	2.3	0.8	0.8	0.0001	0.0066	0.006	-0.5	-0.4	-0.2	-0.1	0.7	0.49	0.37
http://www.ensembl.org/Homo_sapiens/Variation/Summary?v=rs327	rs327	rs327	8	0.96	0.04	0	0	4.8e-05	0.84	0.11	-0.01	G	T	0.28	http://www.ncbi.nlm.nih.gov/sites/entrez?Db=gene&Cmd=ShowDetailView&TermToSearch=4023&ordinalpos=1&itool=EntrezSystem2.PEntrez.Gene.Gene_ResultsPanel.Gene_RVDocSum	LPL	LPL	0	http://www.ncbi.nlm.nih.gov/sites/entrez?Db=gene&Cmd=ShowDetailView&TermToSearch=55174&ordinalpos=1&itool=EntrezSystem2.PEntrez.Gene.Gene_ResultsPanel.Gene_RVDocSum	INTS10	INTS10	110	http://www.ncbi.nlm.nih.gov/sites/entrez?Db=gene&Cmd=ShowDetailView&TermToSearch=6570&ordinalpos=1&itool=EntrezSystem2.PEntrez.Gene.Gene_ResultsPanel.Gene_RVDocSum	SLC18A1	SLC18A1	183	2.6	1	0.3	0.4	0.0043	0.041	0.031	-0.7	-0.5	-0.4	-0.1	0.51	0.57	0.27
http://www.ensembl.org/Homo_sapiens/Variation/Summary?v=rs328	rs328	rs328	8	0.05	0.92	0	0.03	5.2e-08	0.65	0.21	-0.02	G	C	0.11	http://www.ncbi.nlm.nih.gov/sites/entrez?Db=gene&Cmd=ShowDetailView&TermToSearch=4023&ordinalpos=1&itool=EntrezSystem2.PEntrez.Gene.Gene_ResultsPanel.Gene_RVDocSum	LPL	LPL	0	http://www.ncbi.nlm.nih.gov/sites/entrez?Db=gene&Cmd=ShowDetailView&TermToSearch=55174&ordinalpos=1&itool=EntrezSystem2.PEntrez.Gene.Gene_ResultsPanel.Gene_RVDocSum	INTS10	INTS10	110	http://www.ncbi.nlm.nih.gov/sites/entrez?Db=gene&Cmd=ShowDetailView&TermToSearch=6570&ordinalpos=1&itool=EntrezSystem2.PEntrez.Gene.Gene_ResultsPanel.Gene_RVDocSum	SLC18A1	SLC18A1	183	5.3	2.3	0.8	0.8	9.7e-05	0.0063	0.0059	-0.5	-0.4	-0.2	-0.1	0.73	0.48	0.38
http://www.ensembl.org/Homo_sapiens/Variation/Summary?v=rs331	rs331	rs331	8	0.93	0.07	0	0	1.8e-05	0.76	0.11	-0.01	A	G	0.27	http://www.ncbi.nlm.nih.gov/sites/entrez?Db=gene&Cmd=ShowDetailView&TermToSearch=4023&ordinalpos=1&itool=EntrezSystem2.PEntrez.Gene.Gene_ResultsPanel.Gene_RVDocSum	LPL	LPL	0	http://www.ncbi.nlm.nih.gov/sites/entrez?Db=gene&Cmd=ShowDetailView&TermToSearch=55174&ordinalpos=1&itool=EntrezSystem2.PEntrez.Gene.Gene_ResultsPanel.Gene_RVDocSum	INTS10	INTS10	111	http://www.ncbi.nlm.nih.gov/sites/entrez?Db=gene&Cmd=ShowDetailView&TermToSearch=6570&ordinalpos=1&itool=EntrezSystem2.PEntrez.Gene.Gene_ResultsPanel.Gene_RVDocSum	SLC18A1	SLC18A1	182	2.9	1.3	0.2	0.4	0.0018	0.043	0.025	-0.7	-0.4	-0.4	-0.1	0.51	0.5	0.27
http://www.ensembl.org/Homo_sapiens/Variation/Summary?v=rs12679834	rs12679834	rs12679834	8	0.05	0.92	0	0.03	5.4e-08	0.69	0.22	-0.02	C	T	0.12	http://www.ncbi.nlm.nih.gov/sites/entrez?Db=gene&Cmd=ShowDetailView&TermToSearch=4023&ordinalpos=1&itool=EntrezSystem2.PEntrez.Gene.Gene_ResultsPanel.Gene_RVDocSum	LPL	LPL	0	http://www.ncbi.nlm.nih.gov/sites/entrez?Db=gene&Cmd=ShowDetailView&TermToSearch=55174&ordinalpos=1&itool=EntrezSystem2.PEntrez.Gene.Gene_ResultsPanel.Gene_RVDocSum	INTS10	INTS10	111	http://www.ncbi.nlm.nih.gov/sites/entrez?Db=gene&Cmd=ShowDetailView&TermToSearch=6570&ordinalpos=1&itool=EntrezSystem2.PEntrez.Gene.Gene_ResultsPanel.Gene_RVDocSum	SLC18A1	SLC18A1	182	5.3	2.2	0.9	0.8	0.00012	0.0054	0.0055	-0.5	-0.4	-0.2	-0.1	0.65	0.46	0.37
http://www.ensembl.org/Homo_sapiens/Variation/Summary?v=rs11570891	rs11570891	rs11570891	8	0.04	0.93	0	0.03	3.8e-08	0.59	0.21	-0.02	T	C	0.13	http://www.ncbi.nlm.nih.gov/sites/entrez?Db=gene&Cmd=ShowDetailView&TermToSearch=4023&ordinalpos=1&itool=EntrezSystem2.PEntrez.Gene.Gene_ResultsPanel.Gene_RVDocSum	LPL	LPL	0	http://www.ncbi.nlm.nih.gov/sites/entrez?Db=gene&Cmd=ShowDetailView&TermToSearch=55174&ordinalpos=1&itool=EntrezSystem2.PEntrez.Gene.Gene_ResultsPanel.Gene_RVDocSum	INTS10	INTS10	113	http://www.ncbi.nlm.nih.gov/sites/entrez?Db=gene&Cmd=ShowDetailView&TermToSearch=6570&ordinalpos=1&itool=EntrezSystem2.PEntrez.Gene.Gene_ResultsPanel.Gene_RVDocSum	SLC18A1	SLC18A1	180	5.5	2.4	0.9	0.8	6.8e-05	0.006	0.0073	-0.5	-0.4	-0.3	-0.2	0.83	0.5	0.42
http://www.ensembl.org/Homo_sapiens/Variation/Summary?v=rs3735964	rs3735964	rs3735964	8	0.04	0.93	0	0.03	3.8e-08	0.6	0.21	-0.02	A	C	0.13	http://www.ncbi.nlm.nih.gov/sites/entrez?Db=gene&Cmd=ShowDetailView&TermToSearch=4023&ordinalpos=1&itool=EntrezSystem2.PEntrez.Gene.Gene_ResultsPanel.Gene_RVDocSum	LPL	LPL	0	http://www.ncbi.nlm.nih.gov/sites/entrez?Db=gene&Cmd=ShowDetailView&TermToSearch=55174&ordinalpos=1&itool=EntrezSystem2.PEntrez.Gene.Gene_ResultsPanel.Gene_RVDocSum	INTS10	INTS10	114	http://www.ncbi.nlm.nih.gov/sites/entrez?Db=gene&Cmd=ShowDetailView&TermToSearch=6570&ordinalpos=1&itool=EntrezSystem2.PEntrez.Gene.Gene_ResultsPanel.Gene_RVDocSum	SLC18A1	SLC18A1	178	5.5	2.4	0.9	0.8	7.2e-05	0.0056	0.0073	-0.5	-0.4	-0.3	-0.1	0.81	0.51	0.4
http://www.ensembl.org/Homo_sapiens/Variation/Summary?v=rs13702	rs13702	rs13702	8	0.91	0.09	0	0	1.4e-05	0.45	0.11	-0.02	C	T	0.3	http://www.ncbi.nlm.nih.gov/sites/entrez?Db=gene&Cmd=ShowDetailView&TermToSearch=4023&ordinalpos=1&itool=EntrezSystem2.PEntrez.Gene.Gene_ResultsPanel.Gene_RVDocSum	LPL	LPL	0	http://www.ncbi.nlm.nih.gov/sites/entrez?Db=gene&Cmd=ShowDetailView&TermToSearch=55174&ordinalpos=1&itool=EntrezSystem2.PEntrez.Gene.Gene_ResultsPanel.Gene_RVDocSum	INTS10	INTS10	115	http://www.ncbi.nlm.nih.gov/sites/entrez?Db=gene&Cmd=ShowDetailView&TermToSearch=6570&ordinalpos=1&itool=EntrezSystem2.PEntrez.Gene.Gene_ResultsPanel.Gene_RVDocSum	SLC18A1	SLC18A1	178	3	1.6	0.1	0.4	0.00074	0.061	0.035	-0.6	-0.5	-0.3	0	0.83	0.43	0.22
http://www.ensembl.org/Homo_sapiens/Variation/Summary?v=rs1059611	rs1059611	rs1059611	8	0.04	0.93	0	0.03	4e-08	0.61	0.21	-0.02	C	T	0.13	http://www.ncbi.nlm.nih.gov/sites/entrez?Db=gene&Cmd=ShowDetailView&TermToSearch=4023&ordinalpos=1&itool=EntrezSystem2.PEntrez.Gene.Gene_ResultsPanel.Gene_RVDocSum	LPL	LPL	0	http://www.ncbi.nlm.nih.gov/sites/entrez?Db=gene&Cmd=ShowDetailView&TermToSearch=55174&ordinalpos=1&itool=EntrezSystem2.PEntrez.Gene.Gene_ResultsPanel.Gene_RVDocSum	INTS10	INTS10	115	http://www.ncbi.nlm.nih.gov/sites/entrez?Db=gene&Cmd=ShowDetailView&TermToSearch=6570&ordinalpos=1&itool=EntrezSystem2.PEntrez.Gene.Gene_ResultsPanel.Gene_RVDocSum	SLC18A1	SLC18A1	178	5.4	2.4	0.9	0.8	7.6e-05	0.0056	0.0073	-0.5	-0.4	-0.3	-0.1	0.8	0.52	0.4
http://www.ensembl.org/Homo_sapiens/Variation/Summary?v=rs15285	rs15285	rs15285	8	0.04	0.92	0	0.04	4.8e-08	0.31	0.2	-0.04	T	C	0.16	http://www.ncbi.nlm.nih.gov/sites/entrez?Db=gene&Cmd=ShowDetailView&TermToSearch=4023&ordinalpos=1&itool=EntrezSystem2.PEntrez.Gene.Gene_ResultsPanel.Gene_RVDocSum	LPL	LPL	0	http://www.ncbi.nlm.nih.gov/sites/entrez?Db=gene&Cmd=ShowDetailView&TermToSearch=55174&ordinalpos=1&itool=EntrezSystem2.PEntrez.Gene.Gene_ResultsPanel.Gene_RVDocSum	INTS10	INTS10	115	http://www.ncbi.nlm.nih.gov/sites/entrez?Db=gene&Cmd=ShowDetailView&TermToSearch=6570&ordinalpos=1&itool=EntrezSystem2.PEntrez.Gene.Gene_ResultsPanel.Gene_RVDocSum	SLC18A1	SLC18A1	178	5.4	2.7	0.8	0.6	3.4e-05	0.0082	0.015	-0.4	-0.4	-0.3	-0.1	0.77	0.49	0.29
http://www.ensembl.org/Homo_sapiens/Variation/Summary?v=rs3916027	rs3916027	rs3916027	8	0.92	0.08	0	0	1.7e-05	0.72	0.12	-0.01	A	G	0.28	http://www.ncbi.nlm.nih.gov/sites/entrez?Db=gene&Cmd=ShowDetailView&TermToSearch=4023&ordinalpos=1&itool=EntrezSystem2.PEntrez.Gene.Gene_ResultsPanel.Gene_RVDocSum	LPL	LPL	0	http://www.ncbi.nlm.nih.gov/sites/entrez?Db=gene&Cmd=ShowDetailView&TermToSearch=55174&ordinalpos=1&itool=EntrezSystem2.PEntrez.Gene.Gene_ResultsPanel.Gene_RVDocSum	INTS10	INTS10	115	http://www.ncbi.nlm.nih.gov/sites/entrez?Db=gene&Cmd=ShowDetailView&TermToSearch=6570&ordinalpos=1&itool=EntrezSystem2.PEntrez.Gene.Gene_ResultsPanel.Gene_RVDocSum	SLC18A1	SLC18A1	178	3	1.4	0.2	0.4	0.0012	0.057	0.026	-0.7	-0.4	-0.3	-0.1	0.52	0.45	0.27
http://www.ensembl.org/Homo_sapiens/Variation/Summary?v=rs10105606	rs10105606	rs10105606	8	0.97	0.03	0	0	5.6e-05	0.35	0.11	-0.02	A	C	0.33	http://www.ncbi.nlm.nih.gov/sites/entrez?Db=gene&Cmd=ShowDetailView&TermToSearch=4023&ordinalpos=1&itool=EntrezSystem2.PEntrez.Gene.Gene_ResultsPanel.Gene_RVDocSum	LPL	LPL	3	http://www.ncbi.nlm.nih.gov/sites/entrez?Db=gene&Cmd=ShowDetailView&TermToSearch=55174&ordinalpos=1&itool=EntrezSystem2.PEntrez.Gene.Gene_ResultsPanel.Gene_RVDocSum	INTS10	INTS10	118	http://www.ncbi.nlm.nih.gov/sites/entrez?Db=gene&Cmd=ShowDetailView&TermToSearch=6570&ordinalpos=1&itool=EntrezSystem2.PEntrez.Gene.Gene_ResultsPanel.Gene_RVDocSum	SLC18A1	SLC18A1	175	2.5	1.6	0	0	0.00068	0.089	0.13	-0.5	-0.5	-0.2	-0.1	0.89	0.23	0.34
http://www.ensembl.org/Homo_sapiens/Variation/Summary?v=rs1569209	rs1569209	rs1569209	8	0.05	0.92	0	0.03	5.1e-08	0.67	0.23	-0.02	G	T	0.1	http://www.ncbi.nlm.nih.gov/sites/entrez?Db=gene&Cmd=ShowDetailView&TermToSearch=4023&ordinalpos=1&itool=EntrezSystem2.PEntrez.Gene.Gene_ResultsPanel.Gene_RVDocSum	LPL	LPL	5	http://www.ncbi.nlm.nih.gov/sites/entrez?Db=gene&Cmd=ShowDetailView&TermToSearch=55174&ordinalpos=1&itool=EntrezSystem2.PEntrez.Gene.Gene_ResultsPanel.Gene_RVDocSum	INTS10	INTS10	121	http://www.ncbi.nlm.nih.gov/sites/entrez?Db=gene&Cmd=ShowDetailView&TermToSearch=6570&ordinalpos=1&itool=EntrezSystem2.PEntrez.Gene.Gene_ResultsPanel.Gene_RVDocSum	SLC18A1	SLC18A1	172	5.3	2.3	0.8	0.8	8.9e-05	0.0081	0.005	-0.5	-0.4	-0.2	-0.1	0.71	0.54	0.35
http://www.ensembl.org/Homo_sapiens/Variation/Summary?v=rs1011685	rs1011685	rs1011685	8	0.02	0.95	0	0.03	2.1e-08	0.58	0.22	-0.02	T	C	0.12	http://www.ncbi.nlm.nih.gov/sites/entrez?Db=gene&Cmd=ShowDetailView&TermToSearch=4023&ordinalpos=1&itool=EntrezSystem2.PEntrez.Gene.Gene_ResultsPanel.Gene_RVDocSum	LPL	LPL	6	http://www.ncbi.nlm.nih.gov/sites/entrez?Db=gene&Cmd=ShowDetailView&TermToSearch=55174&ordinalpos=1&itool=EntrezSystem2.PEntrez.Gene.Gene_ResultsPanel.Gene_RVDocSum	INTS10	INTS10	121	http://www.ncbi.nlm.nih.gov/sites/entrez?Db=gene&Cmd=ShowDetailView&TermToSearch=6570&ordinalpos=1&itool=EntrezSystem2.PEntrez.Gene.Gene_ResultsPanel.Gene_RVDocSum	SLC18A1	SLC18A1	172	5.7	2.5	0.8	0.9	4.8e-05	0.007	0.0042	-0.5	-0.4	-0.2	-0.1	0.68	0.44	0.29
http://www.ensembl.org/Homo_sapiens/Variation/Summary?v=rs10096633	rs10096633	rs10096633	8	0.1	0.86	0	0.04	1.7e-07	0.23	0.18	-0.04	T	C	0.13	http://www.ncbi.nlm.nih.gov/sites/entrez?Db=gene&Cmd=ShowDetailView&TermToSearch=4023&ordinalpos=1&itool=EntrezSystem2.PEntrez.Gene.Gene_ResultsPanel.Gene_RVDocSum	LPL	LPL	6	http://www.ncbi.nlm.nih.gov/sites/entrez?Db=gene&Cmd=ShowDetailView&TermToSearch=55174&ordinalpos=1&itool=EntrezSystem2.PEntrez.Gene.Gene_ResultsPanel.Gene_RVDocSum	INTS10	INTS10	121	http://www.ncbi.nlm.nih.gov/sites/entrez?Db=gene&Cmd=ShowDetailView&TermToSearch=6570&ordinalpos=1&itool=EntrezSystem2.PEntrez.Gene.Gene_ResultsPanel.Gene_RVDocSum	SLC18A1	SLC18A1	171	5	2.4	0.6	0.7	7.1e-05	0.017	0.011	-0.3	-0.4	-0.2	-0.1	0.81	0.39	0.21
http://www.ensembl.org/Homo_sapiens/Variation/Summary?v=rs17482753	rs17482753	rs17482753	8	0.04	0.93	0	0.03	4.3e-08	0.61	0.21	-0.02	T	G	0.11	http://www.ncbi.nlm.nih.gov/sites/entrez?Db=gene&Cmd=ShowDetailView&TermToSearch=4023&ordinalpos=1&itool=EntrezSystem2.PEntrez.Gene.Gene_ResultsPanel.Gene_RVDocSum	LPL	LPL	8	http://www.ncbi.nlm.nih.gov/sites/entrez?Db=gene&Cmd=ShowDetailView&TermToSearch=55174&ordinalpos=1&itool=EntrezSystem2.PEntrez.Gene.Gene_ResultsPanel.Gene_RVDocSum	INTS10	INTS10	123	http://www.ncbi.nlm.nih.gov/sites/entrez?Db=gene&Cmd=ShowDetailView&TermToSearch=6570&ordinalpos=1&itool=EntrezSystem2.PEntrez.Gene.Gene_ResultsPanel.Gene_RVDocSum	SLC18A1	SLC18A1	170	5.4	2.3	0.8	0.9	8.4e-05	0.0085	0.004	-0.5	-0.4	-0.2	-0.1	0.7	0.43	0.36
http://www.ensembl.org/Homo_sapiens/Variation/Summary?v=rs17091891	rs17091891	rs17091891	8	0.31	0.66	0	0.03	6.5e-07	0.24	0.18	-0.04	C	T	0.13	http://www.ncbi.nlm.nih.gov/sites/entrez?Db=gene&Cmd=ShowDetailView&TermToSearch=4023&ordinalpos=1&itool=EntrezSystem2.PEntrez.Gene.Gene_ResultsPanel.Gene_RVDocSum	LPL	LPL	18	http://www.ncbi.nlm.nih.gov/sites/entrez?Db=gene&Cmd=ShowDetailView&TermToSearch=55174&ordinalpos=1&itool=EntrezSystem2.PEntrez.Gene.Gene_ResultsPanel.Gene_RVDocSum	INTS10	INTS10	134	http://www.ncbi.nlm.nih.gov/sites/entrez?Db=gene&Cmd=ShowDetailView&TermToSearch=6570&ordinalpos=1&itool=EntrezSystem2.PEntrez.Gene.Gene_ResultsPanel.Gene_RVDocSum	SLC18A1	SLC18A1	159	4.4	2.3	0.4	0.5	8.7e-05	0.033	0.023	-0.3	-0.4	-0.1	-0.1	0.78	0.26	0.3
http://www.ensembl.org/Homo_sapiens/Variation/Summary?v=rs12678919	rs12678919	rs12678919	8	0.28	0.69	0	0.02	4.4e-07	0.67	0.21	-0.02	G	A	0.12	http://www.ncbi.nlm.nih.gov/sites/entrez?Db=gene&Cmd=ShowDetailView&TermToSearch=4023&ordinalpos=1&itool=EntrezSystem2.PEntrez.Gene.Gene_ResultsPanel.Gene_RVDocSum	LPL	LPL	19	http://www.ncbi.nlm.nih.gov/sites/entrez?Db=gene&Cmd=ShowDetailView&TermToSearch=55174&ordinalpos=1&itool=EntrezSystem2.PEntrez.Gene.Gene_ResultsPanel.Gene_RVDocSum	INTS10	INTS10	135	http://www.ncbi.nlm.nih.gov/sites/entrez?Db=gene&Cmd=ShowDetailView&TermToSearch=6570&ordinalpos=1&itool=EntrezSystem2.PEntrez.Gene.Gene_ResultsPanel.Gene_RVDocSum	SLC18A1	SLC18A1	158	4.4	2.5	0.3	0.5	4.7e-05	0.04	0.019	-0.5	-0.3	-0.1	-0.1	0.58	0.3	0.42
http://www.ensembl.org/Homo_sapiens/Variation/Summary?v=rs7819706	rs7819706	rs7819706	8	0.35	0.62	0	0.03	8e-07	0.24	0.18	-0.04	G	A	0.13	http://www.ncbi.nlm.nih.gov/sites/entrez?Db=gene&Cmd=ShowDetailView&TermToSearch=4023&ordinalpos=1&itool=EntrezSystem2.PEntrez.Gene.Gene_ResultsPanel.Gene_RVDocSum	LPL	LPL	20	http://www.ncbi.nlm.nih.gov/sites/entrez?Db=gene&Cmd=ShowDetailView&TermToSearch=55174&ordinalpos=1&itool=EntrezSystem2.PEntrez.Gene.Gene_ResultsPanel.Gene_RVDocSum	INTS10	INTS10	135	http://www.ncbi.nlm.nih.gov/sites/entrez?Db=gene&Cmd=ShowDetailView&TermToSearch=6570&ordinalpos=1&itool=EntrezSystem2.PEntrez.Gene.Gene_ResultsPanel.Gene_RVDocSum	SLC18A1	SLC18A1	158	4.3	2.3	0.3	0.4	8.9e-05	0.037	0.025	-0.3	-0.4	-0.1	-0.1	0.77	0.27	0.33
http://www.ensembl.org/Homo_sapiens/Variation/Summary?v=rs7841189	rs7841189	rs7841189	8	0.35	0.62	0	0.03	8.1e-07	0.24	0.19	-0.04	T	C	0.13	http://www.ncbi.nlm.nih.gov/sites/entrez?Db=gene&Cmd=ShowDetailView&TermToSearch=4023&ordinalpos=1&itool=EntrezSystem2.PEntrez.Gene.Gene_ResultsPanel.Gene_RVDocSum	LPL	LPL	21	http://www.ncbi.nlm.nih.gov/sites/entrez?Db=gene&Cmd=ShowDetailView&TermToSearch=55174&ordinalpos=1&itool=EntrezSystem2.PEntrez.Gene.Gene_ResultsPanel.Gene_RVDocSum	INTS10	INTS10	136	http://www.ncbi.nlm.nih.gov/sites/entrez?Db=gene&Cmd=ShowDetailView&TermToSearch=6570&ordinalpos=1&itool=EntrezSystem2.PEntrez.Gene.Gene_ResultsPanel.Gene_RVDocSum	SLC18A1	SLC18A1	157	4.3	2.3	0.3	0.4	8.9e-05	0.037	0.025	-0.3	-0.4	-0.1	-0.1	0.76	0.27	0.33
rs-link	rsnum	SNP	chr	HO	HS	HD	HS+D	P-value-S	P-value-D	Effect-S	Effect-D	Minor Allele	Major Allele	MAF	GENE1-link	GENE1	GENE1	dist1 (Kb)	GENE2-link	GENE2	GENE2	dist2 (Kb)	GENE3-link	GENE3	GENE3	dist3 (Kb)	log10BF-S	log10BF-S-TNT	log10BF-S-PRINCE	log10BF-S-CAP	P-value-S-TNT	P-value-S-PRINCE	P-value-S-CAP	log10BF-D	log10BF-D-TNT	log10BF-D-PRINCE	log10BF-D-CAP	P-value-D-TNT	P-value-D-PRINCE	P-value-D-CAP
http://www.ensembl.org/Homo_sapiens/Variation/Summary?v=rs17410962	rs17410962	rs17410962	8	0.36	0.61	0	0.03	8.4e-07	0.25	0.19	-0.04	A	G	0.12	http://www.ncbi.nlm.nih.gov/sites/entrez?Db=gene&Cmd=ShowDetailView&TermToSearch=4023&ordinalpos=1&itool=EntrezSystem2.PEntrez.Gene.Gene_ResultsPanel.Gene_RVDocSum	LPL	LPL	23	http://www.ncbi.nlm.nih.gov/sites/entrez?Db=gene&Cmd=ShowDetailView&TermToSearch=55174&ordinalpos=1&itool=EntrezSystem2.PEntrez.Gene.Gene_ResultsPanel.Gene_RVDocSum	INTS10	INTS10	138	http://www.ncbi.nlm.nih.gov/sites/entrez?Db=gene&Cmd=ShowDetailView&TermToSearch=6570&ordinalpos=1&itool=EntrezSystem2.PEntrez.Gene.Gene_ResultsPanel.Gene_RVDocSum	SLC18A1	SLC18A1	154	4.3	2.4	0.3	0.4	8.5e-05	0.038	0.027	-0.3	-0.4	-0.1	-0.1	0.77	0.27	0.34
http://www.ensembl.org/Homo_sapiens/Variation/Summary?v=rs17091905	rs17091905	rs17091905	8	0.36	0.61	0	0.03	8.4e-07	0.25	0.19	-0.04	A	G	0.12	http://www.ncbi.nlm.nih.gov/sites/entrez?Db=gene&Cmd=ShowDetailView&TermToSearch=4023&ordinalpos=1&itool=EntrezSystem2.PEntrez.Gene.Gene_ResultsPanel.Gene_RVDocSum	LPL	LPL	25	http://www.ncbi.nlm.nih.gov/sites/entrez?Db=gene&Cmd=ShowDetailView&TermToSearch=55174&ordinalpos=1&itool=EntrezSystem2.PEntrez.Gene.Gene_ResultsPanel.Gene_RVDocSum	INTS10	INTS10	140	http://www.ncbi.nlm.nih.gov/sites/entrez?Db=gene&Cmd=ShowDetailView&TermToSearch=6570&ordinalpos=1&itool=EntrezSystem2.PEntrez.Gene.Gene_ResultsPanel.Gene_RVDocSum	SLC18A1	SLC18A1	153	4.3	2.4	0.3	0.4	8.2e-05	0.038	0.027	-0.3	-0.4	-0.1	-0.1	0.77	0.27	0.34
http://www.ensembl.org/Homo_sapiens/Variation/Summary?v=rs17489268	rs17489268	rs17489268	8	0.95	0.04	0	0	3.3e-05	0.83	0.12	-0.01	A	T	0.26	http://www.ncbi.nlm.nih.gov/sites/entrez?Db=gene&Cmd=ShowDetailView&TermToSearch=4023&ordinalpos=1&itool=EntrezSystem2.PEntrez.Gene.Gene_ResultsPanel.Gene_RVDocSum	LPL	LPL	27	http://www.ncbi.nlm.nih.gov/sites/entrez?Db=gene&Cmd=ShowDetailView&TermToSearch=55174&ordinalpos=1&itool=EntrezSystem2.PEntrez.Gene.Gene_ResultsPanel.Gene_RVDocSum	INTS10	INTS10	142	http://www.ncbi.nlm.nih.gov/sites/entrez?Db=gene&Cmd=ShowDetailView&TermToSearch=6570&ordinalpos=1&itool=EntrezSystem2.PEntrez.Gene.Gene_ResultsPanel.Gene_RVDocSum	SLC18A1	SLC18A1	150	2.7	1.6	0.1	0.1	0.00077	0.07	0.077	-0.7	-0.3	-0.3	-0.2	0.43	0.39	0.47
http://www.ensembl.org/Homo_sapiens/Variation/Summary?v=rs17411024	rs17411024	rs17411024	8	0.3	0.68	0	0.02	4.4e-07	0.66	0.22	-0.02	A	G	0.11	http://www.ncbi.nlm.nih.gov/sites/entrez?Db=gene&Cmd=ShowDetailView&TermToSearch=4023&ordinalpos=1&itool=EntrezSystem2.PEntrez.Gene.Gene_ResultsPanel.Gene_RVDocSum	LPL	LPL	27	http://www.ncbi.nlm.nih.gov/sites/entrez?Db=gene&Cmd=ShowDetailView&TermToSearch=55174&ordinalpos=1&itool=EntrezSystem2.PEntrez.Gene.Gene_ResultsPanel.Gene_RVDocSum	INTS10	INTS10	143	http://www.ncbi.nlm.nih.gov/sites/entrez?Db=gene&Cmd=ShowDetailView&TermToSearch=6570&ordinalpos=1&itool=EntrezSystem2.PEntrez.Gene.Gene_ResultsPanel.Gene_RVDocSum	SLC18A1	SLC18A1	150	4.4	2.4	0.4	0.4	7.5e-05	0.026	0.022	-0.4	-0.3	-0.1	-0.1	0.58	0.22	0.54
http://www.ensembl.org/Homo_sapiens/Variation/Summary?v=rs17411031	rs17411031	rs17411031	8	0.96	0.04	0	0	3.5e-05	0.84	0.12	-0.01	G	C	0.26	http://www.ncbi.nlm.nih.gov/sites/entrez?Db=gene&Cmd=ShowDetailView&TermToSearch=4023&ordinalpos=1&itool=EntrezSystem2.PEntrez.Gene.Gene_ResultsPanel.Gene_RVDocSum	LPL	LPL	28	http://www.ncbi.nlm.nih.gov/sites/entrez?Db=gene&Cmd=ShowDetailView&TermToSearch=55174&ordinalpos=1&itool=EntrezSystem2.PEntrez.Gene.Gene_ResultsPanel.Gene_RVDocSum	INTS10	INTS10	143	http://www.ncbi.nlm.nih.gov/sites/entrez?Db=gene&Cmd=ShowDetailView&TermToSearch=6570&ordinalpos=1&itool=EntrezSystem2.PEntrez.Gene.Gene_ResultsPanel.Gene_RVDocSum	SLC18A1	SLC18A1	150	2.7	1.6	0.1	0.1	0.00072	0.073	0.082	-0.7	-0.3	-0.3	-0.2	0.43	0.39	0.48
http://www.ensembl.org/Homo_sapiens/Variation/Summary?v=rs17411045	rs17411045	rs17411045	8	0.96	0.04	0	0	3.8e-05	0.83	0.12	-0.01	C	T	0.27	http://www.ncbi.nlm.nih.gov/sites/entrez?Db=gene&Cmd=ShowDetailView&TermToSearch=4023&ordinalpos=1&itool=EntrezSystem2.PEntrez.Gene.Gene_ResultsPanel.Gene_RVDocSum	LPL	LPL	28	http://www.ncbi.nlm.nih.gov/sites/entrez?Db=gene&Cmd=ShowDetailView&TermToSearch=55174&ordinalpos=1&itool=EntrezSystem2.PEntrez.Gene.Gene_ResultsPanel.Gene_RVDocSum	INTS10	INTS10	143	http://www.ncbi.nlm.nih.gov/sites/entrez?Db=gene&Cmd=ShowDetailView&TermToSearch=6570&ordinalpos=1&itool=EntrezSystem2.PEntrez.Gene.Gene_ResultsPanel.Gene_RVDocSum	SLC18A1	SLC18A1	150	2.7	1.6	0.1	0.1	0.00072	0.074	0.086	-0.7	-0.3	-0.3	-0.2	0.43	0.4	0.48
http://www.ensembl.org/Homo_sapiens/Variation/Summary?v=rs17489282	rs17489282	rs17489282	8	0.96	0.04	0	0	4.1e-05	0.85	0.12	-0.01	T	C	0.27	http://www.ncbi.nlm.nih.gov/sites/entrez?Db=gene&Cmd=ShowDetailView&TermToSearch=4023&ordinalpos=1&itool=EntrezSystem2.PEntrez.Gene.Gene_ResultsPanel.Gene_RVDocSum	LPL	LPL	28	http://www.ncbi.nlm.nih.gov/sites/entrez?Db=gene&Cmd=ShowDetailView&TermToSearch=55174&ordinalpos=1&itool=EntrezSystem2.PEntrez.Gene.Gene_ResultsPanel.Gene_RVDocSum	INTS10	INTS10	143	http://www.ncbi.nlm.nih.gov/sites/entrez?Db=gene&Cmd=ShowDetailView&TermToSearch=6570&ordinalpos=1&itool=EntrezSystem2.PEntrez.Gene.Gene_ResultsPanel.Gene_RVDocSum	SLC18A1	SLC18A1	150	2.6	1.5	0.1	0.1	0.0008	0.074	0.084	-0.7	-0.3	-0.3	-0.2	0.41	0.4	0.47
http://www.ensembl.org/Homo_sapiens/Variation/Summary?v=rs4922117	rs4922117	rs4922117	8	0.96	0.04	0	0	4.2e-05	0.84	0.12	-0.01	C	T	0.27	http://www.ncbi.nlm.nih.gov/sites/entrez?Db=gene&Cmd=ShowDetailView&TermToSearch=4023&ordinalpos=1&itool=EntrezSystem2.PEntrez.Gene.Gene_ResultsPanel.Gene_RVDocSum	LPL	LPL	28	http://www.ncbi.nlm.nih.gov/sites/entrez?Db=gene&Cmd=ShowDetailView&TermToSearch=55174&ordinalpos=1&itool=EntrezSystem2.PEntrez.Gene.Gene_ResultsPanel.Gene_RVDocSum	INTS10	INTS10	143	http://www.ncbi.nlm.nih.gov/sites/entrez?Db=gene&Cmd=ShowDetailView&TermToSearch=6570&ordinalpos=1&itool=EntrezSystem2.PEntrez.Gene.Gene_ResultsPanel.Gene_RVDocSum	SLC18A1	SLC18A1	150	2.6	1.5	0.1	0.1	0.0008	0.075	0.083	-0.7	-0.3	-0.3	-0.2	0.41	0.39	0.47
http://www.ensembl.org/Homo_sapiens/Variation/Summary?v=rs1372344	rs1372344	rs1372344	8	0.15	0.82	0	0.03	1.8e-07	0.65	0.23	-0.02	T	A	0.12	http://www.ncbi.nlm.nih.gov/sites/entrez?Db=gene&Cmd=ShowDetailView&TermToSearch=4023&ordinalpos=1&itool=EntrezSystem2.PEntrez.Gene.Gene_ResultsPanel.Gene_RVDocSum	LPL	LPL	28	http://www.ncbi.nlm.nih.gov/sites/entrez?Db=gene&Cmd=ShowDetailView&TermToSearch=55174&ordinalpos=1&itool=EntrezSystem2.PEntrez.Gene.Gene_ResultsPanel.Gene_RVDocSum	INTS10	INTS10	143	http://www.ncbi.nlm.nih.gov/sites/entrez?Db=gene&Cmd=ShowDetailView&TermToSearch=6570&ordinalpos=1&itool=EntrezSystem2.PEntrez.Gene.Gene_ResultsPanel.Gene_RVDocSum	SLC18A1	SLC18A1	149	4.8	2.6	0.5	0.5	3.9e-05	0.023	0.017	-0.4	-0.3	-0.1	-0.1	0.56	0.24	0.47
http://www.ensembl.org/Homo_sapiens/Variation/Summary?v=rs2410618	rs2410618	rs2410618	8	0.96	0.04	0	0	4.2e-05	0.9	0.11	0	A	G	0.27	http://www.ncbi.nlm.nih.gov/sites/entrez?Db=gene&Cmd=ShowDetailView&TermToSearch=4023&ordinalpos=1&itool=EntrezSystem2.PEntrez.Gene.Gene_ResultsPanel.Gene_RVDocSum	LPL	LPL	29	http://www.ncbi.nlm.nih.gov/sites/entrez?Db=gene&Cmd=ShowDetailView&TermToSearch=55174&ordinalpos=1&itool=EntrezSystem2.PEntrez.Gene.Gene_ResultsPanel.Gene_RVDocSum	INTS10	INTS10	144	http://www.ncbi.nlm.nih.gov/sites/entrez?Db=gene&Cmd=ShowDetailView&TermToSearch=6570&ordinalpos=1&itool=EntrezSystem2.PEntrez.Gene.Gene_ResultsPanel.Gene_RVDocSum	SLC18A1	SLC18A1	149	2.6	1.5	0.1	0.1	0.00079	0.068	0.095	-0.7	-0.3	-0.3	-0.2	0.41	0.44	0.51
http://www.ensembl.org/Homo_sapiens/Variation/Summary?v=rs2410620	rs2410620	rs2410620	8	0.96	0.04	0	0	3.5e-05	0.89	0.11	0	T	C	0.27	http://www.ncbi.nlm.nih.gov/sites/entrez?Db=gene&Cmd=ShowDetailView&TermToSearch=4023&ordinalpos=1&itool=EntrezSystem2.PEntrez.Gene.Gene_ResultsPanel.Gene_RVDocSum	LPL	LPL	30	http://www.ncbi.nlm.nih.gov/sites/entrez?Db=gene&Cmd=ShowDetailView&TermToSearch=55174&ordinalpos=1&itool=EntrezSystem2.PEntrez.Gene.Gene_ResultsPanel.Gene_RVDocSum	INTS10	INTS10	145	http://www.ncbi.nlm.nih.gov/sites/entrez?Db=gene&Cmd=ShowDetailView&TermToSearch=6570&ordinalpos=1&itool=EntrezSystem2.PEntrez.Gene.Gene_ResultsPanel.Gene_RVDocSum	SLC18A1	SLC18A1	148	2.7	1.6	0.1	0.1	0.00077	0.063	0.085	-0.7	-0.3	-0.3	-0.2	0.41	0.45	0.5
http://www.ensembl.org/Homo_sapiens/Variation/Summary?v=rs2410621	rs2410621	rs2410621	8	0.96	0.04	0	0	3.4e-05	0.9	0.11	0	C	T	0.27	http://www.ncbi.nlm.nih.gov/sites/entrez?Db=gene&Cmd=ShowDetailView&TermToSearch=4023&ordinalpos=1&itool=EntrezSystem2.PEntrez.Gene.Gene_ResultsPanel.Gene_RVDocSum	LPL	LPL	30	http://www.ncbi.nlm.nih.gov/sites/entrez?Db=gene&Cmd=ShowDetailView&TermToSearch=55174&ordinalpos=1&itool=EntrezSystem2.PEntrez.Gene.Gene_ResultsPanel.Gene_RVDocSum	INTS10	INTS10	145	http://www.ncbi.nlm.nih.gov/sites/entrez?Db=gene&Cmd=ShowDetailView&TermToSearch=6570&ordinalpos=1&itool=EntrezSystem2.PEntrez.Gene.Gene_ResultsPanel.Gene_RVDocSum	SLC18A1	SLC18A1	148	2.7	1.6	0.1	0.1	0.00075	0.063	0.086	-0.7	-0.3	-0.3	-0.2	0.4	0.45	0.5
http://www.ensembl.org/Homo_sapiens/Variation/Summary?v=rs2410623	rs2410623	rs2410623	8	0.95	0.05	0	0	3e-05	0.9	0.12	0	G	A	0.26	http://www.ncbi.nlm.nih.gov/sites/entrez?Db=gene&Cmd=ShowDetailView&TermToSearch=4023&ordinalpos=1&itool=EntrezSystem2.PEntrez.Gene.Gene_ResultsPanel.Gene_RVDocSum	LPL	LPL	30	http://www.ncbi.nlm.nih.gov/sites/entrez?Db=gene&Cmd=ShowDetailView&TermToSearch=55174&ordinalpos=1&itool=EntrezSystem2.PEntrez.Gene.Gene_ResultsPanel.Gene_RVDocSum	INTS10	INTS10	145	http://www.ncbi.nlm.nih.gov/sites/entrez?Db=gene&Cmd=ShowDetailView&TermToSearch=6570&ordinalpos=1&itool=EntrezSystem2.PEntrez.Gene.Gene_ResultsPanel.Gene_RVDocSum	SLC18A1	SLC18A1	147	2.7	1.6	0.1	0.1	0.00063	0.064	0.087	-0.7	-0.3	-0.4	-0.2	0.41	0.46	0.51
http://www.ensembl.org/Homo_sapiens/Variation/Summary?v=rs17411126	rs17411126	rs17411126	8	0.95	0.05	0	0	3e-05	0.9	0.12	0	C	T	0.26	http://www.ncbi.nlm.nih.gov/sites/entrez?Db=gene&Cmd=ShowDetailView&TermToSearch=4023&ordinalpos=1&itool=EntrezSystem2.PEntrez.Gene.Gene_ResultsPanel.Gene_RVDocSum	LPL	LPL	31	http://www.ncbi.nlm.nih.gov/sites/entrez?Db=gene&Cmd=ShowDetailView&TermToSearch=55174&ordinalpos=1&itool=EntrezSystem2.PEntrez.Gene.Gene_ResultsPanel.Gene_RVDocSum	INTS10	INTS10	146	http://www.ncbi.nlm.nih.gov/sites/entrez?Db=gene&Cmd=ShowDetailView&TermToSearch=6570&ordinalpos=1&itool=EntrezSystem2.PEntrez.Gene.Gene_ResultsPanel.Gene_RVDocSum	SLC18A1	SLC18A1	147	2.8	1.6	0.1	0.1	0.00062	0.064	0.086	-0.7	-0.3	-0.4	-0.2	0.41	0.46	0.51
http://www.ensembl.org/Homo_sapiens/Variation/Summary?v=rs2103325	rs2103325	rs2103325	8	0.96	0.04	0	0	3.6e-05	0.97	0.12	0	T	C	0.25	http://www.ncbi.nlm.nih.gov/sites/entrez?Db=gene&Cmd=ShowDetailView&TermToSearch=4023&ordinalpos=1&itool=EntrezSystem2.PEntrez.Gene.Gene_ResultsPanel.Gene_RVDocSum	LPL	LPL	34	http://www.ncbi.nlm.nih.gov/sites/entrez?Db=gene&Cmd=ShowDetailView&TermToSearch=6570&ordinalpos=1&itool=EntrezSystem2.PEntrez.Gene.Gene_ResultsPanel.Gene_RVDocSum	SLC18A1	SLC18A1	144	http://www.ncbi.nlm.nih.gov/sites/entrez?Db=gene&Cmd=ShowDetailView&TermToSearch=55174&ordinalpos=1&itool=EntrezSystem2.PEntrez.Gene.Gene_ResultsPanel.Gene_RVDocSum	INTS10	INTS10	149	2.7	1.5	0.1	0.1	0.0008	0.062	0.091	-0.7	-0.3	-0.4	-0.2	0.43	0.53	0.57
http://www.ensembl.org/Homo_sapiens/Variation/Summary?v=rs1581675	rs1581675	rs1581675	8	0.89	0.1	0	0	1.2e-05	0.99	0.13	0	A	T	0.26	http://www.ncbi.nlm.nih.gov/sites/entrez?Db=gene&Cmd=ShowDetailView&TermToSearch=4023&ordinalpos=1&itool=EntrezSystem2.PEntrez.Gene.Gene_ResultsPanel.Gene_RVDocSum	LPL	LPL	34	http://www.ncbi.nlm.nih.gov/sites/entrez?Db=gene&Cmd=ShowDetailView&TermToSearch=6570&ordinalpos=1&itool=EntrezSystem2.PEntrez.Gene.Gene_ResultsPanel.Gene_RVDocSum	SLC18A1	SLC18A1	144	http://www.ncbi.nlm.nih.gov/sites/entrez?Db=gene&Cmd=ShowDetailView&TermToSearch=55174&ordinalpos=1&itool=EntrezSystem2.PEntrez.Gene.Gene_ResultsPanel.Gene_RVDocSum	INTS10	INTS10	149	3.1	1.7	0.3	0.2	0.00054	0.042	0.063	-0.6	-0.3	-0.3	-0.2	0.43	0.51	0.58
http://www.ensembl.org/Homo_sapiens/Variation/Summary?v=rs2119690	rs2119690	rs2119690	8	0.92	0.08	0	0	1.7e-05	0.54	0.12	-0.02	A	G	0.28	http://www.ncbi.nlm.nih.gov/sites/entrez?Db=gene&Cmd=ShowDetailView&TermToSearch=4023&ordinalpos=1&itool=EntrezSystem2.PEntrez.Gene.Gene_ResultsPanel.Gene_RVDocSum	LPL	LPL	35	http://www.ncbi.nlm.nih.gov/sites/entrez?Db=gene&Cmd=ShowDetailView&TermToSearch=6570&ordinalpos=1&itool=EntrezSystem2.PEntrez.Gene.Gene_ResultsPanel.Gene_RVDocSum	SLC18A1	SLC18A1	143	http://www.ncbi.nlm.nih.gov/sites/entrez?Db=gene&Cmd=ShowDetailView&TermToSearch=55174&ordinalpos=1&itool=EntrezSystem2.PEntrez.Gene.Gene_ResultsPanel.Gene_RVDocSum	INTS10	INTS10	150	3	1.8	0.1	0.1	0.00039	0.061	0.083	-0.6	-0.5	-0.3	-0.1	0.79	0.4	0.39
http://www.ensembl.org/Homo_sapiens/Variation/Summary?v=rs2165556	rs2165556	rs2165556	8	0.94	0.06	0	0	2.2e-05	0.94	0.12	0	T	C	0.26	http://www.ncbi.nlm.nih.gov/sites/entrez?Db=gene&Cmd=ShowDetailView&TermToSearch=4023&ordinalpos=1&itool=EntrezSystem2.PEntrez.Gene.Gene_ResultsPanel.Gene_RVDocSum	LPL	LPL	35	http://www.ncbi.nlm.nih.gov/sites/entrez?Db=gene&Cmd=ShowDetailView&TermToSearch=6570&ordinalpos=1&itool=EntrezSystem2.PEntrez.Gene.Gene_ResultsPanel.Gene_RVDocSum	SLC18A1	SLC18A1	143	http://www.ncbi.nlm.nih.gov/sites/entrez?Db=gene&Cmd=ShowDetailView&TermToSearch=55174&ordinalpos=1&itool=EntrezSystem2.PEntrez.Gene.Gene_ResultsPanel.Gene_RVDocSum	INTS10	INTS10	150	2.9	1.6	0.2	0.1	0.00066	0.052	0.08	-0.7	-0.3	-0.4	-0.2	0.43	0.49	0.56
http://www.ensembl.org/Homo_sapiens/Variation/Summary?v=rs6999813	rs6999813	rs6999813	8	0.17	0.8	0	0.03	1.9e-07	0.66	0.24	-0.02	A	T	0.11	http://www.ncbi.nlm.nih.gov/sites/entrez?Db=gene&Cmd=ShowDetailView&TermToSearch=4023&ordinalpos=1&itool=EntrezSystem2.PEntrez.Gene.Gene_ResultsPanel.Gene_RVDocSum	LPL	LPL	39	http://www.ncbi.nlm.nih.gov/sites/entrez?Db=gene&Cmd=ShowDetailView&TermToSearch=6570&ordinalpos=1&itool=EntrezSystem2.PEntrez.Gene.Gene_ResultsPanel.Gene_RVDocSum	SLC18A1	SLC18A1	139	http://www.ncbi.nlm.nih.gov/sites/entrez?Db=gene&Cmd=ShowDetailView&TermToSearch=55174&ordinalpos=1&itool=EntrezSystem2.PEntrez.Gene.Gene_ResultsPanel.Gene_RVDocSum	INTS10	INTS10	154	4.7	2.4	0.5	0.5	5.8e-05	0.019	0.015	-0.4	-0.3	-0.1	-0.2	0.61	0.27	0.59
http://www.ensembl.org/Homo_sapiens/Variation/Summary?v=rs2119689	rs2119689	rs2119689	8	0.93	0.07	0	0	1.8e-05	0.95	0.11	0	T	C	0.26	http://www.ncbi.nlm.nih.gov/sites/entrez?Db=gene&Cmd=ShowDetailView&TermToSearch=4023&ordinalpos=1&itool=EntrezSystem2.PEntrez.Gene.Gene_ResultsPanel.Gene_RVDocSum	LPL	LPL	39	http://www.ncbi.nlm.nih.gov/sites/entrez?Db=gene&Cmd=ShowDetailView&TermToSearch=6570&ordinalpos=1&itool=EntrezSystem2.PEntrez.Gene.Gene_ResultsPanel.Gene_RVDocSum	SLC18A1	SLC18A1	139	http://www.ncbi.nlm.nih.gov/sites/entrez?Db=gene&Cmd=ShowDetailView&TermToSearch=55174&ordinalpos=1&itool=EntrezSystem2.PEntrez.Gene.Gene_ResultsPanel.Gene_RVDocSum	INTS10	INTS10	154	2.9	1.5	0.2	0.2	0.00079	0.046	0.059	-0.7	-0.3	-0.4	-0.2	0.44	0.52	0.56
http://www.ensembl.org/Homo_sapiens/Variation/Summary?v=rs1441762	rs1441762	rs1441762	8	0.93	0.07	0	0	1.9e-05	0.95	0.11	0	A	G	0.26	http://www.ncbi.nlm.nih.gov/sites/entrez?Db=gene&Cmd=ShowDetailView&TermToSearch=4023&ordinalpos=1&itool=EntrezSystem2.PEntrez.Gene.Gene_ResultsPanel.Gene_RVDocSum	LPL	LPL	40	http://www.ncbi.nlm.nih.gov/sites/entrez?Db=gene&Cmd=ShowDetailView&TermToSearch=6570&ordinalpos=1&itool=EntrezSystem2.PEntrez.Gene.Gene_ResultsPanel.Gene_RVDocSum	SLC18A1	SLC18A1	138	http://www.ncbi.nlm.nih.gov/sites/entrez?Db=gene&Cmd=ShowDetailView&TermToSearch=55174&ordinalpos=1&itool=EntrezSystem2.PEntrez.Gene.Gene_ResultsPanel.Gene_RVDocSum	INTS10	INTS10	155	2.9	1.5	0.2	0.2	0.00084	0.046	0.061	-0.7	-0.3	-0.4	-0.2	0.43	0.5	0.56
http://www.ensembl.org/Homo_sapiens/Variation/Summary?v=rs2083637	rs2083637	rs2083637	8	0.93	0.07	0	0	1.9e-05	0.96	0.11	0	G	A	0.26	http://www.ncbi.nlm.nih.gov/sites/entrez?Db=gene&Cmd=ShowDetailView&TermToSearch=4023&ordinalpos=1&itool=EntrezSystem2.PEntrez.Gene.Gene_ResultsPanel.Gene_RVDocSum	LPL	LPL	40	http://www.ncbi.nlm.nih.gov/sites/entrez?Db=gene&Cmd=ShowDetailView&TermToSearch=6570&ordinalpos=1&itool=EntrezSystem2.PEntrez.Gene.Gene_ResultsPanel.Gene_RVDocSum	SLC18A1	SLC18A1	137	http://www.ncbi.nlm.nih.gov/sites/entrez?Db=gene&Cmd=ShowDetailView&TermToSearch=55174&ordinalpos=1&itool=EntrezSystem2.PEntrez.Gene.Gene_ResultsPanel.Gene_RVDocSum	INTS10	INTS10	156	2.9	1.5	0.2	0.2	0.00081	0.046	0.061	-0.7	-0.3	-0.4	-0.2	0.43	0.51	0.58
http://www.ensembl.org/Homo_sapiens/Variation/Summary?v=rs2083636	rs2083636	rs2083636	8	0.93	0.07	0	0	1.8e-05	0.95	0.11	0	G	T	0.26	http://www.ncbi.nlm.nih.gov/sites/entrez?Db=gene&Cmd=ShowDetailView&TermToSearch=4023&ordinalpos=1&itool=EntrezSystem2.PEntrez.Gene.Gene_ResultsPanel.Gene_RVDocSum	LPL	LPL	40	http://www.ncbi.nlm.nih.gov/sites/entrez?Db=gene&Cmd=ShowDetailView&TermToSearch=6570&ordinalpos=1&itool=EntrezSystem2.PEntrez.Gene.Gene_ResultsPanel.Gene_RVDocSum	SLC18A1	SLC18A1	137	http://www.ncbi.nlm.nih.gov/sites/entrez?Db=gene&Cmd=ShowDetailView&TermToSearch=55174&ordinalpos=1&itool=EntrezSystem2.PEntrez.Gene.Gene_ResultsPanel.Gene_RVDocSum	INTS10	INTS10	156	2.9	1.5	0.2	0.2	0.0008	0.045	0.059	-0.7	-0.3	-0.4	-0.2	0.43	0.51	0.56
http://www.ensembl.org/Homo_sapiens/Variation/Summary?v=rs894211	rs894211	rs894211	8	0.95	0.05	0	0	3.1e-05	0.96	0.12	0	T	C	0.26	http://www.ncbi.nlm.nih.gov/sites/entrez?Db=gene&Cmd=ShowDetailView&TermToSearch=4023&ordinalpos=1&itool=EntrezSystem2.PEntrez.Gene.Gene_ResultsPanel.Gene_RVDocSum	LPL	LPL	41	http://www.ncbi.nlm.nih.gov/sites/entrez?Db=gene&Cmd=ShowDetailView&TermToSearch=6570&ordinalpos=1&itool=EntrezSystem2.PEntrez.Gene.Gene_ResultsPanel.Gene_RVDocSum	SLC18A1	SLC18A1	137	http://www.ncbi.nlm.nih.gov/sites/entrez?Db=gene&Cmd=ShowDetailView&TermToSearch=55174&ordinalpos=1&itool=EntrezSystem2.PEntrez.Gene.Gene_ResultsPanel.Gene_RVDocSum	INTS10	INTS10	156	2.7	1.3	0.2	0.2	0.0015	0.043	0.062	-0.7	-0.3	-0.4	-0.2	0.41	0.51	0.53
http://www.ensembl.org/Homo_sapiens/Variation/Summary?v=rs765548	rs765548	rs765548	8	0.9	0.1	0	0	1.2e-05	0.96	0.12	0	T	C	0.26	http://www.ncbi.nlm.nih.gov/sites/entrez?Db=gene&Cmd=ShowDetailView&TermToSearch=4023&ordinalpos=1&itool=EntrezSystem2.PEntrez.Gene.Gene_ResultsPanel.Gene_RVDocSum	LPL	LPL	42	http://www.ncbi.nlm.nih.gov/sites/entrez?Db=gene&Cmd=ShowDetailView&TermToSearch=6570&ordinalpos=1&itool=EntrezSystem2.PEntrez.Gene.Gene_ResultsPanel.Gene_RVDocSum	SLC18A1	SLC18A1	136	http://www.ncbi.nlm.nih.gov/sites/entrez?Db=gene&Cmd=ShowDetailView&TermToSearch=55174&ordinalpos=1&itool=EntrezSystem2.PEntrez.Gene.Gene_ResultsPanel.Gene_RVDocSum	INTS10	INTS10	157	3.1	1.6	0.3	0.2	0.00074	0.038	0.049	-0.7	-0.3	-0.4	-0.2	0.43	0.49	0.56
http://www.ensembl.org/Homo_sapiens/Variation/Summary?v=rs9644637	rs9644637	rs9644637	8	0.94	0.06	0	0	2.4e-05	0.98	0.11	0	C	T	0.27	http://www.ncbi.nlm.nih.gov/sites/entrez?Db=gene&Cmd=ShowDetailView&TermToSearch=4023&ordinalpos=1&itool=EntrezSystem2.PEntrez.Gene.Gene_ResultsPanel.Gene_RVDocSum	LPL	LPL	42	http://www.ncbi.nlm.nih.gov/sites/entrez?Db=gene&Cmd=ShowDetailView&TermToSearch=6570&ordinalpos=1&itool=EntrezSystem2.PEntrez.Gene.Gene_ResultsPanel.Gene_RVDocSum	SLC18A1	SLC18A1	135	http://www.ncbi.nlm.nih.gov/sites/entrez?Db=gene&Cmd=ShowDetailView&TermToSearch=55174&ordinalpos=1&itool=EntrezSystem2.PEntrez.Gene.Gene_ResultsPanel.Gene_RVDocSum	INTS10	INTS10	158	2.8	1.4	0.2	0.2	0.0012	0.042	0.06	-0.7	-0.3	-0.3	-0.2	0.39	0.44	0.57
http://www.ensembl.org/Homo_sapiens/Variation/Summary?v=rs11986942	rs11986942	rs11986942	8	0.97	0.03	0	0	5.3e-05	0.59	0.1	-0.01	G	C	0.3	http://www.ncbi.nlm.nih.gov/sites/entrez?Db=gene&Cmd=ShowDetailView&TermToSearch=4023&ordinalpos=1&itool=EntrezSystem2.PEntrez.Gene.Gene_ResultsPanel.Gene_RVDocSum	LPL	LPL	43	http://www.ncbi.nlm.nih.gov/sites/entrez?Db=gene&Cmd=ShowDetailView&TermToSearch=6570&ordinalpos=1&itool=EntrezSystem2.PEntrez.Gene.Gene_ResultsPanel.Gene_RVDocSum	SLC18A1	SLC18A1	135	http://www.ncbi.nlm.nih.gov/sites/entrez?Db=gene&Cmd=ShowDetailView&TermToSearch=55174&ordinalpos=1&itool=EntrezSystem2.PEntrez.Gene.Gene_ResultsPanel.Gene_RVDocSum	INTS10	INTS10	158	2.5	1.5	0.1	0	0.00089	0.068	0.13	-0.6	-0.4	-0.3	-0.2	0.65	0.29	0.43
http://www.ensembl.org/Homo_sapiens/Variation/Summary?v=rs1837842	rs1837842	rs1837842	8	0.91	0.09	0	0	1.4e-05	0.99	0.12	0	C	T	0.25	http://www.ncbi.nlm.nih.gov/sites/entrez?Db=gene&Cmd=ShowDetailView&TermToSearch=4023&ordinalpos=1&itool=EntrezSystem2.PEntrez.Gene.Gene_ResultsPanel.Gene_RVDocSum	LPL	LPL	44	http://www.ncbi.nlm.nih.gov/sites/entrez?Db=gene&Cmd=ShowDetailView&TermToSearch=6570&ordinalpos=1&itool=EntrezSystem2.PEntrez.Gene.Gene_ResultsPanel.Gene_RVDocSum	SLC18A1	SLC18A1	134	http://www.ncbi.nlm.nih.gov/sites/entrez?Db=gene&Cmd=ShowDetailView&TermToSearch=55174&ordinalpos=1&itool=EntrezSystem2.PEntrez.Gene.Gene_ResultsPanel.Gene_RVDocSum	INTS10	INTS10	159	3	1.5	0.3	0.3	0.00098	0.037	0.046	-0.7	-0.3	-0.4	-0.2	0.39	0.48	0.56
http://www.ensembl.org/Homo_sapiens/Variation/Summary?v=rs1441756	rs1441756	rs1441756	8	0.93	0.06	0	0	2.2e-05	0.99	0.12	0	C	A	0.27	http://www.ncbi.nlm.nih.gov/sites/entrez?Db=gene&Cmd=ShowDetailView&TermToSearch=4023&ordinalpos=1&itool=EntrezSystem2.PEntrez.Gene.Gene_ResultsPanel.Gene_RVDocSum	LPL	LPL	44	http://www.ncbi.nlm.nih.gov/sites/entrez?Db=gene&Cmd=ShowDetailView&TermToSearch=6570&ordinalpos=1&itool=EntrezSystem2.PEntrez.Gene.Gene_ResultsPanel.Gene_RVDocSum	SLC18A1	SLC18A1	134	http://www.ncbi.nlm.nih.gov/sites/entrez?Db=gene&Cmd=ShowDetailView&TermToSearch=55174&ordinalpos=1&itool=EntrezSystem2.PEntrez.Gene.Gene_ResultsPanel.Gene_RVDocSum	INTS10	INTS10	159	2.9	1.4	0.3	0.2	0.0013	0.039	0.051	-0.7	-0.3	-0.4	-0.2	0.41	0.49	0.59
http://www.ensembl.org/Homo_sapiens/Variation/Summary?v=rs4406409	rs4406409	rs4406409	8	0.97	0.03	0	0	5.7e-05	0.97	0.11	0	C	T	0.28	http://www.ncbi.nlm.nih.gov/sites/entrez?Db=gene&Cmd=ShowDetailView&TermToSearch=4023&ordinalpos=1&itool=EntrezSystem2.PEntrez.Gene.Gene_ResultsPanel.Gene_RVDocSum	LPL	LPL	44	http://www.ncbi.nlm.nih.gov/sites/entrez?Db=gene&Cmd=ShowDetailView&TermToSearch=6570&ordinalpos=1&itool=EntrezSystem2.PEntrez.Gene.Gene_ResultsPanel.Gene_RVDocSum	SLC18A1	SLC18A1	133	http://www.ncbi.nlm.nih.gov/sites/entrez?Db=gene&Cmd=ShowDetailView&TermToSearch=55174&ordinalpos=1&itool=EntrezSystem2.PEntrez.Gene.Gene_ResultsPanel.Gene_RVDocSum	INTS10	INTS10	159	2.5	1.3	0.2	0.1	0.0017	0.05	0.1	-0.7	-0.3	-0.3	-0.2	0.38	0.35	0.6
http://www.ensembl.org/Homo_sapiens/Variation/Summary?v=rs1919484	rs1919484	rs1919484	8	0.88	0.12	0	0	1e-05	0.99	0.12	0	A	G	0.25	http://www.ncbi.nlm.nih.gov/sites/entrez?Db=gene&Cmd=ShowDetailView&TermToSearch=4023&ordinalpos=1&itool=EntrezSystem2.PEntrez.Gene.Gene_ResultsPanel.Gene_RVDocSum	LPL	LPL	45	http://www.ncbi.nlm.nih.gov/sites/entrez?Db=gene&Cmd=ShowDetailView&TermToSearch=6570&ordinalpos=1&itool=EntrezSystem2.PEntrez.Gene.Gene_ResultsPanel.Gene_RVDocSum	SLC18A1	SLC18A1	133	http://www.ncbi.nlm.nih.gov/sites/entrez?Db=gene&Cmd=ShowDetailView&TermToSearch=55174&ordinalpos=1&itool=EntrezSystem2.PEntrez.Gene.Gene_ResultsPanel.Gene_RVDocSum	INTS10	INTS10	160	3.2	1.5	0.3	0.3	0.00094	0.031	0.042	-0.7	-0.3	-0.3	-0.2	0.41	0.46	0.58
http://www.ensembl.org/Homo_sapiens/Variation/Summary?v=rs2410629	rs2410629	rs2410629	8	0.99	0.01	0	0	0.00016	0.87	0.09	0	C	T	0.44	http://www.ncbi.nlm.nih.gov/sites/entrez?Db=gene&Cmd=ShowDetailView&TermToSearch=4023&ordinalpos=1&itool=EntrezSystem2.PEntrez.Gene.Gene_ResultsPanel.Gene_RVDocSum	LPL	LPL	47	http://www.ncbi.nlm.nih.gov/sites/entrez?Db=gene&Cmd=ShowDetailView&TermToSearch=6570&ordinalpos=1&itool=EntrezSystem2.PEntrez.Gene.Gene_ResultsPanel.Gene_RVDocSum	SLC18A1	SLC18A1	131	http://www.ncbi.nlm.nih.gov/sites/entrez?Db=gene&Cmd=ShowDetailView&TermToSearch=55174&ordinalpos=1&itool=EntrezSystem2.PEntrez.Gene.Gene_ResultsPanel.Gene_RVDocSum	INTS10	INTS10	162	2.1	0.8	0.1	0.1	0.0054	0.068	0.067	-0.7	-0.6	-0.5	-0.3	0.99	0.89	0.54
http://www.ensembl.org/Homo_sapiens/Variation/Summary?v=rs17489539	rs17489539	rs17489539	8	0.97	0.03	0	0	4.6e-05	0.88	0.1	0	A	T	0.43	http://www.ncbi.nlm.nih.gov/sites/entrez?Db=gene&Cmd=ShowDetailView&TermToSearch=4023&ordinalpos=1&itool=EntrezSystem2.PEntrez.Gene.Gene_ResultsPanel.Gene_RVDocSum	LPL	LPL	49	http://www.ncbi.nlm.nih.gov/sites/entrez?Db=gene&Cmd=ShowDetailView&TermToSearch=6570&ordinalpos=1&itool=EntrezSystem2.PEntrez.Gene.Gene_ResultsPanel.Gene_RVDocSum	SLC18A1	SLC18A1	129	http://www.ncbi.nlm.nih.gov/sites/entrez?Db=gene&Cmd=ShowDetailView&TermToSearch=55174&ordinalpos=1&itool=EntrezSystem2.PEntrez.Gene.Gene_ResultsPanel.Gene_RVDocSum	INTS10	INTS10	164	2.6	0.9	0.3	0.2	0.0042	0.032	0.047	-0.7	-0.6	-0.4	-0.3	0.95	0.54	0.54
http://www.ensembl.org/Homo_sapiens/Variation/Summary?v=rs4922119	rs4922119	rs4922119	8	0.97	0.03	0	0	4.7e-05	0.88	0.1	0	T	C	0.43	http://www.ncbi.nlm.nih.gov/sites/entrez?Db=gene&Cmd=ShowDetailView&TermToSearch=4023&ordinalpos=1&itool=EntrezSystem2.PEntrez.Gene.Gene_ResultsPanel.Gene_RVDocSum	LPL	LPL	49	http://www.ncbi.nlm.nih.gov/sites/entrez?Db=gene&Cmd=ShowDetailView&TermToSearch=6570&ordinalpos=1&itool=EntrezSystem2.PEntrez.Gene.Gene_ResultsPanel.Gene_RVDocSum	SLC18A1	SLC18A1	128	http://www.ncbi.nlm.nih.gov/sites/entrez?Db=gene&Cmd=ShowDetailView&TermToSearch=55174&ordinalpos=1&itool=EntrezSystem2.PEntrez.Gene.Gene_ResultsPanel.Gene_RVDocSum	INTS10	INTS10	165	2.5	0.9	0.3	0.2	0.0042	0.032	0.048	-0.7	-0.6	-0.4	-0.3	0.95	0.54	0.54
http://www.ensembl.org/Homo_sapiens/Variation/Summary?v=rs4375019	rs4375019	rs4375019	8	0.99	0.01	0	0	0.00016	0.99	0.09	0	A	T	0.45	http://www.ncbi.nlm.nih.gov/sites/entrez?Db=gene&Cmd=ShowDetailView&TermToSearch=4023&ordinalpos=1&itool=EntrezSystem2.PEntrez.Gene.Gene_ResultsPanel.Gene_RVDocSum	LPL	LPL	50	http://www.ncbi.nlm.nih.gov/sites/entrez?Db=gene&Cmd=ShowDetailView&TermToSearch=6570&ordinalpos=1&itool=EntrezSystem2.PEntrez.Gene.Gene_ResultsPanel.Gene_RVDocSum	SLC18A1	SLC18A1	128	http://www.ncbi.nlm.nih.gov/sites/entrez?Db=gene&Cmd=ShowDetailView&TermToSearch=55174&ordinalpos=1&itool=EntrezSystem2.PEntrez.Gene.Gene_ResultsPanel.Gene_RVDocSum	INTS10	INTS10	165	2.1	0.8	0.1	0.1	0.0058	0.058	0.074	-0.7	-0.6	-0.4	-0.3	0.97	0.66	0.51
http://www.ensembl.org/Homo_sapiens/Variation/Summary?v=rs4333617	rs4333617	rs4333617	8	0.97	0.03	0	0	4.6e-05	0.88	0.1	0	G	A	0.43	http://www.ncbi.nlm.nih.gov/sites/entrez?Db=gene&Cmd=ShowDetailView&TermToSearch=4023&ordinalpos=1&itool=EntrezSystem2.PEntrez.Gene.Gene_ResultsPanel.Gene_RVDocSum	LPL	LPL	50	http://www.ncbi.nlm.nih.gov/sites/entrez?Db=gene&Cmd=ShowDetailView&TermToSearch=6570&ordinalpos=1&itool=EntrezSystem2.PEntrez.Gene.Gene_ResultsPanel.Gene_RVDocSum	SLC18A1	SLC18A1	127	http://www.ncbi.nlm.nih.gov/sites/entrez?Db=gene&Cmd=ShowDetailView&TermToSearch=55174&ordinalpos=1&itool=EntrezSystem2.PEntrez.Gene.Gene_ResultsPanel.Gene_RVDocSum	INTS10	INTS10	165	2.5	0.9	0.3	0.2	0.0041	0.032	0.048	-0.7	-0.6	-0.4	-0.3	0.95	0.53	0.54
http://www.ensembl.org/Homo_sapiens/Variation/Summary?v=rs2410630	rs2410630	rs2410630	8	0.96	0.04	0	0	3.5e-05	0.78	0.1	0.01	T	C	0.43	http://www.ncbi.nlm.nih.gov/sites/entrez?Db=gene&Cmd=ShowDetailView&TermToSearch=4023&ordinalpos=1&itool=EntrezSystem2.PEntrez.Gene.Gene_ResultsPanel.Gene_RVDocSum	LPL	LPL	50	http://www.ncbi.nlm.nih.gov/sites/entrez?Db=gene&Cmd=ShowDetailView&TermToSearch=6570&ordinalpos=1&itool=EntrezSystem2.PEntrez.Gene.Gene_ResultsPanel.Gene_RVDocSum	SLC18A1	SLC18A1	127	http://www.ncbi.nlm.nih.gov/sites/entrez?Db=gene&Cmd=ShowDetailView&TermToSearch=55174&ordinalpos=1&itool=EntrezSystem2.PEntrez.Gene.Gene_ResultsPanel.Gene_RVDocSum	INTS10	INTS10	166	2.7	0.9	0.3	0.3	0.0041	0.03	0.036	-0.7	-0.6	-0.4	-0.3	0.95	0.43	0.58
http://www.ensembl.org/Homo_sapiens/Variation/Summary?v=rs6586886	rs6586886	rs6586886	8	0.98	0.02	0	0	8.3e-05	0.83	0.1	0.01	A	G	0.42	http://www.ncbi.nlm.nih.gov/sites/entrez?Db=gene&Cmd=ShowDetailView&TermToSearch=4023&ordinalpos=1&itool=EntrezSystem2.PEntrez.Gene.Gene_ResultsPanel.Gene_RVDocSum	LPL	LPL	51	http://www.ncbi.nlm.nih.gov/sites/entrez?Db=gene&Cmd=ShowDetailView&TermToSearch=6570&ordinalpos=1&itool=EntrezSystem2.PEntrez.Gene.Gene_ResultsPanel.Gene_RVDocSum	SLC18A1	SLC18A1	127	http://www.ncbi.nlm.nih.gov/sites/entrez?Db=gene&Cmd=ShowDetailView&TermToSearch=55174&ordinalpos=1&itool=EntrezSystem2.PEntrez.Gene.Gene_ResultsPanel.Gene_RVDocSum	INTS10	INTS10	166	2.3	0.8	0.3	0.2	0.0057	0.036	0.057	-0.7	-0.6	-0.4	-0.3	0.91	0.49	0.52
http://www.ensembl.org/Homo_sapiens/Variation/Summary?v=rs7016880	rs7016880	rs7016880	8	0.38	0.6	0	0.03	6.6e-07	0.5	0.24	-0.03	C	G	0.09	http://www.ncbi.nlm.nih.gov/sites/entrez?Db=gene&Cmd=ShowDetailView&TermToSearch=4023&ordinalpos=1&itool=EntrezSystem2.PEntrez.Gene.Gene_ResultsPanel.Gene_RVDocSum	LPL	LPL	52	http://www.ncbi.nlm.nih.gov/sites/entrez?Db=gene&Cmd=ShowDetailView&TermToSearch=6570&ordinalpos=1&itool=EntrezSystem2.PEntrez.Gene.Gene_ResultsPanel.Gene_RVDocSum	SLC18A1	SLC18A1	126	http://www.ncbi.nlm.nih.gov/sites/entrez?Db=gene&Cmd=ShowDetailView&TermToSearch=55174&ordinalpos=1&itool=EntrezSystem2.PEntrez.Gene.Gene_ResultsPanel.Gene_RVDocSum	INTS10	INTS10	167	4.2	2.1	0.5	0.4	0.00011	0.019	0.021	-0.4	-0.3	-0.1	-0.2	0.73	0.2	0.83
http://www.ensembl.org/Homo_sapiens/Variation/Summary?v=rs7007609	rs7007609	rs7007609	8	0.4	0.57	0	0.03	7.3e-07	0.49	0.24	-0.03	C	T	0.08	http://www.ncbi.nlm.nih.gov/sites/entrez?Db=gene&Cmd=ShowDetailView&TermToSearch=4023&ordinalpos=1&itool=EntrezSystem2.PEntrez.Gene.Gene_ResultsPanel.Gene_RVDocSum	LPL	LPL	52	http://www.ncbi.nlm.nih.gov/sites/entrez?Db=gene&Cmd=ShowDetailView&TermToSearch=6570&ordinalpos=1&itool=EntrezSystem2.PEntrez.Gene.Gene_ResultsPanel.Gene_RVDocSum	SLC18A1	SLC18A1	126	http://www.ncbi.nlm.nih.gov/sites/entrez?Db=gene&Cmd=ShowDetailView&TermToSearch=55174&ordinalpos=1&itool=EntrezSystem2.PEntrez.Gene.Gene_ResultsPanel.Gene_RVDocSum	INTS10	INTS10	167	4.2	2.1	0.5	0.4	0.00012	0.019	0.022	-0.3	-0.3	-0.1	-0.2	0.74	0.19	0.83
http://www.ensembl.org/Homo_sapiens/Variation/Summary?v=rs7007797	rs7007797	rs7007797	8	0.44	0.53	0	0.02	8.7e-07	0.45	0.24	-0.04	G	T	0.08	http://www.ncbi.nlm.nih.gov/sites/entrez?Db=gene&Cmd=ShowDetailView&TermToSearch=4023&ordinalpos=1&itool=EntrezSystem2.PEntrez.Gene.Gene_ResultsPanel.Gene_RVDocSum	LPL	LPL	52	http://www.ncbi.nlm.nih.gov/sites/entrez?Db=gene&Cmd=ShowDetailView&TermToSearch=6570&ordinalpos=1&itool=EntrezSystem2.PEntrez.Gene.Gene_ResultsPanel.Gene_RVDocSum	SLC18A1	SLC18A1	125	http://www.ncbi.nlm.nih.gov/sites/entrez?Db=gene&Cmd=ShowDetailView&TermToSearch=55174&ordinalpos=1&itool=EntrezSystem2.PEntrez.Gene.Gene_ResultsPanel.Gene_RVDocSum	INTS10	INTS10	167	4.1	2.1	0.5	0.4	0.00012	0.02	0.025	-0.3	-0.3	0	-0.2	0.75	0.18	0.8
http://www.ensembl.org/Homo_sapiens/Variation/Summary?v=rs7004149	rs7004149	rs7004149	8	0.41	0.56	0	0.03	7.7e-07	0.47	0.25	-0.04	G	A	0.08	http://www.ncbi.nlm.nih.gov/sites/entrez?Db=gene&Cmd=ShowDetailView&TermToSearch=4023&ordinalpos=1&itool=EntrezSystem2.PEntrez.Gene.Gene_ResultsPanel.Gene_RVDocSum	LPL	LPL	52	http://www.ncbi.nlm.nih.gov/sites/entrez?Db=gene&Cmd=ShowDetailView&TermToSearch=6570&ordinalpos=1&itool=EntrezSystem2.PEntrez.Gene.Gene_ResultsPanel.Gene_RVDocSum	SLC18A1	SLC18A1	125	http://www.ncbi.nlm.nih.gov/sites/entrez?Db=gene&Cmd=ShowDetailView&TermToSearch=55174&ordinalpos=1&itool=EntrezSystem2.PEntrez.Gene.Gene_ResultsPanel.Gene_RVDocSum	INTS10	INTS10	168	4.2	2.1	0.5	0.4	0.00012	0.019	0.022	-0.3	-0.3	-0.1	-0.2	0.75	0.19	0.82
http://www.ensembl.org/Homo_sapiens/Variation/Summary?v=rs7004158	rs7004158	rs7004158	8	0.44	0.54	0	0.03	8.2e-07	0.44	0.25	-0.04	G	A	0.08	http://www.ncbi.nlm.nih.gov/sites/entrez?Db=gene&Cmd=ShowDetailView&TermToSearch=4023&ordinalpos=1&itool=EntrezSystem2.PEntrez.Gene.Gene_ResultsPanel.Gene_RVDocSum	LPL	LPL	52	http://www.ncbi.nlm.nih.gov/sites/entrez?Db=gene&Cmd=ShowDetailView&TermToSearch=6570&ordinalpos=1&itool=EntrezSystem2.PEntrez.Gene.Gene_ResultsPanel.Gene_RVDocSum	SLC18A1	SLC18A1	125	http://www.ncbi.nlm.nih.gov/sites/entrez?Db=gene&Cmd=ShowDetailView&TermToSearch=55174&ordinalpos=1&itool=EntrezSystem2.PEntrez.Gene.Gene_ResultsPanel.Gene_RVDocSum	INTS10	INTS10	168	4.1	2	0.5	0.4	0.00013	0.017	0.021	-0.3	-0.3	-0.1	-0.2	0.77	0.19	0.82
http://www.ensembl.org/Homo_sapiens/Variation/Summary?v=rs6983430	rs6983430	rs6983430	8	0.43	0.54	0	0.03	8e-07	0.43	0.25	-0.04	C	G	0.08	http://www.ncbi.nlm.nih.gov/sites/entrez?Db=gene&Cmd=ShowDetailView&TermToSearch=4023&ordinalpos=1&itool=EntrezSystem2.PEntrez.Gene.Gene_ResultsPanel.Gene_RVDocSum	LPL	LPL	52	http://www.ncbi.nlm.nih.gov/sites/entrez?Db=gene&Cmd=ShowDetailView&TermToSearch=6570&ordinalpos=1&itool=EntrezSystem2.PEntrez.Gene.Gene_ResultsPanel.Gene_RVDocSum	SLC18A1	SLC18A1	125	http://www.ncbi.nlm.nih.gov/sites/entrez?Db=gene&Cmd=ShowDetailView&TermToSearch=55174&ordinalpos=1&itool=EntrezSystem2.PEntrez.Gene.Gene_ResultsPanel.Gene_RVDocSum	INTS10	INTS10	168	4.1	2	0.6	0.4	0.00013	0.016	0.021	-0.3	-0.3	-0.1	-0.2	0.77	0.19	0.81
http://www.ensembl.org/Homo_sapiens/Variation/Summary?v=rs12678603	rs12678603	rs12678603	8	0.42	0.55	0	0.03	7.6e-07	0.45	0.25	-0.04	T	C	0.08	http://www.ncbi.nlm.nih.gov/sites/entrez?Db=gene&Cmd=ShowDetailView&TermToSearch=4023&ordinalpos=1&itool=EntrezSystem2.PEntrez.Gene.Gene_ResultsPanel.Gene_RVDocSum	LPL	LPL	53	http://www.ncbi.nlm.nih.gov/sites/entrez?Db=gene&Cmd=ShowDetailView&TermToSearch=6570&ordinalpos=1&itool=EntrezSystem2.PEntrez.Gene.Gene_ResultsPanel.Gene_RVDocSum	SLC18A1	SLC18A1	125	http://www.ncbi.nlm.nih.gov/sites/entrez?Db=gene&Cmd=ShowDetailView&TermToSearch=55174&ordinalpos=1&itool=EntrezSystem2.PEntrez.Gene.Gene_ResultsPanel.Gene_RVDocSum	INTS10	INTS10	168	4.2	2	0.6	0.4	0.00013	0.015	0.022	-0.3	-0.2	-0.1	-0.2	0.73	0.19	0.8
http://www.ensembl.org/Homo_sapiens/Variation/Summary?v=rs12678604	rs12678604	rs12678604	8	0.42	0.56	0	0.03	7.4e-07	0.45	0.26	-0.04	G	C	0.08	http://www.ncbi.nlm.nih.gov/sites/entrez?Db=gene&Cmd=ShowDetailView&TermToSearch=4023&ordinalpos=1&itool=EntrezSystem2.PEntrez.Gene.Gene_ResultsPanel.Gene_RVDocSum	LPL	LPL	53	http://www.ncbi.nlm.nih.gov/sites/entrez?Db=gene&Cmd=ShowDetailView&TermToSearch=6570&ordinalpos=1&itool=EntrezSystem2.PEntrez.Gene.Gene_ResultsPanel.Gene_RVDocSum	SLC18A1	SLC18A1	125	http://www.ncbi.nlm.nih.gov/sites/entrez?Db=gene&Cmd=ShowDetailView&TermToSearch=55174&ordinalpos=1&itool=EntrezSystem2.PEntrez.Gene.Gene_ResultsPanel.Gene_RVDocSum	INTS10	INTS10	168	4.2	2	0.6	0.4	0.00013	0.015	0.021	-0.3	-0.2	-0.1	-0.2	0.72	0.19	0.8
http://www.ensembl.org/Homo_sapiens/Variation/Summary?v=rs11989309	rs11989309	rs11989309	8	0.33	0.64	0	0.03	4.9e-07	0.52	0.26	-0.03	T	C	0.08	http://www.ncbi.nlm.nih.gov/sites/entrez?Db=gene&Cmd=ShowDetailView&TermToSearch=4023&ordinalpos=1&itool=EntrezSystem2.PEntrez.Gene.Gene_ResultsPanel.Gene_RVDocSum	LPL	LPL	56	http://www.ncbi.nlm.nih.gov/sites/entrez?Db=gene&Cmd=ShowDetailView&TermToSearch=6570&ordinalpos=1&itool=EntrezSystem2.PEntrez.Gene.Gene_ResultsPanel.Gene_RVDocSum	SLC18A1	SLC18A1	122	http://www.ncbi.nlm.nih.gov/sites/entrez?Db=gene&Cmd=ShowDetailView&TermToSearch=55174&ordinalpos=1&itool=EntrezSystem2.PEntrez.Gene.Gene_ResultsPanel.Gene_RVDocSum	INTS10	INTS10	171	4.3	2.1	0.6	0.4	0.0001	0.013	0.02	-0.3	-0.2	0	-0.2	0.57	0.19	0.76
http://www.ensembl.org/Homo_sapiens/Variation/Summary?v=rs7816447	rs7816447	rs7816447	8	0.33	0.64	0	0.03	4.8e-07	0.52	0.26	-0.03	C	T	0.08	http://www.ncbi.nlm.nih.gov/sites/entrez?Db=gene&Cmd=ShowDetailView&TermToSearch=4023&ordinalpos=1&itool=EntrezSystem2.PEntrez.Gene.Gene_ResultsPanel.Gene_RVDocSum	LPL	LPL	58	http://www.ncbi.nlm.nih.gov/sites/entrez?Db=gene&Cmd=ShowDetailView&TermToSearch=6570&ordinalpos=1&itool=EntrezSystem2.PEntrez.Gene.Gene_ResultsPanel.Gene_RVDocSum	SLC18A1	SLC18A1	119	http://www.ncbi.nlm.nih.gov/sites/entrez?Db=gene&Cmd=ShowDetailView&TermToSearch=526&ordinalpos=1&itool=EntrezSystem2.PEntrez.Gene.Gene_ResultsPanel.Gene_RVDocSum	ATP6V1B2	ATP6V1B2	172	4.3	2.1	0.6	0.4	0.00011	0.013	0.02	-0.3	-0.2	0	-0.2	0.57	0.19	0.76
http://www.ensembl.org/Homo_sapiens/Variation/Summary?v=rs11984636	rs11984636	rs11984636	8	0.33	0.64	0	0.03	4.8e-07	0.52	0.26	-0.03	C	T	0.08	http://www.ncbi.nlm.nih.gov/sites/entrez?Db=gene&Cmd=ShowDetailView&TermToSearch=4023&ordinalpos=1&itool=EntrezSystem2.PEntrez.Gene.Gene_ResultsPanel.Gene_RVDocSum	LPL	LPL	61	http://www.ncbi.nlm.nih.gov/sites/entrez?Db=gene&Cmd=ShowDetailView&TermToSearch=6570&ordinalpos=1&itool=EntrezSystem2.PEntrez.Gene.Gene_ResultsPanel.Gene_RVDocSum	SLC18A1	SLC18A1	117	http://www.ncbi.nlm.nih.gov/sites/entrez?Db=gene&Cmd=ShowDetailView&TermToSearch=526&ordinalpos=1&itool=EntrezSystem2.PEntrez.Gene.Gene_ResultsPanel.Gene_RVDocSum	ATP6V1B2	ATP6V1B2	169	4.3	2.1	0.6	0.4	0.0001	0.013	0.02	-0.3	-0.2	0	-0.2	0.57	0.19	0.75
http://www.ensembl.org/Homo_sapiens/Variation/Summary?v=rs6993414	rs6993414	rs6993414	8	0.34	0.63	0	0.03	4.7e-07	0.45	0.28	-0.04	G	A	0.07	http://www.ncbi.nlm.nih.gov/sites/entrez?Db=gene&Cmd=ShowDetailView&TermToSearch=4023&ordinalpos=1&itool=EntrezSystem2.PEntrez.Gene.Gene_ResultsPanel.Gene_RVDocSum	LPL	LPL	78	http://www.ncbi.nlm.nih.gov/sites/entrez?Db=gene&Cmd=ShowDetailView&TermToSearch=6570&ordinalpos=1&itool=EntrezSystem2.PEntrez.Gene.Gene_ResultsPanel.Gene_RVDocSum	SLC18A1	SLC18A1	99	http://www.ncbi.nlm.nih.gov/sites/entrez?Db=gene&Cmd=ShowDetailView&TermToSearch=526&ordinalpos=1&itool=EntrezSystem2.PEntrez.Gene.Gene_ResultsPanel.Gene_RVDocSum	ATP6V1B2	ATP6V1B2	152	4.3	2.1	0.7	0.3	0.00011	0.01	0.03	-0.3	-0.2	0	-0.1	0.54	0.17	0.53
http://www.ensembl.org/Homo_sapiens/Variation/Summary?v=rs11991231	rs11991231	rs11991231	8	0.37	0.6	0	0.03	5.3e-07	0.45	0.28	-0.04	C	T	0.08	http://www.ncbi.nlm.nih.gov/sites/entrez?Db=gene&Cmd=ShowDetailView&TermToSearch=4023&ordinalpos=1&itool=EntrezSystem2.PEntrez.Gene.Gene_ResultsPanel.Gene_RVDocSum	LPL	LPL	83	http://www.ncbi.nlm.nih.gov/sites/entrez?Db=gene&Cmd=ShowDetailView&TermToSearch=6570&ordinalpos=1&itool=EntrezSystem2.PEntrez.Gene.Gene_ResultsPanel.Gene_RVDocSum	SLC18A1	SLC18A1	94	http://www.ncbi.nlm.nih.gov/sites/entrez?Db=gene&Cmd=ShowDetailView&TermToSearch=526&ordinalpos=1&itool=EntrezSystem2.PEntrez.Gene.Gene_ResultsPanel.Gene_RVDocSum	ATP6V1B2	ATP6V1B2	147	4.3	2.2	0.6	0.3	7.9e-05	0.012	0.036	-0.3	-0.2	0	-0.1	0.57	0.19	0.54
http://www.ensembl.org/Homo_sapiens/Variation/Summary?v=rs6586891	rs6586891	rs6586891	8	0.99	0.01	0	0	0.00018	0.3	-0.1	0.03	C	A	0.35	http://www.ncbi.nlm.nih.gov/sites/entrez?Db=gene&Cmd=ShowDetailView&TermToSearch=6570&ordinalpos=1&itool=EntrezSystem2.PEntrez.Gene.Gene_ResultsPanel.Gene_RVDocSum	SLC18A1	SLC18A1	88	http://www.ncbi.nlm.nih.gov/sites/entrez?Db=gene&Cmd=ShowDetailView&TermToSearch=4023&ordinalpos=1&itool=EntrezSystem2.PEntrez.Gene.Gene_ResultsPanel.Gene_RVDocSum	LPL	LPL	90	http://www.ncbi.nlm.nih.gov/sites/entrez?Db=gene&Cmd=ShowDetailView&TermToSearch=526&ordinalpos=1&itool=EntrezSystem2.PEntrez.Gene.Gene_ResultsPanel.Gene_RVDocSum	ATP6V1B2	ATP6V1B2	140	2.2	0.6	0.6	0.1	0.018	0.013	0.11	-0.5	-0.5	-0.3	0.3	0.78	0.54	0.037
http://www.ensembl.org/Homo_sapiens/Variation/Summary?v=rs4128744	rs4128744	rs4128744	8	0.97	0.03	0	0	5.9e-05	0.19	0.18	-0.06	T	C	0.12	http://www.ncbi.nlm.nih.gov/sites/entrez?Db=gene&Cmd=ShowDetailView&TermToSearch=6570&ordinalpos=1&itool=EntrezSystem2.PEntrez.Gene.Gene_ResultsPanel.Gene_RVDocSum	SLC18A1	SLC18A1	83	http://www.ncbi.nlm.nih.gov/sites/entrez?Db=gene&Cmd=ShowDetailView&TermToSearch=4023&ordinalpos=1&itool=EntrezSystem2.PEntrez.Gene.Gene_ResultsPanel.Gene_RVDocSum	LPL	LPL	95	http://www.ncbi.nlm.nih.gov/sites/entrez?Db=gene&Cmd=ShowDetailView&TermToSearch=526&ordinalpos=1&itool=EntrezSystem2.PEntrez.Gene.Gene_ResultsPanel.Gene_RVDocSum	ATP6V1B2	ATP6V1B2	135	2.5	1.8	0.1	0	0.00029	0.076	0.21	-0.2	-0.3	-0.2	0.2	0.97	0.39	0.077
http://www.ensembl.org/Homo_sapiens/Variation/Summary?v=rs9644568	rs9644568	rs9644568	8	0.95	0.05	0	0	2.6e-05	0.27	0.21	-0.05	A	G	0.11	http://www.ncbi.nlm.nih.gov/sites/entrez?Db=gene&Cmd=ShowDetailView&TermToSearch=6570&ordinalpos=1&itool=EntrezSystem2.PEntrez.Gene.Gene_ResultsPanel.Gene_RVDocSum	SLC18A1	SLC18A1	74	http://www.ncbi.nlm.nih.gov/sites/entrez?Db=gene&Cmd=ShowDetailView&TermToSearch=4023&ordinalpos=1&itool=EntrezSystem2.PEntrez.Gene.Gene_ResultsPanel.Gene_RVDocSum	LPL	LPL	104	http://www.ncbi.nlm.nih.gov/sites/entrez?Db=gene&Cmd=ShowDetailView&TermToSearch=526&ordinalpos=1&itool=EntrezSystem2.PEntrez.Gene.Gene_ResultsPanel.Gene_RVDocSum	ATP6V1B2	ATP6V1B2	126	2.8	2	0.1	0	0.0002	0.077	0.15	-0.2	-0.3	-0.2	0.1	1	0.46	0.11
http://www.ensembl.org/Homo_sapiens/Variation/Summary?v=rs13263508	rs13263508	rs13263508	8	0.98	0.02	0	0	0.00012	0.58	-0.1	0.01	G	T	0.48	http://www.ncbi.nlm.nih.gov/sites/entrez?Db=gene&Cmd=ShowDetailView&TermToSearch=6570&ordinalpos=1&itool=EntrezSystem2.PEntrez.Gene.Gene_ResultsPanel.Gene_RVDocSum	SLC18A1	SLC18A1	60	http://www.ncbi.nlm.nih.gov/sites/entrez?Db=gene&Cmd=ShowDetailView&TermToSearch=526&ordinalpos=1&itool=EntrezSystem2.PEntrez.Gene.Gene_ResultsPanel.Gene_RVDocSum	ATP6V1B2	ATP6V1B2	113	http://www.ncbi.nlm.nih.gov/sites/entrez?Db=gene&Cmd=ShowDetailView&TermToSearch=4023&ordinalpos=1&itool=EntrezSystem2.PEntrez.Gene.Gene_ResultsPanel.Gene_RVDocSum	LPL	LPL	117	2.2	0.6	1.1	-0.2	0.012	0.0025	0.42	-0.4	-0.6	-0.3	0.2	0.86	0.96	0.061
http://www.ensembl.org/Homo_sapiens/Variation/Summary?v=rs17581368	rs17581368	rs17581368	8	0.99	0.01	0	0	0.00014	0.89	0.12	0	A	C	0.33	http://www.ncbi.nlm.nih.gov/sites/entrez?Db=gene&Cmd=ShowDetailView&TermToSearch=403294&ordinalpos=1&itool=EntrezSystem2.PEntrez.Gene.Gene_ResultsPanel.Gene_RVDocSum	OR6R2P	OR6R2P	7	http://www.ncbi.nlm.nih.gov/sites/entrez?Db=gene&Cmd=ShowDetailView&TermToSearch=727724&ordinalpos=1&itool=EntrezSystem2.PEntrez.Gene.Gene_ResultsPanel.Gene_RVDocSum	LOC727724	LOC727724	16	http://www.ncbi.nlm.nih.gov/sites/entrez?Db=gene&Cmd=ShowDetailView&TermToSearch=2675&ordinalpos=1&itool=EntrezSystem2.PEntrez.Gene.Gene_ResultsPanel.Gene_RVDocSum	GFRA2	GFRA2	66	2.2	0.1	1	0.2	0.063	0.0037	0.06	-0.6	-0.4	-0.3	-0.3	0.49	0.45	0.74
http://www.ensembl.org/Homo_sapiens/Variation/Summary?v=rs6989175	rs6989175	rs6989175	8	0.99	0.01	0	0	0.00017	0.63	0.13	-0.02	A	C	0.14	http://www.ncbi.nlm.nih.gov/sites/entrez?Db=gene&Cmd=ShowDetailView&TermToSearch=80005&ordinalpos=1&itool=EntrezSystem2.PEntrez.Gene.Gene_ResultsPanel.Gene_RVDocSum	DOCK5	DOCK5	0	http://www.ncbi.nlm.nih.gov/sites/entrez?Db=gene&Cmd=ShowDetailView&TermToSearch=2796&ordinalpos=1&itool=EntrezSystem2.PEntrez.Gene.Gene_ResultsPanel.Gene_RVDocSum	GNRH1	GNRH1	169	http://www.ncbi.nlm.nih.gov/sites/entrez?Db=gene&Cmd=ShowDetailView&TermToSearch=54793&ordinalpos=1&itool=EntrezSystem2.PEntrez.Gene.Gene_ResultsPanel.Gene_RVDocSum	KCTD9	KCTD9	177	2.1	-0.2	2.2	0.1	0.24	0.00012	0.086	-0.5	-0.4	-0.3	-0.2	0.66	0.97	0.65
http://www.ensembl.org/Homo_sapiens/Variation/Summary?v=rs1510764	rs1510764	rs1510764	8	0.99	0.01	0	0	0.00017	0.64	0.13	-0.02	C	T	0.14	http://www.ncbi.nlm.nih.gov/sites/entrez?Db=gene&Cmd=ShowDetailView&TermToSearch=80005&ordinalpos=1&itool=EntrezSystem2.PEntrez.Gene.Gene_ResultsPanel.Gene_RVDocSum	DOCK5	DOCK5	0	http://www.ncbi.nlm.nih.gov/sites/entrez?Db=gene&Cmd=ShowDetailView&TermToSearch=2796&ordinalpos=1&itool=EntrezSystem2.PEntrez.Gene.Gene_ResultsPanel.Gene_RVDocSum	GNRH1	GNRH1	167	http://www.ncbi.nlm.nih.gov/sites/entrez?Db=gene&Cmd=ShowDetailView&TermToSearch=54793&ordinalpos=1&itool=EntrezSystem2.PEntrez.Gene.Gene_ResultsPanel.Gene_RVDocSum	KCTD9	KCTD9	176	2.1	-0.2	2.2	0.1	0.24	0.00012	0.084	-0.5	-0.4	-0.3	-0.2	0.65	0.96	0.64
http://www.ensembl.org/Homo_sapiens/Variation/Summary?v=rs7004929	rs7004929	rs7004929	8	0.99	0.01	0	0	0.00017	0.65	0.13	-0.02	G	C	0.14	http://www.ncbi.nlm.nih.gov/sites/entrez?Db=gene&Cmd=ShowDetailView&TermToSearch=80005&ordinalpos=1&itool=EntrezSystem2.PEntrez.Gene.Gene_ResultsPanel.Gene_RVDocSum	DOCK5	DOCK5	0	http://www.ncbi.nlm.nih.gov/sites/entrez?Db=gene&Cmd=ShowDetailView&TermToSearch=2796&ordinalpos=1&itool=EntrezSystem2.PEntrez.Gene.Gene_ResultsPanel.Gene_RVDocSum	GNRH1	GNRH1	166	http://www.ncbi.nlm.nih.gov/sites/entrez?Db=gene&Cmd=ShowDetailView&TermToSearch=54793&ordinalpos=1&itool=EntrezSystem2.PEntrez.Gene.Gene_ResultsPanel.Gene_RVDocSum	KCTD9	KCTD9	174	2.1	-0.2	2.2	0.1	0.25	0.00011	0.082	-0.5	-0.4	-0.3	-0.2	0.65	0.94	0.64
http://www.ensembl.org/Homo_sapiens/Variation/Summary?v=rs1606035	rs1606035	rs1606035	8	0.99	0.01	0	0	0.00017	0.66	0.13	-0.01	G	A	0.14	http://www.ncbi.nlm.nih.gov/sites/entrez?Db=gene&Cmd=ShowDetailView&TermToSearch=80005&ordinalpos=1&itool=EntrezSystem2.PEntrez.Gene.Gene_ResultsPanel.Gene_RVDocSum	DOCK5	DOCK5	0	http://www.ncbi.nlm.nih.gov/sites/entrez?Db=gene&Cmd=ShowDetailView&TermToSearch=2796&ordinalpos=1&itool=EntrezSystem2.PEntrez.Gene.Gene_ResultsPanel.Gene_RVDocSum	GNRH1	GNRH1	164	http://www.ncbi.nlm.nih.gov/sites/entrez?Db=gene&Cmd=ShowDetailView&TermToSearch=54793&ordinalpos=1&itool=EntrezSystem2.PEntrez.Gene.Gene_ResultsPanel.Gene_RVDocSum	KCTD9	KCTD9	172	2.1	-0.2	2.2	0.1	0.25	0.00011	0.079	-0.5	-0.4	-0.3	-0.2	0.65	0.92	0.63
http://www.ensembl.org/Homo_sapiens/Variation/Summary?v=rs1912535	rs1912535	rs1912535	8	0.99	0.01	0	0	0.00016	0.67	0.13	-0.01	G	A	0.14	http://www.ncbi.nlm.nih.gov/sites/entrez?Db=gene&Cmd=ShowDetailView&TermToSearch=80005&ordinalpos=1&itool=EntrezSystem2.PEntrez.Gene.Gene_ResultsPanel.Gene_RVDocSum	DOCK5	DOCK5	0	http://www.ncbi.nlm.nih.gov/sites/entrez?Db=gene&Cmd=ShowDetailView&TermToSearch=2796&ordinalpos=1&itool=EntrezSystem2.PEntrez.Gene.Gene_ResultsPanel.Gene_RVDocSum	GNRH1	GNRH1	163	http://www.ncbi.nlm.nih.gov/sites/entrez?Db=gene&Cmd=ShowDetailView&TermToSearch=54793&ordinalpos=1&itool=EntrezSystem2.PEntrez.Gene.Gene_ResultsPanel.Gene_RVDocSum	KCTD9	KCTD9	172	2.1	-0.2	2.3	0.1	0.26	0.0001	0.078	-0.5	-0.4	-0.3	-0.2	0.66	0.91	0.64
http://www.ensembl.org/Homo_sapiens/Variation/Summary?v=rs12549196	rs12549196	rs12549196	8	0.99	0.01	0	0	0.00016	0.65	0.12	-0.01	G	A	0.14	http://www.ncbi.nlm.nih.gov/sites/entrez?Db=gene&Cmd=ShowDetailView&TermToSearch=80005&ordinalpos=1&itool=EntrezSystem2.PEntrez.Gene.Gene_ResultsPanel.Gene_RVDocSum	DOCK5	DOCK5	0	http://www.ncbi.nlm.nih.gov/sites/entrez?Db=gene&Cmd=ShowDetailView&TermToSearch=2796&ordinalpos=1&itool=EntrezSystem2.PEntrez.Gene.Gene_ResultsPanel.Gene_RVDocSum	GNRH1	GNRH1	161	http://www.ncbi.nlm.nih.gov/sites/entrez?Db=gene&Cmd=ShowDetailView&TermToSearch=54793&ordinalpos=1&itool=EntrezSystem2.PEntrez.Gene.Gene_ResultsPanel.Gene_RVDocSum	KCTD9	KCTD9	170	2.1	-0.2	2.2	0.2	0.26	0.00013	0.072	-0.5	-0.4	-0.4	-0.2	0.66	0.91	0.6
http://www.ensembl.org/Homo_sapiens/Variation/Summary?v=rs11135858	rs11135858	rs11135858	8	0.99	0.01	0	0	0.00015	0.66	0.13	-0.01	A	G	0.13	http://www.ncbi.nlm.nih.gov/sites/entrez?Db=gene&Cmd=ShowDetailView&TermToSearch=80005&ordinalpos=1&itool=EntrezSystem2.PEntrez.Gene.Gene_ResultsPanel.Gene_RVDocSum	DOCK5	DOCK5	0	http://www.ncbi.nlm.nih.gov/sites/entrez?Db=gene&Cmd=ShowDetailView&TermToSearch=2796&ordinalpos=1&itool=EntrezSystem2.PEntrez.Gene.Gene_ResultsPanel.Gene_RVDocSum	GNRH1	GNRH1	161	http://www.ncbi.nlm.nih.gov/sites/entrez?Db=gene&Cmd=ShowDetailView&TermToSearch=54793&ordinalpos=1&itool=EntrezSystem2.PEntrez.Gene.Gene_ResultsPanel.Gene_RVDocSum	KCTD9	KCTD9	169	2.2	-0.2	2.4	0.2	0.27	7.9e-05	0.073	-0.5	-0.4	-0.3	-0.2	0.65	0.89	0.59
http://www.ensembl.org/Homo_sapiens/Variation/Summary?v=rs1510763	rs1510763	rs1510763	8	0.99	0.01	0	0	0.00015	0.64	0.13	-0.02	A	G	0.13	http://www.ncbi.nlm.nih.gov/sites/entrez?Db=gene&Cmd=ShowDetailView&TermToSearch=80005&ordinalpos=1&itool=EntrezSystem2.PEntrez.Gene.Gene_ResultsPanel.Gene_RVDocSum	DOCK5	DOCK5	0	http://www.ncbi.nlm.nih.gov/sites/entrez?Db=gene&Cmd=ShowDetailView&TermToSearch=2796&ordinalpos=1&itool=EntrezSystem2.PEntrez.Gene.Gene_ResultsPanel.Gene_RVDocSum	GNRH1	GNRH1	158	http://www.ncbi.nlm.nih.gov/sites/entrez?Db=gene&Cmd=ShowDetailView&TermToSearch=54793&ordinalpos=1&itool=EntrezSystem2.PEntrez.Gene.Gene_ResultsPanel.Gene_RVDocSum	KCTD9	KCTD9	166	2.2	-0.3	2.4	0.2	0.28	7e-05	0.073	-0.5	-0.4	-0.3	-0.2	0.65	0.88	0.56
http://www.ensembl.org/Homo_sapiens/Variation/Summary?v=rs17053273	rs17053273	rs17053273	8	0.99	0.01	0	0	0.00018	0.59	0.12	-0.02	A	G	0.13	http://www.ncbi.nlm.nih.gov/sites/entrez?Db=gene&Cmd=ShowDetailView&TermToSearch=80005&ordinalpos=1&itool=EntrezSystem2.PEntrez.Gene.Gene_ResultsPanel.Gene_RVDocSum	DOCK5	DOCK5	0	http://www.ncbi.nlm.nih.gov/sites/entrez?Db=gene&Cmd=ShowDetailView&TermToSearch=2796&ordinalpos=1&itool=EntrezSystem2.PEntrez.Gene.Gene_ResultsPanel.Gene_RVDocSum	GNRH1	GNRH1	153	http://www.ncbi.nlm.nih.gov/sites/entrez?Db=gene&Cmd=ShowDetailView&TermToSearch=54793&ordinalpos=1&itool=EntrezSystem2.PEntrez.Gene.Gene_ResultsPanel.Gene_RVDocSum	KCTD9	KCTD9	162	2.1	-0.3	2.3	0.2	0.29	8.2e-05	0.066	-0.5	-0.4	-0.4	-0.2	0.63	0.91	0.5
http://www.ensembl.org/Homo_sapiens/Variation/Summary?v=rs2709611	rs2709611	rs2709611	8	0.98	0.02	0	0	0.00012	0.58	0.14	-0.02	G	C	0.12	http://www.ncbi.nlm.nih.gov/sites/entrez?Db=gene&Cmd=ShowDetailView&TermToSearch=80005&ordinalpos=1&itool=EntrezSystem2.PEntrez.Gene.Gene_ResultsPanel.Gene_RVDocSum	DOCK5	DOCK5	0	http://www.ncbi.nlm.nih.gov/sites/entrez?Db=gene&Cmd=ShowDetailView&TermToSearch=2796&ordinalpos=1&itool=EntrezSystem2.PEntrez.Gene.Gene_ResultsPanel.Gene_RVDocSum	GNRH1	GNRH1	140	http://www.ncbi.nlm.nih.gov/sites/entrez?Db=gene&Cmd=ShowDetailView&TermToSearch=54793&ordinalpos=1&itool=EntrezSystem2.PEntrez.Gene.Gene_ResultsPanel.Gene_RVDocSum	KCTD9	KCTD9	148	2.3	-0.2	2.5	0.2	0.34	5.5e-05	0.07	-0.5	-0.4	-0.3	-0.1	0.75	0.86	0.27
http://www.ensembl.org/Homo_sapiens/Variation/Summary?v=rs2666160	rs2666160	rs2666160	8	0.99	0.01	0	0	0.0002	0.63	0.13	-0.02	G	A	0.13	http://www.ncbi.nlm.nih.gov/sites/entrez?Db=gene&Cmd=ShowDetailView&TermToSearch=80005&ordinalpos=1&itool=EntrezSystem2.PEntrez.Gene.Gene_ResultsPanel.Gene_RVDocSum	DOCK5	DOCK5	0	http://www.ncbi.nlm.nih.gov/sites/entrez?Db=gene&Cmd=ShowDetailView&TermToSearch=2796&ordinalpos=1&itool=EntrezSystem2.PEntrez.Gene.Gene_ResultsPanel.Gene_RVDocSum	GNRH1	GNRH1	138	http://www.ncbi.nlm.nih.gov/sites/entrez?Db=gene&Cmd=ShowDetailView&TermToSearch=54793&ordinalpos=1&itool=EntrezSystem2.PEntrez.Gene.Gene_ResultsPanel.Gene_RVDocSum	KCTD9	KCTD9	147	2.1	-0.3	2.6	0.2	0.4	4.2e-05	0.073	-0.5	-0.4	-0.3	-0.1	0.68	0.74	0.32
http://www.ensembl.org/Homo_sapiens/Variation/Summary?v=rs2666162	rs2666162	rs2666162	8	0.99	0.01	0	0	0.0002	0.64	0.13	-0.02	G	T	0.13	http://www.ncbi.nlm.nih.gov/sites/entrez?Db=gene&Cmd=ShowDetailView&TermToSearch=80005&ordinalpos=1&itool=EntrezSystem2.PEntrez.Gene.Gene_ResultsPanel.Gene_RVDocSum	DOCK5	DOCK5	0	http://www.ncbi.nlm.nih.gov/sites/entrez?Db=gene&Cmd=ShowDetailView&TermToSearch=2796&ordinalpos=1&itool=EntrezSystem2.PEntrez.Gene.Gene_ResultsPanel.Gene_RVDocSum	GNRH1	GNRH1	135	http://www.ncbi.nlm.nih.gov/sites/entrez?Db=gene&Cmd=ShowDetailView&TermToSearch=54793&ordinalpos=1&itool=EntrezSystem2.PEntrez.Gene.Gene_ResultsPanel.Gene_RVDocSum	KCTD9	KCTD9	144	2.1	-0.3	2.7	0.1	0.41	3.6e-05	0.076	-0.5	-0.4	-0.3	-0.1	0.68	0.75	0.34
http://www.ensembl.org/Homo_sapiens/Variation/Summary?v=rs6557833	rs6557833	rs6557833	8	0.98	0.02	0	0	0.00014	0.5	0.14	-0.02	A	C	0.12	http://www.ncbi.nlm.nih.gov/sites/entrez?Db=gene&Cmd=ShowDetailView&TermToSearch=80005&ordinalpos=1&itool=EntrezSystem2.PEntrez.Gene.Gene_ResultsPanel.Gene_RVDocSum	DOCK5	DOCK5	0	http://www.ncbi.nlm.nih.gov/sites/entrez?Db=gene&Cmd=ShowDetailView&TermToSearch=2796&ordinalpos=1&itool=EntrezSystem2.PEntrez.Gene.Gene_ResultsPanel.Gene_RVDocSum	GNRH1	GNRH1	135	http://www.ncbi.nlm.nih.gov/sites/entrez?Db=gene&Cmd=ShowDetailView&TermToSearch=54793&ordinalpos=1&itool=EntrezSystem2.PEntrez.Gene.Gene_ResultsPanel.Gene_RVDocSum	KCTD9	KCTD9	144	2.3	-0.3	2.5	0.1	0.34	4.9e-05	0.077	-0.5	-0.4	-0.3	-0.1	0.75	0.91	0.33
http://www.ensembl.org/Homo_sapiens/Variation/Summary?v=rs6982431	rs6982431	rs6982431	8	0.98	0.02	0	0	0.00013	0.55	0.14	-0.02	A	G	0.12	http://www.ncbi.nlm.nih.gov/sites/entrez?Db=gene&Cmd=ShowDetailView&TermToSearch=80005&ordinalpos=1&itool=EntrezSystem2.PEntrez.Gene.Gene_ResultsPanel.Gene_RVDocSum	DOCK5	DOCK5	0	http://www.ncbi.nlm.nih.gov/sites/entrez?Db=gene&Cmd=ShowDetailView&TermToSearch=2796&ordinalpos=1&itool=EntrezSystem2.PEntrez.Gene.Gene_ResultsPanel.Gene_RVDocSum	GNRH1	GNRH1	135	http://www.ncbi.nlm.nih.gov/sites/entrez?Db=gene&Cmd=ShowDetailView&TermToSearch=54793&ordinalpos=1&itool=EntrezSystem2.PEntrez.Gene.Gene_ResultsPanel.Gene_RVDocSum	KCTD9	KCTD9	143	2.3	-0.3	2.5	0.2	0.34	4.8e-05	0.071	-0.5	-0.4	-0.3	-0.1	0.75	0.96	0.3
http://www.ensembl.org/Homo_sapiens/Variation/Summary?v=rs13274558	rs13274558	rs13274558	8	0.72	0.27	0	0.01	3.6e-06	0.2	0.11	-0.03	T	A	0.43	http://www.ncbi.nlm.nih.gov/sites/entrez?Db=gene&Cmd=ShowDetailView&TermToSearch=646909&ordinalpos=1&itool=EntrezSystem2.PEntrez.Gene.Gene_ResultsPanel.Gene_RVDocSum	LOC646909	LOC646909	132	http://www.ncbi.nlm.nih.gov/sites/entrez?Db=gene&Cmd=ShowDetailView&TermToSearch=1846&ordinalpos=1&itool=EntrezSystem2.PEntrez.Gene.Gene_ResultsPanel.Gene_RVDocSum	DUSP4	DUSP4	150	http://www.ncbi.nlm.nih.gov/sites/entrez?Db=gene&Cmd=ShowDetailView&TermToSearch=23303&ordinalpos=1&itool=EntrezSystem2.PEntrez.Gene.Gene_ResultsPanel.Gene_RVDocSum	KIF13B	KIF13B	237	3.6	2.2	0.3	0.1	0.00011	0.041	0.073	-0.4	-0.5	0	-0.3	0.92	0.087	0.61
http://www.ensembl.org/Homo_sapiens/Variation/Summary?v=rs10091038	rs10091038	rs10091038	8	0.67	0.32	0	0.01	2.8e-06	0.18	0.11	-0.03	A	C	0.43	http://www.ncbi.nlm.nih.gov/sites/entrez?Db=gene&Cmd=ShowDetailView&TermToSearch=646909&ordinalpos=1&itool=EntrezSystem2.PEntrez.Gene.Gene_ResultsPanel.Gene_RVDocSum	LOC646909	LOC646909	129	http://www.ncbi.nlm.nih.gov/sites/entrez?Db=gene&Cmd=ShowDetailView&TermToSearch=1846&ordinalpos=1&itool=EntrezSystem2.PEntrez.Gene.Gene_ResultsPanel.Gene_RVDocSum	DUSP4	DUSP4	152	http://www.ncbi.nlm.nih.gov/sites/entrez?Db=gene&Cmd=ShowDetailView&TermToSearch=23303&ordinalpos=1&itool=EntrezSystem2.PEntrez.Gene.Gene_ResultsPanel.Gene_RVDocSum	KIF13B	KIF13B	240	3.7	2.3	0.3	0.1	9.4e-05	0.034	0.08	-0.4	-0.5	0	-0.3	0.88	0.083	0.61
http://www.ensembl.org/Homo_sapiens/Variation/Summary?v=rs10109103	rs10109103	rs10109103	8	0.76	0.23	0	0.01	4.3e-06	0.18	0.11	-0.03	C	T	0.43	http://www.ncbi.nlm.nih.gov/sites/entrez?Db=gene&Cmd=ShowDetailView&TermToSearch=646909&ordinalpos=1&itool=EntrezSystem2.PEntrez.Gene.Gene_ResultsPanel.Gene_RVDocSum	LOC646909	LOC646909	128	http://www.ncbi.nlm.nih.gov/sites/entrez?Db=gene&Cmd=ShowDetailView&TermToSearch=1846&ordinalpos=1&itool=EntrezSystem2.PEntrez.Gene.Gene_ResultsPanel.Gene_RVDocSum	DUSP4	DUSP4	153	http://www.ncbi.nlm.nih.gov/sites/entrez?Db=gene&Cmd=ShowDetailView&TermToSearch=23303&ordinalpos=1&itool=EntrezSystem2.PEntrez.Gene.Gene_ResultsPanel.Gene_RVDocSum	KIF13B	KIF13B	241	3.5	2.4	0.2	0.1	7.7e-05	0.055	0.087	-0.4	-0.5	0	-0.3	0.84	0.087	0.61
http://www.ensembl.org/Homo_sapiens/Variation/Summary?v=rs4445269	rs4445269	rs4445269	8	0.74	0.25	0	0.01	3.4e-06	0.21	0.11	-0.03	T	C	0.41	http://www.ncbi.nlm.nih.gov/sites/entrez?Db=gene&Cmd=ShowDetailView&TermToSearch=646909&ordinalpos=1&itool=EntrezSystem2.PEntrez.Gene.Gene_ResultsPanel.Gene_RVDocSum	LOC646909	LOC646909	126	http://www.ncbi.nlm.nih.gov/sites/entrez?Db=gene&Cmd=ShowDetailView&TermToSearch=1846&ordinalpos=1&itool=EntrezSystem2.PEntrez.Gene.Gene_ResultsPanel.Gene_RVDocSum	DUSP4	DUSP4	155	http://www.ncbi.nlm.nih.gov/sites/entrez?Db=gene&Cmd=ShowDetailView&TermToSearch=23303&ordinalpos=1&itool=EntrezSystem2.PEntrez.Gene.Gene_ResultsPanel.Gene_RVDocSum	KIF13B	KIF13B	243	3.6	2.4	0.2	0.1	6.9e-05	0.051	0.092	-0.4	-0.5	-0.1	-0.2	0.88	0.14	0.42
http://www.ensembl.org/Homo_sapiens/Variation/Summary?v=rs4732962	rs4732962	rs4732962	8	0.78	0.21	0	0.01	4.8e-06	0.18	0.11	-0.03	T	C	0.43	http://www.ncbi.nlm.nih.gov/sites/entrez?Db=gene&Cmd=ShowDetailView&TermToSearch=646909&ordinalpos=1&itool=EntrezSystem2.PEntrez.Gene.Gene_ResultsPanel.Gene_RVDocSum	LOC646909	LOC646909	126	http://www.ncbi.nlm.nih.gov/sites/entrez?Db=gene&Cmd=ShowDetailView&TermToSearch=1846&ordinalpos=1&itool=EntrezSystem2.PEntrez.Gene.Gene_ResultsPanel.Gene_RVDocSum	DUSP4	DUSP4	155	http://www.ncbi.nlm.nih.gov/sites/entrez?Db=gene&Cmd=ShowDetailView&TermToSearch=23303&ordinalpos=1&itool=EntrezSystem2.PEntrez.Gene.Gene_ResultsPanel.Gene_RVDocSum	KIF13B	KIF13B	243	3.5	2.4	0.1	0	7.3e-05	0.057	0.096	-0.4	-0.5	0	-0.3	0.83	0.091	0.6
http://www.ensembl.org/Homo_sapiens/Variation/Summary?v=rs12679976	rs12679976	rs12679976	8	0.74	0.24	0	0.01	3.6e-06	0.18	0.11	-0.03	A	G	0.41	http://www.ncbi.nlm.nih.gov/sites/entrez?Db=gene&Cmd=ShowDetailView&TermToSearch=646909&ordinalpos=1&itool=EntrezSystem2.PEntrez.Gene.Gene_ResultsPanel.Gene_RVDocSum	LOC646909	LOC646909	124	http://www.ncbi.nlm.nih.gov/sites/entrez?Db=gene&Cmd=ShowDetailView&TermToSearch=1846&ordinalpos=1&itool=EntrezSystem2.PEntrez.Gene.Gene_ResultsPanel.Gene_RVDocSum	DUSP4	DUSP4	157	http://www.ncbi.nlm.nih.gov/sites/entrez?Db=gene&Cmd=ShowDetailView&TermToSearch=23303&ordinalpos=1&itool=EntrezSystem2.PEntrez.Gene.Gene_ResultsPanel.Gene_RVDocSum	KIF13B	KIF13B	245	3.6	2.4	0.2	0.1	7.4e-05	0.052	0.087	-0.4	-0.5	-0.1	-0.2	0.8	0.14	0.42
http://www.ensembl.org/Homo_sapiens/Variation/Summary?v=rs4415360	rs4415360	rs4415360	8	0.81	0.19	0	0.01	5.5e-06	0.16	0.11	-0.03	C	T	0.44	http://www.ncbi.nlm.nih.gov/sites/entrez?Db=gene&Cmd=ShowDetailView&TermToSearch=646909&ordinalpos=1&itool=EntrezSystem2.PEntrez.Gene.Gene_ResultsPanel.Gene_RVDocSum	LOC646909	LOC646909	120	http://www.ncbi.nlm.nih.gov/sites/entrez?Db=gene&Cmd=ShowDetailView&TermToSearch=1846&ordinalpos=1&itool=EntrezSystem2.PEntrez.Gene.Gene_ResultsPanel.Gene_RVDocSum	DUSP4	DUSP4	161	http://www.ncbi.nlm.nih.gov/sites/entrez?Db=gene&Cmd=ShowDetailView&TermToSearch=23303&ordinalpos=1&itool=EntrezSystem2.PEntrez.Gene.Gene_ResultsPanel.Gene_RVDocSum	KIF13B	KIF13B	249	3.4	2.4	0.1	0	6.6e-05	0.064	0.1	-0.3	-0.5	0	-0.3	0.77	0.091	0.59
http://www.ensembl.org/Homo_sapiens/Variation/Summary?v=rs11991416	rs11991416	rs11991416	8	0.91	0.08	0	0	1.4e-05	0.16	0.1	-0.03	A	G	0.44	http://www.ncbi.nlm.nih.gov/sites/entrez?Db=gene&Cmd=ShowDetailView&TermToSearch=646909&ordinalpos=1&itool=EntrezSystem2.PEntrez.Gene.Gene_ResultsPanel.Gene_RVDocSum	LOC646909	LOC646909	119	http://www.ncbi.nlm.nih.gov/sites/entrez?Db=gene&Cmd=ShowDetailView&TermToSearch=1846&ordinalpos=1&itool=EntrezSystem2.PEntrez.Gene.Gene_ResultsPanel.Gene_RVDocSum	DUSP4	DUSP4	163	http://www.ncbi.nlm.nih.gov/sites/entrez?Db=gene&Cmd=ShowDetailView&TermToSearch=23303&ordinalpos=1&itool=EntrezSystem2.PEntrez.Gene.Gene_ResultsPanel.Gene_RVDocSum	KIF13B	KIF13B	250	3	2.4	0	-0.1	7.1e-05	0.092	0.16	-0.3	-0.5	-0.1	-0.3	0.75	0.13	0.5
http://www.ensembl.org/Homo_sapiens/Variation/Summary?v=rs10098962	rs10098962	rs10098962	8	0.83	0.17	0	0.01	6.1e-06	0.15	0.11	-0.03	C	A	0.44	http://www.ncbi.nlm.nih.gov/sites/entrez?Db=gene&Cmd=ShowDetailView&TermToSearch=646909&ordinalpos=1&itool=EntrezSystem2.PEntrez.Gene.Gene_ResultsPanel.Gene_RVDocSum	LOC646909	LOC646909	119	http://www.ncbi.nlm.nih.gov/sites/entrez?Db=gene&Cmd=ShowDetailView&TermToSearch=1846&ordinalpos=1&itool=EntrezSystem2.PEntrez.Gene.Gene_ResultsPanel.Gene_RVDocSum	DUSP4	DUSP4	163	http://www.ncbi.nlm.nih.gov/sites/entrez?Db=gene&Cmd=ShowDetailView&TermToSearch=23303&ordinalpos=1&itool=EntrezSystem2.PEntrez.Gene.Gene_ResultsPanel.Gene_RVDocSum	KIF13B	KIF13B	250	3.4	2.4	0.1	0	7.5e-05	0.066	0.1	-0.3	-0.5	0	-0.3	0.74	0.091	0.59
http://www.ensembl.org/Homo_sapiens/Variation/Summary?v=rs13281383	rs13281383	rs13281383	8	0.77	0.22	0	0.01	3.9e-06	0.15	0.11	-0.03	A	C	0.42	http://www.ncbi.nlm.nih.gov/sites/entrez?Db=gene&Cmd=ShowDetailView&TermToSearch=646909&ordinalpos=1&itool=EntrezSystem2.PEntrez.Gene.Gene_ResultsPanel.Gene_RVDocSum	LOC646909	LOC646909	118	http://www.ncbi.nlm.nih.gov/sites/entrez?Db=gene&Cmd=ShowDetailView&TermToSearch=1846&ordinalpos=1&itool=EntrezSystem2.PEntrez.Gene.Gene_ResultsPanel.Gene_RVDocSum	DUSP4	DUSP4	163	http://www.ncbi.nlm.nih.gov/sites/entrez?Db=gene&Cmd=ShowDetailView&TermToSearch=23303&ordinalpos=1&itool=EntrezSystem2.PEntrez.Gene.Gene_ResultsPanel.Gene_RVDocSum	KIF13B	KIF13B	251	3.5	2.5	0.1	0.1	5.5e-05	0.061	0.092	-0.3	-0.5	-0.2	-0.2	0.73	0.19	0.3
http://www.ensembl.org/Homo_sapiens/Variation/Summary?v=rs10088728	rs10088728	rs10088728	8	0.76	0.23	0	0.01	3.7e-06	0.16	0.11	-0.03	C	T	0.42	http://www.ncbi.nlm.nih.gov/sites/entrez?Db=gene&Cmd=ShowDetailView&TermToSearch=646909&ordinalpos=1&itool=EntrezSystem2.PEntrez.Gene.Gene_ResultsPanel.Gene_RVDocSum	LOC646909	LOC646909	118	http://www.ncbi.nlm.nih.gov/sites/entrez?Db=gene&Cmd=ShowDetailView&TermToSearch=1846&ordinalpos=1&itool=EntrezSystem2.PEntrez.Gene.Gene_ResultsPanel.Gene_RVDocSum	DUSP4	DUSP4	163	http://www.ncbi.nlm.nih.gov/sites/entrez?Db=gene&Cmd=ShowDetailView&TermToSearch=23303&ordinalpos=1&itool=EntrezSystem2.PEntrez.Gene.Gene_ResultsPanel.Gene_RVDocSum	KIF13B	KIF13B	251	3.5	2.5	0.1	0	5.5e-05	0.057	0.098	-0.3	-0.5	-0.2	-0.2	0.73	0.17	0.37
http://www.ensembl.org/Homo_sapiens/Variation/Summary?v=rs4367594	rs4367594	rs4367594	8	0.99	0.01	0	0	0.0016	0.56	0.07	-0.01	C	T	0.48	http://www.ncbi.nlm.nih.gov/sites/entrez?Db=gene&Cmd=ShowDetailView&TermToSearch=646909&ordinalpos=1&itool=EntrezSystem2.PEntrez.Gene.Gene_ResultsPanel.Gene_RVDocSum	LOC646909	LOC646909	94	http://www.ncbi.nlm.nih.gov/sites/entrez?Db=gene&Cmd=ShowDetailView&TermToSearch=1846&ordinalpos=1&itool=EntrezSystem2.PEntrez.Gene.Gene_ResultsPanel.Gene_RVDocSum	DUSP4	DUSP4	187	http://www.ncbi.nlm.nih.gov/sites/entrez?Db=gene&Cmd=ShowDetailView&TermToSearch=23303&ordinalpos=1&itool=EntrezSystem2.PEntrez.Gene.Gene_ResultsPanel.Gene_RVDocSum	KIF13B	KIF13B	275	2.2	1.8	0	-0.2	0.00044	0.3	0.9	-0.7	-0.6	-0.5	0	0.93	0.92	0.14
http://www.ensembl.org/Homo_sapiens/Variation/Summary?v=rs4295704	rs4295704	rs4295704	8	0.99	0.01	0	0	0.0016	0.54	0.07	-0.01	C	A	0.48	http://www.ncbi.nlm.nih.gov/sites/entrez?Db=gene&Cmd=ShowDetailView&TermToSearch=646909&ordinalpos=1&itool=EntrezSystem2.PEntrez.Gene.Gene_ResultsPanel.Gene_RVDocSum	LOC646909	LOC646909	94	http://www.ncbi.nlm.nih.gov/sites/entrez?Db=gene&Cmd=ShowDetailView&TermToSearch=1846&ordinalpos=1&itool=EntrezSystem2.PEntrez.Gene.Gene_ResultsPanel.Gene_RVDocSum	DUSP4	DUSP4	187	http://www.ncbi.nlm.nih.gov/sites/entrez?Db=gene&Cmd=ShowDetailView&TermToSearch=23303&ordinalpos=1&itool=EntrezSystem2.PEntrez.Gene.Gene_ResultsPanel.Gene_RVDocSum	KIF13B	KIF13B	275	2.2	1.8	0	-0.2	0.00044	0.29	0.89	-0.7	-0.6	-0.5	0.1	0.93	0.9	0.13
http://www.ensembl.org/Homo_sapiens/Variation/Summary?v=rs7009861	rs7009861	rs7009861	8	0.99	0.01	0	0	0.0011	0.33	-0.08	0.03	G	C	0.4	http://www.ncbi.nlm.nih.gov/sites/entrez?Db=gene&Cmd=ShowDetailView&TermToSearch=646909&ordinalpos=1&itool=EntrezSystem2.PEntrez.Gene.Gene_ResultsPanel.Gene_RVDocSum	LOC646909	LOC646909	89	http://www.ncbi.nlm.nih.gov/sites/entrez?Db=gene&Cmd=ShowDetailView&TermToSearch=1846&ordinalpos=1&itool=EntrezSystem2.PEntrez.Gene.Gene_ResultsPanel.Gene_RVDocSum	DUSP4	DUSP4	192	http://www.ncbi.nlm.nih.gov/sites/entrez?Db=gene&Cmd=ShowDetailView&TermToSearch=23303&ordinalpos=1&itool=EntrezSystem2.PEntrez.Gene.Gene_ResultsPanel.Gene_RVDocSum	KIF13B	KIF13B	280	2.1	2.9	-0.4	-0.3	4e-05	0.78	0.62	-0.5	-0.5	-0.4	-0.2	0.85	0.5	0.26
http://www.ensembl.org/Homo_sapiens/Variation/Summary?v=rs4732969	rs4732969	rs4732969	8	0.99	0.01	0	0	0.00031	0.034	-0.09	0.05	G	A	0.34	http://www.ncbi.nlm.nih.gov/sites/entrez?Db=gene&Cmd=ShowDetailView&TermToSearch=646909&ordinalpos=1&itool=EntrezSystem2.PEntrez.Gene.Gene_ResultsPanel.Gene_RVDocSum	LOC646909	LOC646909	82	http://www.ncbi.nlm.nih.gov/sites/entrez?Db=gene&Cmd=ShowDetailView&TermToSearch=1846&ordinalpos=1&itool=EntrezSystem2.PEntrez.Gene.Gene_ResultsPanel.Gene_RVDocSum	DUSP4	DUSP4	199	http://www.ncbi.nlm.nih.gov/sites/entrez?Db=gene&Cmd=ShowDetailView&TermToSearch=23303&ordinalpos=1&itool=EntrezSystem2.PEntrez.Gene.Gene_ResultsPanel.Gene_RVDocSum	KIF13B	KIF13B	287	2	3.2	-0.4	-0.3	1.5e-05	0.61	0.57	0.2	-0.1	-0.4	-0.2	0.099	0.37	0.27
http://www.ensembl.org/Homo_sapiens/Variation/Summary?v=rs17060351	rs17060351	rs17060351	8	0.99	0.01	0	0	0.00024	0.047	-0.14	0.07	A	G	0.24	http://www.ncbi.nlm.nih.gov/sites/entrez?Db=gene&Cmd=ShowDetailView&TermToSearch=646909&ordinalpos=1&itool=EntrezSystem2.PEntrez.Gene.Gene_ResultsPanel.Gene_RVDocSum	LOC646909	LOC646909	76	http://www.ncbi.nlm.nih.gov/sites/entrez?Db=gene&Cmd=ShowDetailView&TermToSearch=1846&ordinalpos=1&itool=EntrezSystem2.PEntrez.Gene.Gene_ResultsPanel.Gene_RVDocSum	DUSP4	DUSP4	205	http://www.ncbi.nlm.nih.gov/sites/entrez?Db=gene&Cmd=ShowDetailView&TermToSearch=23303&ordinalpos=1&itool=EntrezSystem2.PEntrez.Gene.Gene_ResultsPanel.Gene_RVDocSum	KIF13B	KIF13B	293	2.1	3	-0.3	-0.2	1.6e-05	0.59	0.54	0.2	0.1	-0.3	-0.1	0.073	0.53	0.39
http://www.ensembl.org/Homo_sapiens/Variation/Summary?v=rs7012771	rs7012771	rs7012771	8	0.99	0.01	0	0	0.00023	0.35	0.1	-0.02	T	G	0.39	http://www.ncbi.nlm.nih.gov/sites/entrez?Db=gene&Cmd=ShowDetailView&TermToSearch=646909&ordinalpos=1&itool=EntrezSystem2.PEntrez.Gene.Gene_ResultsPanel.Gene_RVDocSum	LOC646909	LOC646909	58	http://www.ncbi.nlm.nih.gov/sites/entrez?Db=gene&Cmd=ShowDetailView&TermToSearch=1846&ordinalpos=1&itool=EntrezSystem2.PEntrez.Gene.Gene_ResultsPanel.Gene_RVDocSum	DUSP4	DUSP4	224	http://www.ncbi.nlm.nih.gov/sites/entrez?Db=gene&Cmd=ShowDetailView&TermToSearch=23303&ordinalpos=1&itool=EntrezSystem2.PEntrez.Gene.Gene_ResultsPanel.Gene_RVDocSum	KIF13B	KIF13B	311	2.1	3.5	-0.4	-0.3	4.9e-06	0.75	0.63	-0.5	-0.4	-0.4	-0.2	0.43	0.72	0.68
http://www.ensembl.org/Homo_sapiens/Variation/Summary?v=rs7839850	rs7839850	rs7839850	8	0.97	0.03	0	0	3.4e-05	0.65	-0.28	0.03	A	C	0.05	http://www.ncbi.nlm.nih.gov/sites/entrez?Db=gene&Cmd=ShowDetailView&TermToSearch=90362&ordinalpos=1&itool=EntrezSystem2.PEntrez.Gene.Gene_ResultsPanel.Gene_RVDocSum	C8orf72	C8orf72	25	http://www.ncbi.nlm.nih.gov/sites/entrez?Db=gene&Cmd=ShowDetailView&TermToSearch=729205&ordinalpos=1&itool=EntrezSystem2.PEntrez.Gene.Gene_ResultsPanel.Gene_RVDocSum	LOC729205	LOC729205	180	http://www.ncbi.nlm.nih.gov/sites/entrez?Db=gene&Cmd=ShowDetailView&TermToSearch=137886&ordinalpos=1&itool=EntrezSystem2.PEntrez.Gene.Gene_ResultsPanel.Gene_RVDocSum	LOC137886	LOC137886	236	2.6	1.2	0.4	0.1	0.0014	0.028	0.14	-0.3	-0.2	-0.1	0.1	0.42	0.51	0.088
http://www.ensembl.org/Homo_sapiens/Variation/Summary?v=rs17688058	rs17688058	rs17688058	8	0.99	0.01	0	0	0.00024	0.26	0.1	0.03	C	A	0.29	http://www.ncbi.nlm.nih.gov/sites/entrez?Db=gene&Cmd=ShowDetailView&TermToSearch=389674&ordinalpos=1&itool=EntrezSystem2.PEntrez.Gene.Gene_ResultsPanel.Gene_RVDocSum	HNRPA1P4	HNRPA1P4	770	http://www.ncbi.nlm.nih.gov/sites/entrez?Db=gene&Cmd=ShowDetailView&TermToSearch=138046&ordinalpos=1&itool=EntrezSystem2.PEntrez.Gene.Gene_ResultsPanel.Gene_RVDocSum	LOC138046	LOC138046	808	http://www.ncbi.nlm.nih.gov/sites/entrez?Db=gene&Cmd=ShowDetailView&TermToSearch=NA&ordinalpos=1&itool=EntrezSystem2.PEntrez.Gene.Gene_ResultsPanel.Gene_RVDocSum	NA	NA	NA	2.2	1.5	-0.2	0.1	0.0012	0.27	0.11	-0.4	-0.6	-0.2	0.1	0.89	0.32	0.098
http://www.ensembl.org/Homo_sapiens/Variation/Summary?v=rs16911847	rs16911847	rs16911847	8	0.99	0.01	0	0	0.00047	0.22	0.1	0.03	T	C	0.36	http://www.ncbi.nlm.nih.gov/sites/entrez?Db=gene&Cmd=ShowDetailView&TermToSearch=389674&ordinalpos=1&itool=EntrezSystem2.PEntrez.Gene.Gene_ResultsPanel.Gene_RVDocSum	HNRPA1P4	HNRPA1P4	770	http://www.ncbi.nlm.nih.gov/sites/entrez?Db=gene&Cmd=ShowDetailView&TermToSearch=138046&ordinalpos=1&itool=EntrezSystem2.PEntrez.Gene.Gene_ResultsPanel.Gene_RVDocSum	LOC138046	LOC138046	808	http://www.ncbi.nlm.nih.gov/sites/entrez?Db=gene&Cmd=ShowDetailView&TermToSearch=NA&ordinalpos=1&itool=EntrezSystem2.PEntrez.Gene.Gene_ResultsPanel.Gene_RVDocSum	NA	NA	NA	2	1.7	-0.2	-0.1	0.001	0.3	0.22	-0.3	-0.5	-0.3	0	0.73	0.38	0.16
http://www.ensembl.org/Homo_sapiens/Variation/Summary?v=rs2220456	rs2220456	rs2220456	8	0.99	0.01	0	0	0.00045	0.17	0.1	0.04	G	A	0.21	http://www.ncbi.nlm.nih.gov/sites/entrez?Db=gene&Cmd=ShowDetailView&TermToSearch=138046&ordinalpos=1&itool=EntrezSystem2.PEntrez.Gene.Gene_ResultsPanel.Gene_RVDocSum	LOC138046	LOC138046	596	http://www.ncbi.nlm.nih.gov/sites/entrez?Db=gene&Cmd=ShowDetailView&TermToSearch=389674&ordinalpos=1&itool=EntrezSystem2.PEntrez.Gene.Gene_ResultsPanel.Gene_RVDocSum	HNRPA1P4	HNRPA1P4	982	http://www.ncbi.nlm.nih.gov/sites/entrez?Db=gene&Cmd=ShowDetailView&TermToSearch=NA&ordinalpos=1&itool=EntrezSystem2.PEntrez.Gene.Gene_ResultsPanel.Gene_RVDocSum	NA	NA	NA	2	0.9	-0.1	0.4	0.0061	0.24	0.03	-0.1	-0.5	0.1	-0.2	0.7	0.14	0.58
http://www.ensembl.org/Homo_sapiens/Variation/Summary?v=rs11559201	rs11559201	rs11559201	8	0.98	0.02	0	0	0.00032	0.87	0.11	0	T	C	0.2	http://www.ncbi.nlm.nih.gov/sites/entrez?Db=gene&Cmd=ShowDetailView&TermToSearch=4147&ordinalpos=1&itool=EntrezSystem2.PEntrez.Gene.Gene_ResultsPanel.Gene_RVDocSum	MATN2	MATN2	0	http://www.ncbi.nlm.nih.gov/sites/entrez?Db=gene&Cmd=ShowDetailView&TermToSearch=6156&ordinalpos=1&itool=EntrezSystem2.PEntrez.Gene.Gene_ResultsPanel.Gene_RVDocSum	RPL30	RPL30	47	http://www.ncbi.nlm.nih.gov/sites/entrez?Db=gene&Cmd=ShowDetailView&TermToSearch=26775&ordinalpos=1&itool=EntrezSystem2.PEntrez.Gene.Gene_ResultsPanel.Gene_RVDocSum	SNORA72	SNORA72	48	2.2	-0.1	0.8	0.9	0.12	0.0093	0.0046	-0.4	-0.3	-0.4	0	0.49	0.85	0.22
http://www.ensembl.org/Homo_sapiens/Variation/Summary?v=rs13279197	rs13279197	rs13279197	8	0.99	0.01	0	0	0.00028	0.93	0.12	0	C	G	0.18	http://www.ncbi.nlm.nih.gov/sites/entrez?Db=gene&Cmd=ShowDetailView&TermToSearch=4147&ordinalpos=1&itool=EntrezSystem2.PEntrez.Gene.Gene_ResultsPanel.Gene_RVDocSum	MATN2	MATN2	0	http://www.ncbi.nlm.nih.gov/sites/entrez?Db=gene&Cmd=ShowDetailView&TermToSearch=6156&ordinalpos=1&itool=EntrezSystem2.PEntrez.Gene.Gene_ResultsPanel.Gene_RVDocSum	RPL30	RPL30	45	http://www.ncbi.nlm.nih.gov/sites/entrez?Db=gene&Cmd=ShowDetailView&TermToSearch=26775&ordinalpos=1&itool=EntrezSystem2.PEntrez.Gene.Gene_ResultsPanel.Gene_RVDocSum	SNORA72	SNORA72	45	2.1	0	0.7	0.8	0.086	0.014	0.0082	-0.4	-0.3	-0.4	0	0.56	0.78	0.19
http://www.ensembl.org/Homo_sapiens/Variation/Summary?v=rs2444895	rs2444895	rs2444895	8	0.96	0.03	0	0	5.2e-05	0.81	0.11	0.01	C	T	0.3	http://www.ncbi.nlm.nih.gov/sites/entrez?Db=gene&Cmd=ShowDetailView&TermToSearch=4147&ordinalpos=1&itool=EntrezSystem2.PEntrez.Gene.Gene_ResultsPanel.Gene_RVDocSum	MATN2	MATN2	0	http://www.ncbi.nlm.nih.gov/sites/entrez?Db=gene&Cmd=ShowDetailView&TermToSearch=6156&ordinalpos=1&itool=EntrezSystem2.PEntrez.Gene.Gene_ResultsPanel.Gene_RVDocSum	RPL30	RPL30	33	http://www.ncbi.nlm.nih.gov/sites/entrez?Db=gene&Cmd=ShowDetailView&TermToSearch=26775&ordinalpos=1&itool=EntrezSystem2.PEntrez.Gene.Gene_ResultsPanel.Gene_RVDocSum	SNORA72	SNORA72	33	2.6	1.1	0.3	0.3	0.0031	0.051	0.033	-0.6	-0.5	-0.3	-0.3	0.89	0.84	0.95
http://www.ensembl.org/Homo_sapiens/Variation/Summary?v=rs12549802	rs12549802	rs12549802	8	0.97	0.03	0	0	6.8e-05	0.93	0.12	0	A	G	0.19	http://www.ncbi.nlm.nih.gov/sites/entrez?Db=gene&Cmd=ShowDetailView&TermToSearch=4147&ordinalpos=1&itool=EntrezSystem2.PEntrez.Gene.Gene_ResultsPanel.Gene_RVDocSum	MATN2	MATN2	0	http://www.ncbi.nlm.nih.gov/sites/entrez?Db=gene&Cmd=ShowDetailView&TermToSearch=6156&ordinalpos=1&itool=EntrezSystem2.PEntrez.Gene.Gene_ResultsPanel.Gene_RVDocSum	RPL30	RPL30	32	http://www.ncbi.nlm.nih.gov/sites/entrez?Db=gene&Cmd=ShowDetailView&TermToSearch=26775&ordinalpos=1&itool=EntrezSystem2.PEntrez.Gene.Gene_ResultsPanel.Gene_RVDocSum	SNORA72	SNORA72	32	2.5	0.1	0.9	1	0.066	0.0061	0.0039	-0.5	-0.4	-0.4	0	0.72	0.82	0.21
http://www.ensembl.org/Homo_sapiens/Variation/Summary?v=rs11996042	rs11996042	rs11996042	8	0.98	0.02	0	0	0.00014	0.9	0.12	0	G	A	0.18	http://www.ncbi.nlm.nih.gov/sites/entrez?Db=gene&Cmd=ShowDetailView&TermToSearch=4147&ordinalpos=1&itool=EntrezSystem2.PEntrez.Gene.Gene_ResultsPanel.Gene_RVDocSum	MATN2	MATN2	0	http://www.ncbi.nlm.nih.gov/sites/entrez?Db=gene&Cmd=ShowDetailView&TermToSearch=6156&ordinalpos=1&itool=EntrezSystem2.PEntrez.Gene.Gene_ResultsPanel.Gene_RVDocSum	RPL30	RPL30	26	http://www.ncbi.nlm.nih.gov/sites/entrez?Db=gene&Cmd=ShowDetailView&TermToSearch=26775&ordinalpos=1&itool=EntrezSystem2.PEntrez.Gene.Gene_ResultsPanel.Gene_RVDocSum	SNORA72	SNORA72	26	2.2	0	0.8	1	0.088	0.01	0.0031	-0.5	-0.5	-0.4	0	0.71	0.84	0.18
http://www.ensembl.org/Homo_sapiens/Variation/Summary?v=rs11991161	rs11991161	rs11991161	8	0.99	0.01	0	0	0.00016	0.9	0.11	0	A	G	0.17	http://www.ncbi.nlm.nih.gov/sites/entrez?Db=gene&Cmd=ShowDetailView&TermToSearch=4147&ordinalpos=1&itool=EntrezSystem2.PEntrez.Gene.Gene_ResultsPanel.Gene_RVDocSum	MATN2	MATN2	0	http://www.ncbi.nlm.nih.gov/sites/entrez?Db=gene&Cmd=ShowDetailView&TermToSearch=6156&ordinalpos=1&itool=EntrezSystem2.PEntrez.Gene.Gene_ResultsPanel.Gene_RVDocSum	RPL30	RPL30	23	http://www.ncbi.nlm.nih.gov/sites/entrez?Db=gene&Cmd=ShowDetailView&TermToSearch=26775&ordinalpos=1&itool=EntrezSystem2.PEntrez.Gene.Gene_ResultsPanel.Gene_RVDocSum	SNORA72	SNORA72	24	2.2	0	0.8	1	0.097	0.01	0.0031	-0.5	-0.5	-0.4	0	0.71	0.84	0.18
http://www.ensembl.org/Homo_sapiens/Variation/Summary?v=rs2290467	rs2290467	rs2290467	8	0.98	0.02	0	0	0.00012	0.9	0.12	0	C	A	0.19	http://www.ncbi.nlm.nih.gov/sites/entrez?Db=gene&Cmd=ShowDetailView&TermToSearch=4147&ordinalpos=1&itool=EntrezSystem2.PEntrez.Gene.Gene_ResultsPanel.Gene_RVDocSum	MATN2	MATN2	0	http://www.ncbi.nlm.nih.gov/sites/entrez?Db=gene&Cmd=ShowDetailView&TermToSearch=6156&ordinalpos=1&itool=EntrezSystem2.PEntrez.Gene.Gene_ResultsPanel.Gene_RVDocSum	RPL30	RPL30	14	http://www.ncbi.nlm.nih.gov/sites/entrez?Db=gene&Cmd=ShowDetailView&TermToSearch=26775&ordinalpos=1&itool=EntrezSystem2.PEntrez.Gene.Gene_ResultsPanel.Gene_RVDocSum	SNORA72	SNORA72	14	2.3	0	0.8	1	0.082	0.0096	0.0031	-0.5	-0.4	-0.4	0	0.71	0.84	0.18
http://www.ensembl.org/Homo_sapiens/Variation/Summary?v=rs2290468	rs2290468	rs2290468	8	0.97	0.02	0	0	8.2e-05	0.87	0.12	0.01	A	G	0.2	http://www.ncbi.nlm.nih.gov/sites/entrez?Db=gene&Cmd=ShowDetailView&TermToSearch=4147&ordinalpos=1&itool=EntrezSystem2.PEntrez.Gene.Gene_ResultsPanel.Gene_RVDocSum	MATN2	MATN2	0	http://www.ncbi.nlm.nih.gov/sites/entrez?Db=gene&Cmd=ShowDetailView&TermToSearch=6156&ordinalpos=1&itool=EntrezSystem2.PEntrez.Gene.Gene_ResultsPanel.Gene_RVDocSum	RPL30	RPL30	12	http://www.ncbi.nlm.nih.gov/sites/entrez?Db=gene&Cmd=ShowDetailView&TermToSearch=26775&ordinalpos=1&itool=EntrezSystem2.PEntrez.Gene.Gene_ResultsPanel.Gene_RVDocSum	SNORA72	SNORA72	12	2.5	0.1	0.8	1	0.066	0.0094	0.0032	-0.5	-0.4	-0.4	0	0.74	0.84	0.19
http://www.ensembl.org/Homo_sapiens/Variation/Summary?v=rs6985709	rs6985709	rs6985709	8	0.97	0.03	0	0	7.7e-05	0.87	0.12	0.01	A	G	0.2	http://www.ncbi.nlm.nih.gov/sites/entrez?Db=gene&Cmd=ShowDetailView&TermToSearch=4147&ordinalpos=1&itool=EntrezSystem2.PEntrez.Gene.Gene_ResultsPanel.Gene_RVDocSum	MATN2	MATN2	0	http://www.ncbi.nlm.nih.gov/sites/entrez?Db=gene&Cmd=ShowDetailView&TermToSearch=6156&ordinalpos=1&itool=EntrezSystem2.PEntrez.Gene.Gene_ResultsPanel.Gene_RVDocSum	RPL30	RPL30	8	http://www.ncbi.nlm.nih.gov/sites/entrez?Db=gene&Cmd=ShowDetailView&TermToSearch=26775&ordinalpos=1&itool=EntrezSystem2.PEntrez.Gene.Gene_ResultsPanel.Gene_RVDocSum	SNORA72	SNORA72	9	2.5	0.1	0.8	1	0.063	0.0093	0.0031	-0.5	-0.4	-0.4	0	0.74	0.84	0.19
http://www.ensembl.org/Homo_sapiens/Variation/Summary?v=rs2279120	rs2279120	rs2279120	8	0.96	0.04	0	0	4.4e-05	0.92	0.13	0	T	C	0.2	http://www.ncbi.nlm.nih.gov/sites/entrez?Db=gene&Cmd=ShowDetailView&TermToSearch=4147&ordinalpos=1&itool=EntrezSystem2.PEntrez.Gene.Gene_ResultsPanel.Gene_RVDocSum	MATN2	MATN2	0	http://www.ncbi.nlm.nih.gov/sites/entrez?Db=gene&Cmd=ShowDetailView&TermToSearch=6156&ordinalpos=1&itool=EntrezSystem2.PEntrez.Gene.Gene_ResultsPanel.Gene_RVDocSum	RPL30	RPL30	8	http://www.ncbi.nlm.nih.gov/sites/entrez?Db=gene&Cmd=ShowDetailView&TermToSearch=26775&ordinalpos=1&itool=EntrezSystem2.PEntrez.Gene.Gene_ResultsPanel.Gene_RVDocSum	SNORA72	SNORA72	8	2.7	0.2	0.8	1.1	0.06	0.0082	0.0028	-0.5	-0.4	-0.4	0	0.74	0.78	0.23
http://www.ensembl.org/Homo_sapiens/Variation/Summary?v=rs11997426	rs11997426	rs11997426	8	0.97	0.03	0	0	5.8e-05	0.88	0.13	0	C	G	0.2	http://www.ncbi.nlm.nih.gov/sites/entrez?Db=gene&Cmd=ShowDetailView&TermToSearch=4147&ordinalpos=1&itool=EntrezSystem2.PEntrez.Gene.Gene_ResultsPanel.Gene_RVDocSum	MATN2	MATN2	0	http://www.ncbi.nlm.nih.gov/sites/entrez?Db=gene&Cmd=ShowDetailView&TermToSearch=6156&ordinalpos=1&itool=EntrezSystem2.PEntrez.Gene.Gene_ResultsPanel.Gene_RVDocSum	RPL30	RPL30	7	http://www.ncbi.nlm.nih.gov/sites/entrez?Db=gene&Cmd=ShowDetailView&TermToSearch=26775&ordinalpos=1&itool=EntrezSystem2.PEntrez.Gene.Gene_ResultsPanel.Gene_RVDocSum	SNORA72	SNORA72	7	2.6	0.2	0.8	1	0.059	0.01	0.0036	-0.5	-0.4	-0.4	0	0.71	0.84	0.21
http://www.ensembl.org/Homo_sapiens/Variation/Summary?v=rs3088121	rs3088121	rs3088121	8	0.97	0.03	0	0	7.4e-05	0.88	0.16	0.01	G	A	0.21	http://www.ncbi.nlm.nih.gov/sites/entrez?Db=gene&Cmd=ShowDetailView&TermToSearch=4147&ordinalpos=1&itool=EntrezSystem2.PEntrez.Gene.Gene_ResultsPanel.Gene_RVDocSum	MATN2	MATN2	0	http://www.ncbi.nlm.nih.gov/sites/entrez?Db=gene&Cmd=ShowDetailView&TermToSearch=6156&ordinalpos=1&itool=EntrezSystem2.PEntrez.Gene.Gene_ResultsPanel.Gene_RVDocSum	RPL30	RPL30	6	http://www.ncbi.nlm.nih.gov/sites/entrez?Db=gene&Cmd=ShowDetailView&TermToSearch=26775&ordinalpos=1&itool=EntrezSystem2.PEntrez.Gene.Gene_ResultsPanel.Gene_RVDocSum	SNORA72	SNORA72	6	2.5	0.2	0.6	1.1	0.062	0.015	0.0021	-0.4	-0.3	-0.3	0	0.74	0.74	0.16
http://www.ensembl.org/Homo_sapiens/Variation/Summary?v=rs7016999	rs7016999	rs7016999	8	0.97	0.03	0	0	6e-05	0.9	0.14	0	A	G	0.19	http://www.ncbi.nlm.nih.gov/sites/entrez?Db=gene&Cmd=ShowDetailView&TermToSearch=4147&ordinalpos=1&itool=EntrezSystem2.PEntrez.Gene.Gene_ResultsPanel.Gene_RVDocSum	MATN2	MATN2	2	http://www.ncbi.nlm.nih.gov/sites/entrez?Db=gene&Cmd=ShowDetailView&TermToSearch=6156&ordinalpos=1&itool=EntrezSystem2.PEntrez.Gene.Gene_ResultsPanel.Gene_RVDocSum	RPL30	RPL30	3	http://www.ncbi.nlm.nih.gov/sites/entrez?Db=gene&Cmd=ShowDetailView&TermToSearch=26775&ordinalpos=1&itool=EntrezSystem2.PEntrez.Gene.Gene_ResultsPanel.Gene_RVDocSum	SNORA72	SNORA72	3	2.6	0.2	0.7	1	0.058	0.011	0.0038	-0.5	-0.4	-0.4	0	0.66	0.87	0.22
http://www.ensembl.org/Homo_sapiens/Variation/Summary?v=rs10814295	rs10814295	rs10814295	9	0.99	0.01	0	0	0.00017	0.73	-0.13	0.01	C	T	0.32	http://www.ncbi.nlm.nih.gov/sites/entrez?Db=gene&Cmd=ShowDetailView&TermToSearch=646962&ordinalpos=1&itool=EntrezSystem2.PEntrez.Gene.Gene_ResultsPanel.Gene_RVDocSum	LOC646962	LOC646962	0	http://www.ncbi.nlm.nih.gov/sites/entrez?Db=gene&Cmd=ShowDetailView&TermToSearch=158376&ordinalpos=1&itool=EntrezSystem2.PEntrez.Gene.Gene_ResultsPanel.Gene_RVDocSum	LOC158376	LOC158376	4	http://www.ncbi.nlm.nih.gov/sites/entrez?Db=gene&Cmd=ShowDetailView&TermToSearch=392309&ordinalpos=1&itool=EntrezSystem2.PEntrez.Gene.Gene_ResultsPanel.Gene_RVDocSum	OR13J1	OR13J1	35	2.2	0.3	0.7	0.3	0.045	0.012	0.044	-0.5	-0.3	-0.3	-0.1	0.66	0.58	0.33
http://www.ensembl.org/Homo_sapiens/Variation/Summary?v=rs17058153	rs17058153	rs17058153	9	0.99	0.01	0	0	8.3e-05	0.33	-0.34	0.08	C	T	0.03	http://www.ncbi.nlm.nih.gov/sites/entrez?Db=gene&Cmd=ShowDetailView&TermToSearch=117531&ordinalpos=1&itool=EntrezSystem2.PEntrez.Gene.Gene_ResultsPanel.Gene_RVDocSum	TMC1	TMC1	0	http://www.ncbi.nlm.nih.gov/sites/entrez?Db=gene&Cmd=ShowDetailView&TermToSearch=216&ordinalpos=1&itool=EntrezSystem2.PEntrez.Gene.Gene_ResultsPanel.Gene_RVDocSum	ALDH1A1	ALDH1A1	108	http://www.ncbi.nlm.nih.gov/sites/entrez?Db=gene&Cmd=ShowDetailView&TermToSearch=301&ordinalpos=1&itool=EntrezSystem2.PEntrez.Gene.Gene_ResultsPanel.Gene_RVDocSum	ANXA1	ANXA1	360	2.2	1.1	0	0.3	0.0022	0.16	0.014	-0.1	-0.1	-0.1	-0.1	0.4	0.62	0.88
http://www.ensembl.org/Homo_sapiens/Variation/Summary?v=rs2377524	rs2377524	rs2377524	9	0.98	0.02	0	0	8.9e-05	0.94	0.1	0	A	T	0.31	http://www.ncbi.nlm.nih.gov/sites/entrez?Db=gene&Cmd=ShowDetailView&TermToSearch=5125&ordinalpos=1&itool=EntrezSystem2.PEntrez.Gene.Gene_ResultsPanel.Gene_RVDocSum	PCSK5	PCSK5	0	http://www.ncbi.nlm.nih.gov/sites/entrez?Db=gene&Cmd=ShowDetailView&TermToSearch=55312&ordinalpos=1&itool=EntrezSystem2.PEntrez.Gene.Gene_ResultsPanel.Gene_RVDocSum	RFK	RFK	228	http://www.ncbi.nlm.nih.gov/sites/entrez?Db=gene&Cmd=ShowDetailView&TermToSearch=653162&ordinalpos=1&itool=EntrezSystem2.PEntrez.Gene.Gene_ResultsPanel.Gene_RVDocSum	LOC653162	LOC653162	242	2.4	1.2	0.5	-0.2	0.0018	0.025	0.33	-0.7	0	0.8	-0.3	0.062	0.0059	0.84
http://www.ensembl.org/Homo_sapiens/Variation/Summary?v=rs2377525	rs2377525	rs2377525	9	0.99	0.01	0	0	0.00016	0.87	0.1	0	A	G	0.31	http://www.ncbi.nlm.nih.gov/sites/entrez?Db=gene&Cmd=ShowDetailView&TermToSearch=5125&ordinalpos=1&itool=EntrezSystem2.PEntrez.Gene.Gene_ResultsPanel.Gene_RVDocSum	PCSK5	PCSK5	0	http://www.ncbi.nlm.nih.gov/sites/entrez?Db=gene&Cmd=ShowDetailView&TermToSearch=55312&ordinalpos=1&itool=EntrezSystem2.PEntrez.Gene.Gene_ResultsPanel.Gene_RVDocSum	RFK	RFK	228	http://www.ncbi.nlm.nih.gov/sites/entrez?Db=gene&Cmd=ShowDetailView&TermToSearch=653162&ordinalpos=1&itool=EntrezSystem2.PEntrez.Gene.Gene_ResultsPanel.Gene_RVDocSum	LOC653162	LOC653162	242	2.2	1	0.5	-0.2	0.0033	0.027	0.32	-0.7	0	0.8	-0.3	0.071	0.006	0.84
http://www.ensembl.org/Homo_sapiens/Variation/Summary?v=rs4744782	rs4744782	rs4744782	9	0.99	0.01	0	0	0.00017	0.81	0.1	0.01	G	A	0.32	http://www.ncbi.nlm.nih.gov/sites/entrez?Db=gene&Cmd=ShowDetailView&TermToSearch=5125&ordinalpos=1&itool=EntrezSystem2.PEntrez.Gene.Gene_ResultsPanel.Gene_RVDocSum	PCSK5	PCSK5	0	http://www.ncbi.nlm.nih.gov/sites/entrez?Db=gene&Cmd=ShowDetailView&TermToSearch=55312&ordinalpos=1&itool=EntrezSystem2.PEntrez.Gene.Gene_ResultsPanel.Gene_RVDocSum	RFK	RFK	227	http://www.ncbi.nlm.nih.gov/sites/entrez?Db=gene&Cmd=ShowDetailView&TermToSearch=653162&ordinalpos=1&itool=EntrezSystem2.PEntrez.Gene.Gene_ResultsPanel.Gene_RVDocSum	LOC653162	LOC653162	241	2.2	1.1	0.4	-0.2	0.0029	0.03	0.34	-0.7	0	0.8	-0.3	0.077	0.0061	0.9
http://www.ensembl.org/Homo_sapiens/Variation/Summary?v=rs10869765	rs10869765	rs10869765	9	0.98	0.02	0	0	0.00075	0.51	0.08	-0.02	G	A	0.46	http://www.ncbi.nlm.nih.gov/sites/entrez?Db=gene&Cmd=ShowDetailView&TermToSearch=55312&ordinalpos=1&itool=EntrezSystem2.PEntrez.Gene.Gene_ResultsPanel.Gene_RVDocSum	RFK	RFK	29	http://www.ncbi.nlm.nih.gov/sites/entrez?Db=gene&Cmd=ShowDetailView&TermToSearch=653162&ordinalpos=1&itool=EntrezSystem2.PEntrez.Gene.Gene_ResultsPanel.Gene_RVDocSum	LOC653162	LOC653162	43	http://www.ncbi.nlm.nih.gov/sites/entrez?Db=gene&Cmd=ShowDetailView&TermToSearch=729145&ordinalpos=1&itool=EntrezSystem2.PEntrez.Gene.Gene_ResultsPanel.Gene_RVDocSum	LOC729145	LOC729145	103	2.4	0.9	0.5	-0.2	0.015	0.027	0.34	-0.6	-0.6	-0.3	-0.3	0.83	0.4	0.9
http://www.ensembl.org/Homo_sapiens/Variation/Summary?v=rs7858410	rs7858410	rs7858410	9	0.98	0.02	0	0	0.00086	0.54	0.08	-0.02	C	T	0.45	http://www.ncbi.nlm.nih.gov/sites/entrez?Db=gene&Cmd=ShowDetailView&TermToSearch=55312&ordinalpos=1&itool=EntrezSystem2.PEntrez.Gene.Gene_ResultsPanel.Gene_RVDocSum	RFK	RFK	21	http://www.ncbi.nlm.nih.gov/sites/entrez?Db=gene&Cmd=ShowDetailView&TermToSearch=653162&ordinalpos=1&itool=EntrezSystem2.PEntrez.Gene.Gene_ResultsPanel.Gene_RVDocSum	LOC653162	LOC653162	34	http://www.ncbi.nlm.nih.gov/sites/entrez?Db=gene&Cmd=ShowDetailView&TermToSearch=729145&ordinalpos=1&itool=EntrezSystem2.PEntrez.Gene.Gene_ResultsPanel.Gene_RVDocSum	LOC729145	LOC729145	94	2.3	0.9	0.5	-0.2	0.017	0.028	0.34	-0.5	-0.6	-0.3	-0.3	0.88	0.41	0.85
http://www.ensembl.org/Homo_sapiens/Variation/Summary?v=rs7862262	rs7862262	rs7862262	9	0.98	0.01	0	0	0.001	0.48	0.09	-0.02	G	C	0.46	http://www.ncbi.nlm.nih.gov/sites/entrez?Db=gene&Cmd=ShowDetailView&TermToSearch=55312&ordinalpos=1&itool=EntrezSystem2.PEntrez.Gene.Gene_ResultsPanel.Gene_RVDocSum	RFK	RFK	19	http://www.ncbi.nlm.nih.gov/sites/entrez?Db=gene&Cmd=ShowDetailView&TermToSearch=653162&ordinalpos=1&itool=EntrezSystem2.PEntrez.Gene.Gene_ResultsPanel.Gene_RVDocSum	LOC653162	LOC653162	33	http://www.ncbi.nlm.nih.gov/sites/entrez?Db=gene&Cmd=ShowDetailView&TermToSearch=729145&ordinalpos=1&itool=EntrezSystem2.PEntrez.Gene.Gene_ResultsPanel.Gene_RVDocSum	LOC729145	LOC729145	93	2.2	0.8	0.5	-0.2	0.021	0.027	0.33	-0.5	-0.6	-0.2	-0.3	0.88	0.35	0.75
http://www.ensembl.org/Homo_sapiens/Variation/Summary?v=rs7861242	rs7861242	rs7861242	9	0.84	0.15	0	0	7.1e-06	0.96	-0.14	0	A	G	0.16	http://www.ncbi.nlm.nih.gov/sites/entrez?Db=gene&Cmd=ShowDetailView&TermToSearch=64078&ordinalpos=1&itool=EntrezSystem2.PEntrez.Gene.Gene_ResultsPanel.Gene_RVDocSum	SLC28A3	SLC28A3	0	http://www.ncbi.nlm.nih.gov/sites/entrez?Db=gene&Cmd=ShowDetailView&TermToSearch=80010&ordinalpos=1&itool=EntrezSystem2.PEntrez.Gene.Gene_ResultsPanel.Gene_RVDocSum	RMI1	RMI1	297	http://www.ncbi.nlm.nih.gov/sites/entrez?Db=gene&Cmd=ShowDetailView&TermToSearch=729388&ordinalpos=1&itool=EntrezSystem2.PEntrez.Gene.Gene_ResultsPanel.Gene_RVDocSum	LOC729388	LOC729388	319	3.3	1.5	0.3	0.5	0.0009	0.034	0.021	-0.5	-0.2	0.1	-0.2	0.22	0.067	0.73
rs-link	rsnum	SNP	chr	HO	HS	HD	HS+D	P-value-S	P-value-D	Effect-S	Effect-D	Minor Allele	Major Allele	MAF	GENE1-link	GENE1	GENE1	dist1 (Kb)	GENE2-link	GENE2	GENE2	dist2 (Kb)	GENE3-link	GENE3	GENE3	dist3 (Kb)	log10BF-S	log10BF-S-TNT	log10BF-S-PRINCE	log10BF-S-CAP	P-value-S-TNT	P-value-S-PRINCE	P-value-S-CAP	log10BF-D	log10BF-D-TNT	log10BF-D-PRINCE	log10BF-D-CAP	P-value-D-TNT	P-value-D-PRINCE	P-value-D-CAP
http://www.ensembl.org/Homo_sapiens/Variation/Summary?v=rs10868142	rs10868142	rs10868142	9	0.81	0.18	0	0.01	5.8e-06	0.95	-0.15	0	T	C	0.16	http://www.ncbi.nlm.nih.gov/sites/entrez?Db=gene&Cmd=ShowDetailView&TermToSearch=64078&ordinalpos=1&itool=EntrezSystem2.PEntrez.Gene.Gene_ResultsPanel.Gene_RVDocSum	SLC28A3	SLC28A3	0	http://www.ncbi.nlm.nih.gov/sites/entrez?Db=gene&Cmd=ShowDetailView&TermToSearch=80010&ordinalpos=1&itool=EntrezSystem2.PEntrez.Gene.Gene_ResultsPanel.Gene_RVDocSum	RMI1	RMI1	303	http://www.ncbi.nlm.nih.gov/sites/entrez?Db=gene&Cmd=ShowDetailView&TermToSearch=729388&ordinalpos=1&itool=EntrezSystem2.PEntrez.Gene.Gene_ResultsPanel.Gene_RVDocSum	LOC729388	LOC729388	325	3.4	1.4	0.4	0.5	0.0014	0.025	0.015	-0.5	-0.2	0.2	-0.2	0.22	0.063	0.62
http://www.ensembl.org/Homo_sapiens/Variation/Summary?v=rs10123041	rs10123041	rs10123041	9	0.81	0.18	0	0.01	5.9e-06	0.96	-0.15	0	T	C	0.16	http://www.ncbi.nlm.nih.gov/sites/entrez?Db=gene&Cmd=ShowDetailView&TermToSearch=64078&ordinalpos=1&itool=EntrezSystem2.PEntrez.Gene.Gene_ResultsPanel.Gene_RVDocSum	SLC28A3	SLC28A3	0	http://www.ncbi.nlm.nih.gov/sites/entrez?Db=gene&Cmd=ShowDetailView&TermToSearch=80010&ordinalpos=1&itool=EntrezSystem2.PEntrez.Gene.Gene_ResultsPanel.Gene_RVDocSum	RMI1	RMI1	303	http://www.ncbi.nlm.nih.gov/sites/entrez?Db=gene&Cmd=ShowDetailView&TermToSearch=729388&ordinalpos=1&itool=EntrezSystem2.PEntrez.Gene.Gene_ResultsPanel.Gene_RVDocSum	LOC729388	LOC729388	326	3.4	1.4	0.5	0.5	0.0015	0.02	0.019	-0.5	-0.2	0.1	-0.2	0.23	0.079	0.57
http://www.ensembl.org/Homo_sapiens/Variation/Summary?v=rs9792674	rs9792674	rs9792674	9	0.99	0.01	0	0	0.00014	0.32	-0.1	0.03	C	T	0.29	http://www.ncbi.nlm.nih.gov/sites/entrez?Db=gene&Cmd=ShowDetailView&TermToSearch=64078&ordinalpos=1&itool=EntrezSystem2.PEntrez.Gene.Gene_ResultsPanel.Gene_RVDocSum	SLC28A3	SLC28A3	0	http://www.ncbi.nlm.nih.gov/sites/entrez?Db=gene&Cmd=ShowDetailView&TermToSearch=80010&ordinalpos=1&itool=EntrezSystem2.PEntrez.Gene.Gene_ResultsPanel.Gene_RVDocSum	RMI1	RMI1	307	http://www.ncbi.nlm.nih.gov/sites/entrez?Db=gene&Cmd=ShowDetailView&TermToSearch=729388&ordinalpos=1&itool=EntrezSystem2.PEntrez.Gene.Gene_ResultsPanel.Gene_RVDocSum	LOC729388	LOC729388	329	2.2	1.1	0.3	0.1	0.0056	0.039	0.1	-0.3	-0.4	0.2	-0.3	0.69	0.045	0.77
http://www.ensembl.org/Homo_sapiens/Variation/Summary?v=rs4877838	rs4877838	rs4877838	9	0.99	0.01	0	0	0.00016	0.32	-0.1	0.03	G	C	0.29	http://www.ncbi.nlm.nih.gov/sites/entrez?Db=gene&Cmd=ShowDetailView&TermToSearch=64078&ordinalpos=1&itool=EntrezSystem2.PEntrez.Gene.Gene_ResultsPanel.Gene_RVDocSum	SLC28A3	SLC28A3	0	http://www.ncbi.nlm.nih.gov/sites/entrez?Db=gene&Cmd=ShowDetailView&TermToSearch=80010&ordinalpos=1&itool=EntrezSystem2.PEntrez.Gene.Gene_ResultsPanel.Gene_RVDocSum	RMI1	RMI1	307	http://www.ncbi.nlm.nih.gov/sites/entrez?Db=gene&Cmd=ShowDetailView&TermToSearch=729388&ordinalpos=1&itool=EntrezSystem2.PEntrez.Gene.Gene_ResultsPanel.Gene_RVDocSum	LOC729388	LOC729388	330	2.2	1.1	0.3	0	0.006	0.04	0.11	-0.3	-0.5	0.2	-0.3	0.71	0.047	0.76
http://www.ensembl.org/Homo_sapiens/Variation/Summary?v=rs7863627	rs7863627	rs7863627	9	0.99	0.01	0	0	0.00018	0.31	-0.1	0.03	T	C	0.29	http://www.ncbi.nlm.nih.gov/sites/entrez?Db=gene&Cmd=ShowDetailView&TermToSearch=64078&ordinalpos=1&itool=EntrezSystem2.PEntrez.Gene.Gene_ResultsPanel.Gene_RVDocSum	SLC28A3	SLC28A3	0	http://www.ncbi.nlm.nih.gov/sites/entrez?Db=gene&Cmd=ShowDetailView&TermToSearch=80010&ordinalpos=1&itool=EntrezSystem2.PEntrez.Gene.Gene_ResultsPanel.Gene_RVDocSum	RMI1	RMI1	310	http://www.ncbi.nlm.nih.gov/sites/entrez?Db=gene&Cmd=ShowDetailView&TermToSearch=729388&ordinalpos=1&itool=EntrezSystem2.PEntrez.Gene.Gene_ResultsPanel.Gene_RVDocSum	LOC729388	LOC729388	332	2.1	1.1	0.2	0	0.006	0.045	0.12	-0.4	-0.5	0.2	-0.3	0.72	0.049	0.74
http://www.ensembl.org/Homo_sapiens/Variation/Summary?v=rs4877842	rs4877842	rs4877842	9	0.97	0.02	0	0	6.8e-05	0.26	-0.1	0.03	G	A	0.29	http://www.ncbi.nlm.nih.gov/sites/entrez?Db=gene&Cmd=ShowDetailView&TermToSearch=64078&ordinalpos=1&itool=EntrezSystem2.PEntrez.Gene.Gene_ResultsPanel.Gene_RVDocSum	SLC28A3	SLC28A3	0	http://www.ncbi.nlm.nih.gov/sites/entrez?Db=gene&Cmd=ShowDetailView&TermToSearch=80010&ordinalpos=1&itool=EntrezSystem2.PEntrez.Gene.Gene_ResultsPanel.Gene_RVDocSum	RMI1	RMI1	310	http://www.ncbi.nlm.nih.gov/sites/entrez?Db=gene&Cmd=ShowDetailView&TermToSearch=729388&ordinalpos=1&itool=EntrezSystem2.PEntrez.Gene.Gene_ResultsPanel.Gene_RVDocSum	LOC729388	LOC729388	333	2.4	1.2	0.3	0.1	0.0033	0.04	0.076	-0.3	-0.5	0.3	-0.3	0.79	0.039	0.75
http://www.ensembl.org/Homo_sapiens/Variation/Summary?v=rs10780663	rs10780663	rs10780663	9	0.99	0.01	0	0	0.00016	0.68	-0.12	0.01	G	A	0.17	http://www.ncbi.nlm.nih.gov/sites/entrez?Db=gene&Cmd=ShowDetailView&TermToSearch=64078&ordinalpos=1&itool=EntrezSystem2.PEntrez.Gene.Gene_ResultsPanel.Gene_RVDocSum	SLC28A3	SLC28A3	0	http://www.ncbi.nlm.nih.gov/sites/entrez?Db=gene&Cmd=ShowDetailView&TermToSearch=80010&ordinalpos=1&itool=EntrezSystem2.PEntrez.Gene.Gene_ResultsPanel.Gene_RVDocSum	RMI1	RMI1	312	http://www.ncbi.nlm.nih.gov/sites/entrez?Db=gene&Cmd=ShowDetailView&TermToSearch=729388&ordinalpos=1&itool=EntrezSystem2.PEntrez.Gene.Gene_ResultsPanel.Gene_RVDocSum	LOC729388	LOC729388	335	2.1	0.6	0.2	0.5	0.016	0.055	0.016	-0.6	-0.4	0.1	-0.3	0.49	0.083	0.75
http://www.ensembl.org/Homo_sapiens/Variation/Summary?v=rs7029691	rs7029691	rs7029691	9	0.98	0.02	0	0	8.5e-05	0.77	-0.12	0.01	A	G	0.17	http://www.ncbi.nlm.nih.gov/sites/entrez?Db=gene&Cmd=ShowDetailView&TermToSearch=64078&ordinalpos=1&itool=EntrezSystem2.PEntrez.Gene.Gene_ResultsPanel.Gene_RVDocSum	SLC28A3	SLC28A3	0	http://www.ncbi.nlm.nih.gov/sites/entrez?Db=gene&Cmd=ShowDetailView&TermToSearch=80010&ordinalpos=1&itool=EntrezSystem2.PEntrez.Gene.Gene_ResultsPanel.Gene_RVDocSum	RMI1	RMI1	313	http://www.ncbi.nlm.nih.gov/sites/entrez?Db=gene&Cmd=ShowDetailView&TermToSearch=729388&ordinalpos=1&itool=EntrezSystem2.PEntrez.Gene.Gene_ResultsPanel.Gene_RVDocSum	LOC729388	LOC729388	335	2.4	0.6	0.4	0.5	0.015	0.029	0.017	-0.6	-0.4	0	-0.3	0.49	0.11	0.71
http://www.ensembl.org/Homo_sapiens/Variation/Summary?v=rs4877844	rs4877844	rs4877844	9	0.96	0.04	0	0	4.3e-05	0.83	-0.12	0.01	C	G	0.17	http://www.ncbi.nlm.nih.gov/sites/entrez?Db=gene&Cmd=ShowDetailView&TermToSearch=64078&ordinalpos=1&itool=EntrezSystem2.PEntrez.Gene.Gene_ResultsPanel.Gene_RVDocSum	SLC28A3	SLC28A3	0	http://www.ncbi.nlm.nih.gov/sites/entrez?Db=gene&Cmd=ShowDetailView&TermToSearch=80010&ordinalpos=1&itool=EntrezSystem2.PEntrez.Gene.Gene_ResultsPanel.Gene_RVDocSum	RMI1	RMI1	313	http://www.ncbi.nlm.nih.gov/sites/entrez?Db=gene&Cmd=ShowDetailView&TermToSearch=729388&ordinalpos=1&itool=EntrezSystem2.PEntrez.Gene.Gene_ResultsPanel.Gene_RVDocSum	LOC729388	LOC729388	336	2.6	0.8	0.4	0.5	0.0078	0.029	0.017	-0.6	-0.4	0	-0.3	0.44	0.11	0.71
http://www.ensembl.org/Homo_sapiens/Variation/Summary?v=rs10122651	rs10122651	rs10122651	9	0.98	0.01	0	0	0.00013	0.77	-0.12	0.01	C	A	0.17	http://www.ncbi.nlm.nih.gov/sites/entrez?Db=gene&Cmd=ShowDetailView&TermToSearch=64078&ordinalpos=1&itool=EntrezSystem2.PEntrez.Gene.Gene_ResultsPanel.Gene_RVDocSum	SLC28A3	SLC28A3	0	http://www.ncbi.nlm.nih.gov/sites/entrez?Db=gene&Cmd=ShowDetailView&TermToSearch=80010&ordinalpos=1&itool=EntrezSystem2.PEntrez.Gene.Gene_ResultsPanel.Gene_RVDocSum	RMI1	RMI1	315	http://www.ncbi.nlm.nih.gov/sites/entrez?Db=gene&Cmd=ShowDetailView&TermToSearch=729388&ordinalpos=1&itool=EntrezSystem2.PEntrez.Gene.Gene_ResultsPanel.Gene_RVDocSum	LOC729388	LOC729388	337	2.2	0.6	0.2	0.6	0.016	0.045	0.015	-0.6	-0.4	0.1	-0.3	0.45	0.09	0.68
http://www.ensembl.org/Homo_sapiens/Variation/Summary?v=rs10868145	rs10868145	rs10868145	9	0.99	0.01	0	0	0.00016	0.28	-0.1	0.03	C	T	0.28	http://www.ncbi.nlm.nih.gov/sites/entrez?Db=gene&Cmd=ShowDetailView&TermToSearch=64078&ordinalpos=1&itool=EntrezSystem2.PEntrez.Gene.Gene_ResultsPanel.Gene_RVDocSum	SLC28A3	SLC28A3	0	http://www.ncbi.nlm.nih.gov/sites/entrez?Db=gene&Cmd=ShowDetailView&TermToSearch=80010&ordinalpos=1&itool=EntrezSystem2.PEntrez.Gene.Gene_ResultsPanel.Gene_RVDocSum	RMI1	RMI1	315	http://www.ncbi.nlm.nih.gov/sites/entrez?Db=gene&Cmd=ShowDetailView&TermToSearch=729388&ordinalpos=1&itool=EntrezSystem2.PEntrez.Gene.Gene_ResultsPanel.Gene_RVDocSum	LOC729388	LOC729388	337	2.1	1.3	0.1	0	0.0026	0.08	0.12	-0.3	-0.5	0.4	-0.3	0.77	0.026	0.97
http://www.ensembl.org/Homo_sapiens/Variation/Summary?v=rs10817836	rs10817836	rs10817836	9	0.99	0.01	0	0	0.0014	0.096	0.08	0.04	A	G	0.39	http://www.ncbi.nlm.nih.gov/sites/entrez?Db=gene&Cmd=ShowDetailView&TermToSearch=58483&ordinalpos=1&itool=EntrezSystem2.PEntrez.Gene.Gene_ResultsPanel.Gene_RVDocSum	C9orf27	C9orf27	88	http://www.ncbi.nlm.nih.gov/sites/entrez?Db=gene&Cmd=ShowDetailView&TermToSearch=5069&ordinalpos=1&itool=EntrezSystem2.PEntrez.Gene.Gene_ResultsPanel.Gene_RVDocSum	PAPPA	PAPPA	354	http://www.ncbi.nlm.nih.gov/sites/entrez?Db=gene&Cmd=ShowDetailView&TermToSearch=50514&ordinalpos=1&itool=EntrezSystem2.PEntrez.Gene.Gene_ResultsPanel.Gene_RVDocSum	2009-12-01	38686	397	2	0.4	0.8	-0.2	0.023	0.013	0.72	-0.1	-0.3	-0.1	-0.4	0.26	0.14	0.99
http://www.ensembl.org/Homo_sapiens/Variation/Summary?v=rs4559315	rs4559315	rs4559315	9	0.99	0.01	0	0	0.00016	0.86	0.1	0	A	T	0.4	http://www.ncbi.nlm.nih.gov/sites/entrez?Db=gene&Cmd=ShowDetailView&TermToSearch=10439&ordinalpos=1&itool=EntrezSystem2.PEntrez.Gene.Gene_ResultsPanel.Gene_RVDocSum	OLFM1	OLFM1	13	http://www.ncbi.nlm.nih.gov/sites/entrez?Db=gene&Cmd=ShowDetailView&TermToSearch=2219&ordinalpos=1&itool=EntrezSystem2.PEntrez.Gene.Gene_ResultsPanel.Gene_RVDocSum	FCN1	FCN1	216	http://www.ncbi.nlm.nih.gov/sites/entrez?Db=gene&Cmd=ShowDetailView&TermToSearch=2220&ordinalpos=1&itool=EntrezSystem2.PEntrez.Gene.Gene_ResultsPanel.Gene_RVDocSum	FCN2	FCN2	247	2.1	0.3	0.3	0.8	0.042	0.036	0.0077	-0.7	-0.3	-0.3	-0.3	0.33	0.34	0.72
http://www.ensembl.org/Homo_sapiens/Variation/Summary?v=rs2127693	rs2127693	rs2127693	9	0.98	0.02	0	0	0.00011	0.85	0.11	0.01	T	C	0.37	http://www.ncbi.nlm.nih.gov/sites/entrez?Db=gene&Cmd=ShowDetailView&TermToSearch=10439&ordinalpos=1&itool=EntrezSystem2.PEntrez.Gene.Gene_ResultsPanel.Gene_RVDocSum	OLFM1	OLFM1	13	http://www.ncbi.nlm.nih.gov/sites/entrez?Db=gene&Cmd=ShowDetailView&TermToSearch=2219&ordinalpos=1&itool=EntrezSystem2.PEntrez.Gene.Gene_ResultsPanel.Gene_RVDocSum	FCN1	FCN1	216	http://www.ncbi.nlm.nih.gov/sites/entrez?Db=gene&Cmd=ShowDetailView&TermToSearch=2220&ordinalpos=1&itool=EntrezSystem2.PEntrez.Gene.Gene_ResultsPanel.Gene_RVDocSum	FCN2	FCN2	247	2.3	0.2	0.4	0.8	0.045	0.027	0.0063	-0.6	-0.3	-0.3	-0.3	0.33	0.37	0.72
http://www.ensembl.org/Homo_sapiens/Variation/Summary?v=rs3860249	rs3860249	rs3860249	9	0.97	0.03	0	0	5.7e-05	0.89	0.11	0	A	G	0.39	http://www.ncbi.nlm.nih.gov/sites/entrez?Db=gene&Cmd=ShowDetailView&TermToSearch=10439&ordinalpos=1&itool=EntrezSystem2.PEntrez.Gene.Gene_ResultsPanel.Gene_RVDocSum	OLFM1	OLFM1	15	http://www.ncbi.nlm.nih.gov/sites/entrez?Db=gene&Cmd=ShowDetailView&TermToSearch=2219&ordinalpos=1&itool=EntrezSystem2.PEntrez.Gene.Gene_ResultsPanel.Gene_RVDocSum	FCN1	FCN1	218	http://www.ncbi.nlm.nih.gov/sites/entrez?Db=gene&Cmd=ShowDetailView&TermToSearch=2220&ordinalpos=1&itool=EntrezSystem2.PEntrez.Gene.Gene_ResultsPanel.Gene_RVDocSum	FCN2	FCN2	248	2.5	0.3	0.5	1	0.04	0.021	0.0038	-0.7	-0.3	-0.4	-0.3	0.34	0.4	0.74
http://www.ensembl.org/Homo_sapiens/Variation/Summary?v=rs7079247	rs7079247	rs7079247	10	0.99	0.01	0	0	0.00034	0.15	-0.1	-0.04	T	A	0.21	http://www.ncbi.nlm.nih.gov/sites/entrez?Db=gene&Cmd=ShowDetailView&TermToSearch=727878&ordinalpos=1&itool=EntrezSystem2.PEntrez.Gene.Gene_ResultsPanel.Gene_RVDocSum	LOC727878	LOC727878	159	http://www.ncbi.nlm.nih.gov/sites/entrez?Db=gene&Cmd=ShowDetailView&TermToSearch=441546&ordinalpos=1&itool=EntrezSystem2.PEntrez.Gene.Gene_ResultsPanel.Gene_RVDocSum	LOC441546	LOC441546	405	http://www.ncbi.nlm.nih.gov/sites/entrez?Db=gene&Cmd=ShowDetailView&TermToSearch=5214&ordinalpos=1&itool=EntrezSystem2.PEntrez.Gene.Gene_ResultsPanel.Gene_RVDocSum	PFKP	PFKP	406	2.1	2	0.2	-0.2	0.00033	0.055	0.77	-0.3	0.2	-0.4	-0.3	0.039	0.92	0.74
http://www.ensembl.org/Homo_sapiens/Variation/Summary?v=rs12415713	rs12415713	rs12415713	10	0.99	0.01	0	0	0.00026	0.47	0.14	-0.03	A	T	0.18	http://www.ncbi.nlm.nih.gov/sites/entrez?Db=gene&Cmd=ShowDetailView&TermToSearch=728544&ordinalpos=1&itool=EntrezSystem2.PEntrez.Gene.Gene_ResultsPanel.Gene_RVDocSum	LOC728544	LOC728544	86	http://www.ncbi.nlm.nih.gov/sites/entrez?Db=gene&Cmd=ShowDetailView&TermToSearch=338588&ordinalpos=1&itool=EntrezSystem2.PEntrez.Gene.Gene_ResultsPanel.Gene_RVDocSum	LOC338588	LOC338588	357	http://www.ncbi.nlm.nih.gov/sites/entrez?Db=gene&Cmd=ShowDetailView&TermToSearch=727894&ordinalpos=1&itool=EntrezSystem2.PEntrez.Gene.Gene_ResultsPanel.Gene_RVDocSum	LOC727894	LOC727894	363	2	0.5	1.4	-0.2	0.017	0.0011	0.82	-0.4	-0.4	-0.1	-0.2	0.73	0.2	0.51
http://www.ensembl.org/Homo_sapiens/Variation/Summary?v=rs7071086	rs7071086	rs7071086	10	0.98	0.02	0	0	0.00015	0.66	0.1	-0.01	A	G	0.26	http://www.ncbi.nlm.nih.gov/sites/entrez?Db=gene&Cmd=ShowDetailView&TermToSearch=728544&ordinalpos=1&itool=EntrezSystem2.PEntrez.Gene.Gene_ResultsPanel.Gene_RVDocSum	LOC728544	LOC728544	83	http://www.ncbi.nlm.nih.gov/sites/entrez?Db=gene&Cmd=ShowDetailView&TermToSearch=338588&ordinalpos=1&itool=EntrezSystem2.PEntrez.Gene.Gene_ResultsPanel.Gene_RVDocSum	LOC338588	LOC338588	354	http://www.ncbi.nlm.nih.gov/sites/entrez?Db=gene&Cmd=ShowDetailView&TermToSearch=727894&ordinalpos=1&itool=EntrezSystem2.PEntrez.Gene.Gene_ResultsPanel.Gene_RVDocSum	LOC727894	LOC727894	366	2.2	0.5	1.4	-0.3	0.016	0.0012	0.55	-0.6	-0.5	-0.2	-0.3	0.66	0.25	0.72
http://www.ensembl.org/Homo_sapiens/Variation/Summary?v=rs4881315	rs4881315	rs4881315	10	0.98	0.02	0	0	0.00014	0.63	0.1	-0.01	G	A	0.26	http://www.ncbi.nlm.nih.gov/sites/entrez?Db=gene&Cmd=ShowDetailView&TermToSearch=728544&ordinalpos=1&itool=EntrezSystem2.PEntrez.Gene.Gene_ResultsPanel.Gene_RVDocSum	LOC728544	LOC728544	78	http://www.ncbi.nlm.nih.gov/sites/entrez?Db=gene&Cmd=ShowDetailView&TermToSearch=338588&ordinalpos=1&itool=EntrezSystem2.PEntrez.Gene.Gene_ResultsPanel.Gene_RVDocSum	LOC338588	LOC338588	349	http://www.ncbi.nlm.nih.gov/sites/entrez?Db=gene&Cmd=ShowDetailView&TermToSearch=727894&ordinalpos=1&itool=EntrezSystem2.PEntrez.Gene.Gene_ResultsPanel.Gene_RVDocSum	LOC727894	LOC727894	370	2.2	0.5	1.4	-0.3	0.016	0.0011	0.55	-0.6	-0.5	-0.2	-0.3	0.7	0.25	0.72
http://www.ensembl.org/Homo_sapiens/Variation/Summary?v=rs11252454	rs11252454	rs11252454	10	0.98	0.02	0	0	0.00013	0.62	0.1	-0.01	C	T	0.26	http://www.ncbi.nlm.nih.gov/sites/entrez?Db=gene&Cmd=ShowDetailView&TermToSearch=728544&ordinalpos=1&itool=EntrezSystem2.PEntrez.Gene.Gene_ResultsPanel.Gene_RVDocSum	LOC728544	LOC728544	76	http://www.ncbi.nlm.nih.gov/sites/entrez?Db=gene&Cmd=ShowDetailView&TermToSearch=338588&ordinalpos=1&itool=EntrezSystem2.PEntrez.Gene.Gene_ResultsPanel.Gene_RVDocSum	LOC338588	LOC338588	347	http://www.ncbi.nlm.nih.gov/sites/entrez?Db=gene&Cmd=ShowDetailView&TermToSearch=727894&ordinalpos=1&itool=EntrezSystem2.PEntrez.Gene.Gene_ResultsPanel.Gene_RVDocSum	LOC727894	LOC727894	373	2.3	0.5	1.4	-0.3	0.015	0.0011	0.55	-0.6	-0.5	-0.2	-0.3	0.71	0.24	0.72
http://www.ensembl.org/Homo_sapiens/Variation/Summary?v=rs4475832	rs4475832	rs4475832	10	0.98	0.02	0	0	0.00014	0.62	0.1	-0.01	A	G	0.26	http://www.ncbi.nlm.nih.gov/sites/entrez?Db=gene&Cmd=ShowDetailView&TermToSearch=728544&ordinalpos=1&itool=EntrezSystem2.PEntrez.Gene.Gene_ResultsPanel.Gene_RVDocSum	LOC728544	LOC728544	75	http://www.ncbi.nlm.nih.gov/sites/entrez?Db=gene&Cmd=ShowDetailView&TermToSearch=338588&ordinalpos=1&itool=EntrezSystem2.PEntrez.Gene.Gene_ResultsPanel.Gene_RVDocSum	LOC338588	LOC338588	346	http://www.ncbi.nlm.nih.gov/sites/entrez?Db=gene&Cmd=ShowDetailView&TermToSearch=727894&ordinalpos=1&itool=EntrezSystem2.PEntrez.Gene.Gene_ResultsPanel.Gene_RVDocSum	LOC727894	LOC727894	374	2.3	0.5	1.4	-0.2	0.016	0.0011	0.54	-0.6	-0.5	-0.2	-0.3	0.71	0.24	0.72
http://www.ensembl.org/Homo_sapiens/Variation/Summary?v=rs1999872	rs1999872	rs1999872	10	0.99	0.01	0	0	0.00022	0.58	-0.09	0.01	C	A	0.37	http://www.ncbi.nlm.nih.gov/sites/entrez?Db=gene&Cmd=ShowDetailView&TermToSearch=389935&ordinalpos=1&itool=EntrezSystem2.PEntrez.Gene.Gene_ResultsPanel.Gene_RVDocSum	LOC389935	LOC389935	149	http://www.ncbi.nlm.nih.gov/sites/entrez?Db=gene&Cmd=ShowDetailView&TermToSearch=220959&ordinalpos=1&itool=EntrezSystem2.PEntrez.Gene.Gene_ResultsPanel.Gene_RVDocSum	LOC220959	LOC220959	202	http://www.ncbi.nlm.nih.gov/sites/entrez?Db=gene&Cmd=ShowDetailView&TermToSearch=2625&ordinalpos=1&itool=EntrezSystem2.PEntrez.Gene.Gene_ResultsPanel.Gene_RVDocSum	GATA3	GATA3	236	2.1	1.7	0.1	-0.2	0.0008	0.072	0.4	-0.5	-0.4	-0.1	-0.3	0.6	0.13	0.96
http://www.ensembl.org/Homo_sapiens/Variation/Summary?v=rs1890240	rs1890240	rs1890240	10	0.99	0.01	0	0	0.00019	0.55	-0.1	0.02	C	T	0.36	http://www.ncbi.nlm.nih.gov/sites/entrez?Db=gene&Cmd=ShowDetailView&TermToSearch=389935&ordinalpos=1&itool=EntrezSystem2.PEntrez.Gene.Gene_ResultsPanel.Gene_RVDocSum	LOC389935	LOC389935	162	http://www.ncbi.nlm.nih.gov/sites/entrez?Db=gene&Cmd=ShowDetailView&TermToSearch=220959&ordinalpos=1&itool=EntrezSystem2.PEntrez.Gene.Gene_ResultsPanel.Gene_RVDocSum	LOC220959	LOC220959	189	http://www.ncbi.nlm.nih.gov/sites/entrez?Db=gene&Cmd=ShowDetailView&TermToSearch=2625&ordinalpos=1&itool=EntrezSystem2.PEntrez.Gene.Gene_ResultsPanel.Gene_RVDocSum	GATA3	GATA3	249	2.1	1.9	0.1	-0.3	0.00051	0.068	0.44	-0.5	-0.4	-0.1	-0.3	0.62	0.13	0.99
http://www.ensembl.org/Homo_sapiens/Variation/Summary?v=rs10508405	rs10508405	rs10508405	10	0.99	0.01	0	0	0.0002	0.84	-0.09	-0.01	G	A	0.35	http://www.ncbi.nlm.nih.gov/sites/entrez?Db=gene&Cmd=ShowDetailView&TermToSearch=644540&ordinalpos=1&itool=EntrezSystem2.PEntrez.Gene.Gene_ResultsPanel.Gene_RVDocSum	LOC644540	LOC644540	352	http://www.ncbi.nlm.nih.gov/sites/entrez?Db=gene&Cmd=ShowDetailView&TermToSearch=10659&ordinalpos=1&itool=EntrezSystem2.PEntrez.Gene.Gene_ResultsPanel.Gene_RVDocSum	CUGBP2	CUGBP2	478	http://www.ncbi.nlm.nih.gov/sites/entrez?Db=gene&Cmd=ShowDetailView&TermToSearch=439950&ordinalpos=1&itool=EntrezSystem2.PEntrez.Gene.Gene_ResultsPanel.Gene_RVDocSum	LOC439950	LOC439950	545	2.1	1	0.4	-0.2	0.0038	0.023	0.4	-0.5	-0.4	-0.4	-0.3	0.41	0.59	0.81
http://www.ensembl.org/Homo_sapiens/Variation/Summary?v=rs11257437	rs11257437	rs11257437	10	0.99	0.01	0	0	0.00014	0.15	0.17	-0.06	G	A	0.15	http://www.ncbi.nlm.nih.gov/sites/entrez?Db=gene&Cmd=ShowDetailView&TermToSearch=26019&ordinalpos=1&itool=EntrezSystem2.PEntrez.Gene.Gene_ResultsPanel.Gene_RVDocSum	UPF2	UPF2	0	http://www.ncbi.nlm.nih.gov/sites/entrez?Db=gene&Cmd=ShowDetailView&TermToSearch=254427&ordinalpos=1&itool=EntrezSystem2.PEntrez.Gene.Gene_ResultsPanel.Gene_RVDocSum	C10orf47	C10orf47	65	http://www.ncbi.nlm.nih.gov/sites/entrez?Db=gene&Cmd=ShowDetailView&TermToSearch=55526&ordinalpos=1&itool=EntrezSystem2.PEntrez.Gene.Gene_ResultsPanel.Gene_RVDocSum	DHTKD1	DHTKD1	132	2.2	0	2.1	-0.1	0.16	0.00011	0.35	-0.1	-0.2	-0.1	-0.2	0.33	0.27	0.8
http://www.ensembl.org/Homo_sapiens/Variation/Summary?v=rs7080355	rs7080355	rs7080355	10	0.99	0.01	0	0	0.00015	0.083	0.14	-0.06	C	T	0.13	http://www.ncbi.nlm.nih.gov/sites/entrez?Db=gene&Cmd=ShowDetailView&TermToSearch=26019&ordinalpos=1&itool=EntrezSystem2.PEntrez.Gene.Gene_ResultsPanel.Gene_RVDocSum	UPF2	UPF2	0	http://www.ncbi.nlm.nih.gov/sites/entrez?Db=gene&Cmd=ShowDetailView&TermToSearch=254427&ordinalpos=1&itool=EntrezSystem2.PEntrez.Gene.Gene_ResultsPanel.Gene_RVDocSum	C10orf47	C10orf47	92	http://www.ncbi.nlm.nih.gov/sites/entrez?Db=gene&Cmd=ShowDetailView&TermToSearch=55526&ordinalpos=1&itool=EntrezSystem2.PEntrez.Gene.Gene_ResultsPanel.Gene_RVDocSum	DHTKD1	DHTKD1	105	2.2	0	1.9	0	0.15	0.00028	0.17	0	-0.2	-0.2	-0.2	0.27	0.31	0.38
http://www.ensembl.org/Homo_sapiens/Variation/Summary?v=rs11257462	rs11257462	rs11257462	10	0.98	0.02	0	0	0.00013	0.12	0.14	-0.06	A	C	0.13	http://www.ncbi.nlm.nih.gov/sites/entrez?Db=gene&Cmd=ShowDetailView&TermToSearch=26019&ordinalpos=1&itool=EntrezSystem2.PEntrez.Gene.Gene_ResultsPanel.Gene_RVDocSum	UPF2	UPF2	0	http://www.ncbi.nlm.nih.gov/sites/entrez?Db=gene&Cmd=ShowDetailView&TermToSearch=55526&ordinalpos=1&itool=EntrezSystem2.PEntrez.Gene.Gene_ResultsPanel.Gene_RVDocSum	DHTKD1	DHTKD1	90	http://www.ncbi.nlm.nih.gov/sites/entrez?Db=gene&Cmd=ShowDetailView&TermToSearch=254427&ordinalpos=1&itool=EntrezSystem2.PEntrez.Gene.Gene_ResultsPanel.Gene_RVDocSum	C10orf47	C10orf47	107	2.2	0.2	1.6	0	0.062	0.00049	0.18	-0.1	-0.3	-0.1	-0.2	0.39	0.24	0.52
http://www.ensembl.org/Homo_sapiens/Variation/Summary?v=rs1300033	rs1300033	rs1300033	10	0.99	0.01	0	0	0.00015	0.26	0.17	-0.05	A	C	0.12	http://www.ncbi.nlm.nih.gov/sites/entrez?Db=gene&Cmd=ShowDetailView&TermToSearch=26019&ordinalpos=1&itool=EntrezSystem2.PEntrez.Gene.Gene_ResultsPanel.Gene_RVDocSum	UPF2	UPF2	0	http://www.ncbi.nlm.nih.gov/sites/entrez?Db=gene&Cmd=ShowDetailView&TermToSearch=55526&ordinalpos=1&itool=EntrezSystem2.PEntrez.Gene.Gene_ResultsPanel.Gene_RVDocSum	DHTKD1	DHTKD1	27	http://www.ncbi.nlm.nih.gov/sites/entrez?Db=gene&Cmd=ShowDetailView&TermToSearch=55176&ordinalpos=1&itool=EntrezSystem2.PEntrez.Gene.Gene_ResultsPanel.Gene_RVDocSum	SEC61A2	SEC61A2	88	2.1	0	1.7	0	0.17	0.00039	0.17	-0.2	-0.2	-0.2	-0.2	0.43	0.49	0.66
http://www.ensembl.org/Homo_sapiens/Variation/Summary?v=rs2399768	rs2399768	rs2399768	10	0.99	0.01	0	0	0.00015	0.18	0.19	-0.07	C	G	0.1	http://www.ncbi.nlm.nih.gov/sites/entrez?Db=gene&Cmd=ShowDetailView&TermToSearch=26019&ordinalpos=1&itool=EntrezSystem2.PEntrez.Gene.Gene_ResultsPanel.Gene_RVDocSum	UPF2	UPF2	5	http://www.ncbi.nlm.nih.gov/sites/entrez?Db=gene&Cmd=ShowDetailView&TermToSearch=55526&ordinalpos=1&itool=EntrezSystem2.PEntrez.Gene.Gene_ResultsPanel.Gene_RVDocSum	DHTKD1	DHTKD1	21	http://www.ncbi.nlm.nih.gov/sites/entrez?Db=gene&Cmd=ShowDetailView&TermToSearch=55176&ordinalpos=1&itool=EntrezSystem2.PEntrez.Gene.Gene_ResultsPanel.Gene_RVDocSum	SEC61A2	SEC61A2	82	2.1	0	1.6	0	0.16	0.00056	0.16	-0.1	-0.1	-0.2	-0.2	0.38	0.4	0.54
http://www.ensembl.org/Homo_sapiens/Variation/Summary?v=rs814624	rs814624	rs814624	10	0.99	0.01	0	0	0.00016	0.4	0.1	-0.02	C	T	0.26	http://www.ncbi.nlm.nih.gov/sites/entrez?Db=gene&Cmd=ShowDetailView&TermToSearch=8513&ordinalpos=1&itool=EntrezSystem2.PEntrez.Gene.Gene_ResultsPanel.Gene_RVDocSum	LIPF	LIPF	0	http://www.ncbi.nlm.nih.gov/sites/entrez?Db=gene&Cmd=ShowDetailView&TermToSearch=389992&ordinalpos=1&itool=EntrezSystem2.PEntrez.Gene.Gene_ResultsPanel.Gene_RVDocSum	LOC389992	LOC389992	47	http://www.ncbi.nlm.nih.gov/sites/entrez?Db=gene&Cmd=ShowDetailView&TermToSearch=142910&ordinalpos=1&itool=EntrezSystem2.PEntrez.Gene.Gene_ResultsPanel.Gene_RVDocSum	LIPL1	LIPL1	59	2.1	0.3	1.2	-0.2	0.03	0.0018	0.3	-0.5	-0.5	-0.4	-0.2	0.71	0.53	0.59
http://www.ensembl.org/Homo_sapiens/Variation/Summary?v=rs1022955	rs1022955	rs1022955	10	0.98	0.01	0	0	0.00021	0.079	0.11	-0.05	A	G	0.2	http://www.ncbi.nlm.nih.gov/sites/entrez?Db=gene&Cmd=ShowDetailView&TermToSearch=196051&ordinalpos=1&itool=EntrezSystem2.PEntrez.Gene.Gene_ResultsPanel.Gene_RVDocSum	PPAPDC1A	PPAPDC1A	0	http://www.ncbi.nlm.nih.gov/sites/entrez?Db=gene&Cmd=ShowDetailView&TermToSearch=404216&ordinalpos=1&itool=EntrezSystem2.PEntrez.Gene.Gene_ResultsPanel.Gene_RVDocSum	C10orf85	C10orf85	55	http://www.ncbi.nlm.nih.gov/sites/entrez?Db=gene&Cmd=ShowDetailView&TermToSearch=729402&ordinalpos=1&itool=EntrezSystem2.PEntrez.Gene.Gene_ResultsPanel.Gene_RVDocSum	LOC729402	LOC729402	171	2.2	0.2	0.7	0.7	0.075	0.011	0.0099	0	-0.5	-0.1	0.2	0.64	0.18	0.073
http://www.ensembl.org/Homo_sapiens/Variation/Summary?v=rs11199387	rs11199387	rs11199387	10	0.98	0.01	0	0	0.00021	0.088	0.11	-0.05	C	G	0.21	http://www.ncbi.nlm.nih.gov/sites/entrez?Db=gene&Cmd=ShowDetailView&TermToSearch=196051&ordinalpos=1&itool=EntrezSystem2.PEntrez.Gene.Gene_ResultsPanel.Gene_RVDocSum	PPAPDC1A	PPAPDC1A	0	http://www.ncbi.nlm.nih.gov/sites/entrez?Db=gene&Cmd=ShowDetailView&TermToSearch=404216&ordinalpos=1&itool=EntrezSystem2.PEntrez.Gene.Gene_ResultsPanel.Gene_RVDocSum	C10orf85	C10orf85	55	http://www.ncbi.nlm.nih.gov/sites/entrez?Db=gene&Cmd=ShowDetailView&TermToSearch=729402&ordinalpos=1&itool=EntrezSystem2.PEntrez.Gene.Gene_ResultsPanel.Gene_RVDocSum	LOC729402	LOC729402	171	2.2	0.2	0.7	0.7	0.073	0.011	0.01	0	-0.5	-0.1	0.1	0.67	0.18	0.087
http://www.ensembl.org/Homo_sapiens/Variation/Summary?v=rs12412649	rs12412649	rs12412649	10	0.98	0.01	0	0	0.0002	0.079	0.11	-0.05	A	G	0.2	http://www.ncbi.nlm.nih.gov/sites/entrez?Db=gene&Cmd=ShowDetailView&TermToSearch=196051&ordinalpos=1&itool=EntrezSystem2.PEntrez.Gene.Gene_ResultsPanel.Gene_RVDocSum	PPAPDC1A	PPAPDC1A	0	http://www.ncbi.nlm.nih.gov/sites/entrez?Db=gene&Cmd=ShowDetailView&TermToSearch=404216&ordinalpos=1&itool=EntrezSystem2.PEntrez.Gene.Gene_ResultsPanel.Gene_RVDocSum	C10orf85	C10orf85	53	http://www.ncbi.nlm.nih.gov/sites/entrez?Db=gene&Cmd=ShowDetailView&TermToSearch=729402&ordinalpos=1&itool=EntrezSystem2.PEntrez.Gene.Gene_ResultsPanel.Gene_RVDocSum	LOC729402	LOC729402	173	2.2	0.2	0.7	0.7	0.074	0.01	0.0099	0	-0.5	-0.1	0.2	0.65	0.18	0.074
http://www.ensembl.org/Homo_sapiens/Variation/Summary?v=rs10749378	rs10749378	rs10749378	10	0.99	0.01	0	0	0.00029	0.083	0.1	-0.05	A	G	0.2	http://www.ncbi.nlm.nih.gov/sites/entrez?Db=gene&Cmd=ShowDetailView&TermToSearch=196051&ordinalpos=1&itool=EntrezSystem2.PEntrez.Gene.Gene_ResultsPanel.Gene_RVDocSum	PPAPDC1A	PPAPDC1A	0	http://www.ncbi.nlm.nih.gov/sites/entrez?Db=gene&Cmd=ShowDetailView&TermToSearch=404216&ordinalpos=1&itool=EntrezSystem2.PEntrez.Gene.Gene_ResultsPanel.Gene_RVDocSum	C10orf85	C10orf85	52	http://www.ncbi.nlm.nih.gov/sites/entrez?Db=gene&Cmd=ShowDetailView&TermToSearch=729402&ordinalpos=1&itool=EntrezSystem2.PEntrez.Gene.Gene_ResultsPanel.Gene_RVDocSum	LOC729402	LOC729402	174	2.1	0.2	0.7	0.7	0.097	0.01	0.0099	0	-0.5	-0.1	0.2	0.67	0.18	0.074
http://www.ensembl.org/Homo_sapiens/Variation/Summary?v=rs17706666	rs17706666	rs17706666	10	0.98	0.02	0	0	0.00016	0.078	0.12	-0.05	A	T	0.19	http://www.ncbi.nlm.nih.gov/sites/entrez?Db=gene&Cmd=ShowDetailView&TermToSearch=196051&ordinalpos=1&itool=EntrezSystem2.PEntrez.Gene.Gene_ResultsPanel.Gene_RVDocSum	PPAPDC1A	PPAPDC1A	0	http://www.ncbi.nlm.nih.gov/sites/entrez?Db=gene&Cmd=ShowDetailView&TermToSearch=404216&ordinalpos=1&itool=EntrezSystem2.PEntrez.Gene.Gene_ResultsPanel.Gene_RVDocSum	C10orf85	C10orf85	45	http://www.ncbi.nlm.nih.gov/sites/entrez?Db=gene&Cmd=ShowDetailView&TermToSearch=729402&ordinalpos=1&itool=EntrezSystem2.PEntrez.Gene.Gene_ResultsPanel.Gene_RVDocSum	LOC729402	LOC729402	181	2.3	0.2	0.7	0.6	0.078	0.0095	0.011	0	-0.4	-0.1	0.1	0.69	0.18	0.082
http://www.ensembl.org/Homo_sapiens/Variation/Summary?v=rs7070520	rs7070520	rs7070520	10	0.98	0.01	0	0	0.00018	0.086	0.11	-0.05	G	A	0.22	http://www.ncbi.nlm.nih.gov/sites/entrez?Db=gene&Cmd=ShowDetailView&TermToSearch=196051&ordinalpos=1&itool=EntrezSystem2.PEntrez.Gene.Gene_ResultsPanel.Gene_RVDocSum	PPAPDC1A	PPAPDC1A	0	http://www.ncbi.nlm.nih.gov/sites/entrez?Db=gene&Cmd=ShowDetailView&TermToSearch=404216&ordinalpos=1&itool=EntrezSystem2.PEntrez.Gene.Gene_ResultsPanel.Gene_RVDocSum	C10orf85	C10orf85	38	http://www.ncbi.nlm.nih.gov/sites/entrez?Db=gene&Cmd=ShowDetailView&TermToSearch=729402&ordinalpos=1&itool=EntrezSystem2.PEntrez.Gene.Gene_ResultsPanel.Gene_RVDocSum	LOC729402	LOC729402	189	2.2	0.4	0.7	0.4	0.07	0.0089	0.026	0	-0.4	-0.2	0.1	0.72	0.2	0.1
http://www.ensembl.org/Homo_sapiens/Variation/Summary?v=rs1409558	rs1409558	rs1409558	10	0.99	0.01	0	0	0.00019	0.086	0.11	-0.05	C	T	0.22	http://www.ncbi.nlm.nih.gov/sites/entrez?Db=gene&Cmd=ShowDetailView&TermToSearch=196051&ordinalpos=1&itool=EntrezSystem2.PEntrez.Gene.Gene_ResultsPanel.Gene_RVDocSum	PPAPDC1A	PPAPDC1A	0	http://www.ncbi.nlm.nih.gov/sites/entrez?Db=gene&Cmd=ShowDetailView&TermToSearch=404216&ordinalpos=1&itool=EntrezSystem2.PEntrez.Gene.Gene_ResultsPanel.Gene_RVDocSum	C10orf85	C10orf85	37	http://www.ncbi.nlm.nih.gov/sites/entrez?Db=gene&Cmd=ShowDetailView&TermToSearch=729402&ordinalpos=1&itool=EntrezSystem2.PEntrez.Gene.Gene_ResultsPanel.Gene_RVDocSum	LOC729402	LOC729402	190	2.2	0.4	0.7	0.4	0.07	0.0087	0.03	0	-0.4	-0.2	0.1	0.73	0.21	0.09
http://www.ensembl.org/Homo_sapiens/Variation/Summary?v=rs4752440	rs4752440	rs4752440	10	0.98	0.02	0	0	0.00016	0.1	0.13	-0.05	A	G	0.18	http://www.ncbi.nlm.nih.gov/sites/entrez?Db=gene&Cmd=ShowDetailView&TermToSearch=196051&ordinalpos=1&itool=EntrezSystem2.PEntrez.Gene.Gene_ResultsPanel.Gene_RVDocSum	PPAPDC1A	PPAPDC1A	0	http://www.ncbi.nlm.nih.gov/sites/entrez?Db=gene&Cmd=ShowDetailView&TermToSearch=404216&ordinalpos=1&itool=EntrezSystem2.PEntrez.Gene.Gene_ResultsPanel.Gene_RVDocSum	C10orf85	C10orf85	30	http://www.ncbi.nlm.nih.gov/sites/entrez?Db=gene&Cmd=ShowDetailView&TermToSearch=729402&ordinalpos=1&itool=EntrezSystem2.PEntrez.Gene.Gene_ResultsPanel.Gene_RVDocSum	LOC729402	LOC729402	196	2.3	0.1	0.9	0.5	0.11	0.0059	0.018	0	-0.4	-0.1	0	0.74	0.22	0.13
http://www.ensembl.org/Homo_sapiens/Variation/Summary?v=rs10901570	rs10901570	rs10901570	10	0.99	0.01	0	0	0.00018	0.076	0.12	-0.06	T	C	0.21	http://www.ncbi.nlm.nih.gov/sites/entrez?Db=gene&Cmd=ShowDetailView&TermToSearch=51363&ordinalpos=1&itool=EntrezSystem2.PEntrez.Gene.Gene_ResultsPanel.Gene_RVDocSum	GALNAC4S-6ST	GALNAC4S-6ST	133	http://www.ncbi.nlm.nih.gov/sites/entrez?Db=gene&Cmd=ShowDetailView&TermToSearch=4942&ordinalpos=1&itool=EntrezSystem2.PEntrez.Gene.Gene_ResultsPanel.Gene_RVDocSum	OAT	OAT	146	http://www.ncbi.nlm.nih.gov/sites/entrez?Db=gene&Cmd=ShowDetailView&TermToSearch=727801&ordinalpos=1&itool=EntrezSystem2.PEntrez.Gene.Gene_ResultsPanel.Gene_RVDocSum	LOC727801	LOC727801	167	2.1	0.9	0.8	-0.2	0.005	0.0069	0.66	0	-0.3	-0.1	-0.2	0.32	0.16	0.45
http://www.ensembl.org/Homo_sapiens/Variation/Summary?v=rs6597799	rs6597799	rs6597799	10	0.98	0.01	0	0	0.00016	0.062	0.11	-0.05	A	G	0.21	http://www.ncbi.nlm.nih.gov/sites/entrez?Db=gene&Cmd=ShowDetailView&TermToSearch=51363&ordinalpos=1&itool=EntrezSystem2.PEntrez.Gene.Gene_ResultsPanel.Gene_RVDocSum	GALNAC4S-6ST	GALNAC4S-6ST	139	http://www.ncbi.nlm.nih.gov/sites/entrez?Db=gene&Cmd=ShowDetailView&TermToSearch=4942&ordinalpos=1&itool=EntrezSystem2.PEntrez.Gene.Gene_ResultsPanel.Gene_RVDocSum	OAT	OAT	141	http://www.ncbi.nlm.nih.gov/sites/entrez?Db=gene&Cmd=ShowDetailView&TermToSearch=727801&ordinalpos=1&itool=EntrezSystem2.PEntrez.Gene.Gene_ResultsPanel.Gene_RVDocSum	LOC727801	LOC727801	162	2.2	0.8	0.6	-0.1	0.0061	0.014	0.31	0	-0.4	0	-0.3	0.36	0.1	0.5
http://www.ensembl.org/Homo_sapiens/Variation/Summary?v=rs11038977	rs11038977	rs11038977	11	0.99	0.01	0	0	0.00018	0.84	0.15	-0.01	T	C	0.12	http://www.ncbi.nlm.nih.gov/sites/entrez?Db=gene&Cmd=ShowDetailView&TermToSearch=2147&ordinalpos=1&itool=EntrezSystem2.PEntrez.Gene.Gene_ResultsPanel.Gene_RVDocSum	F2	F2	6	http://www.ncbi.nlm.nih.gov/sites/entrez?Db=gene&Cmd=ShowDetailView&TermToSearch=79797&ordinalpos=1&itool=EntrezSystem2.PEntrez.Gene.Gene_ResultsPanel.Gene_RVDocSum	ZNF408	ZNF408	7	http://www.ncbi.nlm.nih.gov/sites/entrez?Db=gene&Cmd=ShowDetailView&TermToSearch=392&ordinalpos=1&itool=EntrezSystem2.PEntrez.Gene.Gene_ResultsPanel.Gene_RVDocSum	ARHGAP1	ARHGAP1	12	2.1	-0.2	2.1	0.1	0.39	0.00023	0.092	-0.5	-0.3	-0.4	-0.2	0.68	0.92	0.44
http://www.ensembl.org/Homo_sapiens/Variation/Summary?v=rs2070850	rs2070850	rs2070850	11	0.99	0.01	0	0	0.00017	0.89	0.15	-0.01	T	C	0.12	http://www.ncbi.nlm.nih.gov/sites/entrez?Db=gene&Cmd=ShowDetailView&TermToSearch=2147&ordinalpos=1&itool=EntrezSystem2.PEntrez.Gene.Gene_ResultsPanel.Gene_RVDocSum	F2	F2	0	http://www.ncbi.nlm.nih.gov/sites/entrez?Db=gene&Cmd=ShowDetailView&TermToSearch=79797&ordinalpos=1&itool=EntrezSystem2.PEntrez.Gene.Gene_ResultsPanel.Gene_RVDocSum	ZNF408	ZNF408	14	http://www.ncbi.nlm.nih.gov/sites/entrez?Db=gene&Cmd=ShowDetailView&TermToSearch=392&ordinalpos=1&itool=EntrezSystem2.PEntrez.Gene.Gene_ResultsPanel.Gene_RVDocSum	ARHGAP1	ARHGAP1	19	2.2	-0.2	2.2	0.1	0.39	0.00019	0.092	-0.5	-0.3	-0.4	-0.2	0.69	0.98	0.44
http://www.ensembl.org/Homo_sapiens/Variation/Summary?v=rs3136441	rs3136441	rs3136441	11	0.99	0.01	0	0	0.00018	0.89	0.15	-0.01	C	T	0.12	http://www.ncbi.nlm.nih.gov/sites/entrez?Db=gene&Cmd=ShowDetailView&TermToSearch=2147&ordinalpos=1&itool=EntrezSystem2.PEntrez.Gene.Gene_ResultsPanel.Gene_RVDocSum	F2	F2	0	http://www.ncbi.nlm.nih.gov/sites/entrez?Db=gene&Cmd=ShowDetailView&TermToSearch=79797&ordinalpos=1&itool=EntrezSystem2.PEntrez.Gene.Gene_ResultsPanel.Gene_RVDocSum	ZNF408	ZNF408	16	http://www.ncbi.nlm.nih.gov/sites/entrez?Db=gene&Cmd=ShowDetailView&TermToSearch=392&ordinalpos=1&itool=EntrezSystem2.PEntrez.Gene.Gene_ResultsPanel.Gene_RVDocSum	ARHGAP1	ARHGAP1	21	2.1	-0.2	2.2	0.1	0.4	0.00019	0.093	-0.5	-0.3	-0.4	-0.2	0.7	1	0.44
http://www.ensembl.org/Homo_sapiens/Variation/Summary?v=rs3136447	rs3136447	rs3136447	11	0.99	0.01	0	0	0.00018	0.92	0.15	0	C	T	0.12	http://www.ncbi.nlm.nih.gov/sites/entrez?Db=gene&Cmd=ShowDetailView&TermToSearch=2147&ordinalpos=1&itool=EntrezSystem2.PEntrez.Gene.Gene_ResultsPanel.Gene_RVDocSum	F2	F2	0	http://www.ncbi.nlm.nih.gov/sites/entrez?Db=gene&Cmd=ShowDetailView&TermToSearch=79797&ordinalpos=1&itool=EntrezSystem2.PEntrez.Gene.Gene_ResultsPanel.Gene_RVDocSum	ZNF408	ZNF408	17	http://www.ncbi.nlm.nih.gov/sites/entrez?Db=gene&Cmd=ShowDetailView&TermToSearch=9793&ordinalpos=1&itool=EntrezSystem2.PEntrez.Gene.Gene_ResultsPanel.Gene_RVDocSum	CKAP5	CKAP5	21	2.2	-0.2	2.2	0.1	0.39	0.00019	0.093	-0.5	-0.3	-0.4	-0.2	0.66	1	0.44
http://www.ensembl.org/Homo_sapiens/Variation/Summary?v=rs5896	rs5896	rs5896	11	0.99	0.01	0	0	0.0002	0.92	0.14	0	T	C	0.12	http://www.ncbi.nlm.nih.gov/sites/entrez?Db=gene&Cmd=ShowDetailView&TermToSearch=2147&ordinalpos=1&itool=EntrezSystem2.PEntrez.Gene.Gene_ResultsPanel.Gene_RVDocSum	F2	F2	0	http://www.ncbi.nlm.nih.gov/sites/entrez?Db=gene&Cmd=ShowDetailView&TermToSearch=79797&ordinalpos=1&itool=EntrezSystem2.PEntrez.Gene.Gene_ResultsPanel.Gene_RVDocSum	ZNF408	ZNF408	18	http://www.ncbi.nlm.nih.gov/sites/entrez?Db=gene&Cmd=ShowDetailView&TermToSearch=9793&ordinalpos=1&itool=EntrezSystem2.PEntrez.Gene.Gene_ResultsPanel.Gene_RVDocSum	CKAP5	CKAP5	20	2.1	-0.2	2.2	0.1	0.4	0.00019	0.092	-0.5	-0.3	-0.4	-0.2	0.65	0.99	0.44
http://www.ensembl.org/Homo_sapiens/Variation/Summary?v=rs3136457	rs3136457	rs3136457	11	0.98	0.02	0	0	0.00013	0.86	0.15	-0.01	C	G	0.12	http://www.ncbi.nlm.nih.gov/sites/entrez?Db=gene&Cmd=ShowDetailView&TermToSearch=2147&ordinalpos=1&itool=EntrezSystem2.PEntrez.Gene.Gene_ResultsPanel.Gene_RVDocSum	F2	F2	0	http://www.ncbi.nlm.nih.gov/sites/entrez?Db=gene&Cmd=ShowDetailView&TermToSearch=79797&ordinalpos=1&itool=EntrezSystem2.PEntrez.Gene.Gene_ResultsPanel.Gene_RVDocSum	ZNF408	ZNF408	19	http://www.ncbi.nlm.nih.gov/sites/entrez?Db=gene&Cmd=ShowDetailView&TermToSearch=9793&ordinalpos=1&itool=EntrezSystem2.PEntrez.Gene.Gene_ResultsPanel.Gene_RVDocSum	CKAP5	CKAP5	19	2.3	-0.2	2.4	0.1	0.42	0.00012	0.092	-0.5	-0.3	-0.4	-0.2	0.77	0.99	0.47
http://www.ensembl.org/Homo_sapiens/Variation/Summary?v=rs3136460	rs3136460	rs3136460	11	0.99	0.01	0	0	0.00021	0.9	0.15	-0.01	G	C	0.11	http://www.ncbi.nlm.nih.gov/sites/entrez?Db=gene&Cmd=ShowDetailView&TermToSearch=2147&ordinalpos=1&itool=EntrezSystem2.PEntrez.Gene.Gene_ResultsPanel.Gene_RVDocSum	F2	F2	0	http://www.ncbi.nlm.nih.gov/sites/entrez?Db=gene&Cmd=ShowDetailView&TermToSearch=9793&ordinalpos=1&itool=EntrezSystem2.PEntrez.Gene.Gene_ResultsPanel.Gene_RVDocSum	CKAP5	CKAP5	18	http://www.ncbi.nlm.nih.gov/sites/entrez?Db=gene&Cmd=ShowDetailView&TermToSearch=79797&ordinalpos=1&itool=EntrezSystem2.PEntrez.Gene.Gene_ResultsPanel.Gene_RVDocSum	ZNF408	ZNF408	20	2.1	-0.2	2.1	0.1	0.39	0.00025	0.094	-0.5	-0.3	-0.4	-0.2	0.67	0.97	0.45
http://www.ensembl.org/Homo_sapiens/Variation/Summary?v=rs2269928	rs2269928	rs2269928	11	0.99	0.01	0	0	0.00016	0.34	-0.16	-0.04	G	T	0.21	http://www.ncbi.nlm.nih.gov/sites/entrez?Db=gene&Cmd=ShowDetailView&TermToSearch=745&ordinalpos=1&itool=EntrezSystem2.PEntrez.Gene.Gene_ResultsPanel.Gene_RVDocSum	C11orf9	C11orf9	0	http://www.ncbi.nlm.nih.gov/sites/entrez?Db=gene&Cmd=ShowDetailView&TermToSearch=746&ordinalpos=1&itool=EntrezSystem2.PEntrez.Gene.Gene_ResultsPanel.Gene_RVDocSum	C11orf10	C11orf10	19	http://www.ncbi.nlm.nih.gov/sites/entrez?Db=gene&Cmd=ShowDetailView&TermToSearch=693196&ordinalpos=1&itool=EntrezSystem2.PEntrez.Gene.Gene_ResultsPanel.Gene_RVDocSum	MIRN611	MIRN611	22	2.2	0.2	1.8	-0.1	0.066	0.00031	0.41	-0.3	-0.3	-0.1	-0.2	0.64	0.25	0.89
http://www.ensembl.org/Homo_sapiens/Variation/Summary?v=rs174528	rs174528	rs174528	11	0.98	0.02	0	0	0.00011	0.36	-0.1	-0.02	C	T	0.37	http://www.ncbi.nlm.nih.gov/sites/entrez?Db=gene&Cmd=ShowDetailView&TermToSearch=745&ordinalpos=1&itool=EntrezSystem2.PEntrez.Gene.Gene_ResultsPanel.Gene_RVDocSum	C11orf9	C11orf9	0	http://www.ncbi.nlm.nih.gov/sites/entrez?Db=gene&Cmd=ShowDetailView&TermToSearch=746&ordinalpos=1&itool=EntrezSystem2.PEntrez.Gene.Gene_ResultsPanel.Gene_RVDocSum	C11orf10	C11orf10	13	http://www.ncbi.nlm.nih.gov/sites/entrez?Db=gene&Cmd=ShowDetailView&TermToSearch=693196&ordinalpos=1&itool=EntrezSystem2.PEntrez.Gene.Gene_ResultsPanel.Gene_RVDocSum	MIRN611	MIRN611	16	2.3	0.7	1.6	-0.3	0.0086	0.0008	0.87	-0.6	-0.6	-0.4	-0.1	0.91	0.48	0.27
http://www.ensembl.org/Homo_sapiens/Variation/Summary?v=rs108499	rs108499	rs108499	11	0.99	0.01	0	0	0.00014	0.69	-0.1	-0.01	T	C	0.34	http://www.ncbi.nlm.nih.gov/sites/entrez?Db=gene&Cmd=ShowDetailView&TermToSearch=745&ordinalpos=1&itool=EntrezSystem2.PEntrez.Gene.Gene_ResultsPanel.Gene_RVDocSum	C11orf9	C11orf9	0	http://www.ncbi.nlm.nih.gov/sites/entrez?Db=gene&Cmd=ShowDetailView&TermToSearch=746&ordinalpos=1&itool=EntrezSystem2.PEntrez.Gene.Gene_ResultsPanel.Gene_RVDocSum	C11orf10	C11orf10	9	http://www.ncbi.nlm.nih.gov/sites/entrez?Db=gene&Cmd=ShowDetailView&TermToSearch=693196&ordinalpos=1&itool=EntrezSystem2.PEntrez.Gene.Gene_ResultsPanel.Gene_RVDocSum	MIRN611	MIRN611	13	2.2	0.6	1.5	-0.3	0.011	0.00099	0.82	-0.6	-0.6	-0.4	-0.3	0.88	0.57	0.62
http://www.ensembl.org/Homo_sapiens/Variation/Summary?v=rs174535	rs174535	rs174535	11	0.9	0.1	0	0	1.6e-05	0.36	-0.11	-0.02	C	T	0.33	http://www.ncbi.nlm.nih.gov/sites/entrez?Db=gene&Cmd=ShowDetailView&TermToSearch=745&ordinalpos=1&itool=EntrezSystem2.PEntrez.Gene.Gene_ResultsPanel.Gene_RVDocSum	C11orf9	C11orf9	0	http://www.ncbi.nlm.nih.gov/sites/entrez?Db=gene&Cmd=ShowDetailView&TermToSearch=746&ordinalpos=1&itool=EntrezSystem2.PEntrez.Gene.Gene_ResultsPanel.Gene_RVDocSum	C11orf10	C11orf10	5	http://www.ncbi.nlm.nih.gov/sites/entrez?Db=gene&Cmd=ShowDetailView&TermToSearch=693196&ordinalpos=1&itool=EntrezSystem2.PEntrez.Gene.Gene_ResultsPanel.Gene_RVDocSum	MIRN611	MIRN611	9	3.1	1	2.2	-0.3	0.0035	0.00019	0.84	-0.6	-0.6	-0.4	-0.1	0.88	0.37	0.22
http://www.ensembl.org/Homo_sapiens/Variation/Summary?v=rs174536	rs174536	rs174536	11	0.9	0.1	0	0	1.6e-05	0.36	-0.11	-0.02	C	A	0.33	http://www.ncbi.nlm.nih.gov/sites/entrez?Db=gene&Cmd=ShowDetailView&TermToSearch=745&ordinalpos=1&itool=EntrezSystem2.PEntrez.Gene.Gene_ResultsPanel.Gene_RVDocSum	C11orf9	C11orf9	0	http://www.ncbi.nlm.nih.gov/sites/entrez?Db=gene&Cmd=ShowDetailView&TermToSearch=746&ordinalpos=1&itool=EntrezSystem2.PEntrez.Gene.Gene_ResultsPanel.Gene_RVDocSum	C11orf10	C11orf10	5	http://www.ncbi.nlm.nih.gov/sites/entrez?Db=gene&Cmd=ShowDetailView&TermToSearch=693196&ordinalpos=1&itool=EntrezSystem2.PEntrez.Gene.Gene_ResultsPanel.Gene_RVDocSum	MIRN611	MIRN611	8	3.1	1	2.2	-0.3	0.0035	0.00019	0.84	-0.6	-0.6	-0.4	-0.1	0.88	0.37	0.22
http://www.ensembl.org/Homo_sapiens/Variation/Summary?v=rs174537	rs174537	rs174537	11	0.96	0.04	0	0	4.4e-05	0.43	-0.1	-0.02	T	G	0.33	http://www.ncbi.nlm.nih.gov/sites/entrez?Db=gene&Cmd=ShowDetailView&TermToSearch=745&ordinalpos=1&itool=EntrezSystem2.PEntrez.Gene.Gene_ResultsPanel.Gene_RVDocSum	C11orf9	C11orf9	0	http://www.ncbi.nlm.nih.gov/sites/entrez?Db=gene&Cmd=ShowDetailView&TermToSearch=746&ordinalpos=1&itool=EntrezSystem2.PEntrez.Gene.Gene_ResultsPanel.Gene_RVDocSum	C11orf10	C11orf10	4	http://www.ncbi.nlm.nih.gov/sites/entrez?Db=gene&Cmd=ShowDetailView&TermToSearch=693196&ordinalpos=1&itool=EntrezSystem2.PEntrez.Gene.Gene_ResultsPanel.Gene_RVDocSum	MIRN611	MIRN611	7	2.6	1	1.8	-0.4	0.0035	0.00048	0.97	-0.6	-0.6	-0.4	-0.1	0.88	0.45	0.27
http://www.ensembl.org/Homo_sapiens/Variation/Summary?v=rs102275	rs102275	rs102275	11	0.92	0.08	0	0	2.2e-05	0.37	-0.11	-0.02	C	T	0.34	http://www.ncbi.nlm.nih.gov/sites/entrez?Db=gene&Cmd=ShowDetailView&TermToSearch=746&ordinalpos=1&itool=EntrezSystem2.PEntrez.Gene.Gene_ResultsPanel.Gene_RVDocSum	C11orf10	C11orf10	0	http://www.ncbi.nlm.nih.gov/sites/entrez?Db=gene&Cmd=ShowDetailView&TermToSearch=745&ordinalpos=1&itool=EntrezSystem2.PEntrez.Gene.Gene_ResultsPanel.Gene_RVDocSum	C11orf9	C11orf9	2	http://www.ncbi.nlm.nih.gov/sites/entrez?Db=gene&Cmd=ShowDetailView&TermToSearch=693196&ordinalpos=1&itool=EntrezSystem2.PEntrez.Gene.Gene_ResultsPanel.Gene_RVDocSum	MIRN611	MIRN611	2	3	1	2	-0.3	0.0035	0.0004	0.78	-0.6	-0.6	-0.4	-0.1	0.88	0.35	0.27
http://www.ensembl.org/Homo_sapiens/Variation/Summary?v=rs174538	rs174538	rs174538	11	0.91	0.09	0	0	1.8e-05	0.78	-0.11	-0.01	A	G	0.3	http://www.ncbi.nlm.nih.gov/sites/entrez?Db=gene&Cmd=ShowDetailView&TermToSearch=746&ordinalpos=1&itool=EntrezSystem2.PEntrez.Gene.Gene_ResultsPanel.Gene_RVDocSum	C11orf10	C11orf10	0	http://www.ncbi.nlm.nih.gov/sites/entrez?Db=gene&Cmd=ShowDetailView&TermToSearch=693196&ordinalpos=1&itool=EntrezSystem2.PEntrez.Gene.Gene_ResultsPanel.Gene_RVDocSum	MIRN611	MIRN611	0	http://www.ncbi.nlm.nih.gov/sites/entrez?Db=gene&Cmd=ShowDetailView&TermToSearch=2237&ordinalpos=1&itool=EntrezSystem2.PEntrez.Gene.Gene_ResultsPanel.Gene_RVDocSum	FEN1	FEN1	0	3	1	2	-0.3	0.004	0.0003	0.74	-0.7	-0.5	-0.4	-0.3	0.65	0.46	0.64
http://www.ensembl.org/Homo_sapiens/Variation/Summary?v=rs4246215	rs4246215	rs4246215	11	0.94	0.05	0	0	2.8e-05	0.39	-0.11	-0.02	T	G	0.37	http://www.ncbi.nlm.nih.gov/sites/entrez?Db=gene&Cmd=ShowDetailView&TermToSearch=2237&ordinalpos=1&itool=EntrezSystem2.PEntrez.Gene.Gene_ResultsPanel.Gene_RVDocSum	FEN1	FEN1	0	http://www.ncbi.nlm.nih.gov/sites/entrez?Db=gene&Cmd=ShowDetailView&TermToSearch=3992&ordinalpos=1&itool=EntrezSystem2.PEntrez.Gene.Gene_ResultsPanel.Gene_RVDocSum	FADS1	FADS1	3	http://www.ncbi.nlm.nih.gov/sites/entrez?Db=gene&Cmd=ShowDetailView&TermToSearch=746&ordinalpos=1&itool=EntrezSystem2.PEntrez.Gene.Gene_ResultsPanel.Gene_RVDocSum	C11orf10	C11orf10	4	2.8	1.1	1.8	-0.3	0.0025	0.00052	0.96	-0.5	-0.6	-0.4	-0.1	0.89	0.42	0.22
http://www.ensembl.org/Homo_sapiens/Variation/Summary?v=rs174541	rs174541	rs174541	11	0.94	0.05	0	0	2.9e-05	0.39	-0.11	-0.02	C	T	0.37	http://www.ncbi.nlm.nih.gov/sites/entrez?Db=gene&Cmd=ShowDetailView&TermToSearch=3992&ordinalpos=1&itool=EntrezSystem2.PEntrez.Gene.Gene_ResultsPanel.Gene_RVDocSum	FADS1	FADS1	1	http://www.ncbi.nlm.nih.gov/sites/entrez?Db=gene&Cmd=ShowDetailView&TermToSearch=2237&ordinalpos=1&itool=EntrezSystem2.PEntrez.Gene.Gene_ResultsPanel.Gene_RVDocSum	FEN1	FEN1	1	http://www.ncbi.nlm.nih.gov/sites/entrez?Db=gene&Cmd=ShowDetailView&TermToSearch=746&ordinalpos=1&itool=EntrezSystem2.PEntrez.Gene.Gene_ResultsPanel.Gene_RVDocSum	C11orf10	C11orf10	6	2.8	1.1	1.8	-0.3	0.0024	0.00052	0.96	-0.5	-0.6	-0.4	-0.1	0.89	0.42	0.22
http://www.ensembl.org/Homo_sapiens/Variation/Summary?v=rs174545	rs174545	rs174545	11	0.87	0.13	0	0	1e-05	0.49	-0.11	-0.02	G	C	0.32	http://www.ncbi.nlm.nih.gov/sites/entrez?Db=gene&Cmd=ShowDetailView&TermToSearch=3992&ordinalpos=1&itool=EntrezSystem2.PEntrez.Gene.Gene_ResultsPanel.Gene_RVDocSum	FADS1	FADS1	0	http://www.ncbi.nlm.nih.gov/sites/entrez?Db=gene&Cmd=ShowDetailView&TermToSearch=2237&ordinalpos=1&itool=EntrezSystem2.PEntrez.Gene.Gene_ResultsPanel.Gene_RVDocSum	FEN1	FEN1	5	http://www.ncbi.nlm.nih.gov/sites/entrez?Db=gene&Cmd=ShowDetailView&TermToSearch=746&ordinalpos=1&itool=EntrezSystem2.PEntrez.Gene.Gene_ResultsPanel.Gene_RVDocSum	C11orf10	C11orf10	9	3.2	1.2	2.1	-0.3	0.0019	0.00022	0.89	-0.6	-0.6	-0.4	-0.2	0.79	0.44	0.29
http://www.ensembl.org/Homo_sapiens/Variation/Summary?v=rs174546	rs174546	rs174546	11	0.85	0.15	0	0	8.7e-06	0.48	-0.11	-0.02	T	C	0.32	http://www.ncbi.nlm.nih.gov/sites/entrez?Db=gene&Cmd=ShowDetailView&TermToSearch=3992&ordinalpos=1&itool=EntrezSystem2.PEntrez.Gene.Gene_ResultsPanel.Gene_RVDocSum	FADS1	FADS1	0	http://www.ncbi.nlm.nih.gov/sites/entrez?Db=gene&Cmd=ShowDetailView&TermToSearch=2237&ordinalpos=1&itool=EntrezSystem2.PEntrez.Gene.Gene_ResultsPanel.Gene_RVDocSum	FEN1	FEN1	5	http://www.ncbi.nlm.nih.gov/sites/entrez?Db=gene&Cmd=ShowDetailView&TermToSearch=746&ordinalpos=1&itool=EntrezSystem2.PEntrez.Gene.Gene_ResultsPanel.Gene_RVDocSum	C11orf10	C11orf10	10	3.3	1.2	2.2	-0.3	0.0018	0.00018	0.88	-0.6	-0.6	-0.4	-0.2	0.78	0.42	0.27
http://www.ensembl.org/Homo_sapiens/Variation/Summary?v=rs174547	rs174547	rs174547	11	0.87	0.13	0	0	9.9e-06	0.52	-0.11	-0.02	C	T	0.32	http://www.ncbi.nlm.nih.gov/sites/entrez?Db=gene&Cmd=ShowDetailView&TermToSearch=3992&ordinalpos=1&itool=EntrezSystem2.PEntrez.Gene.Gene_ResultsPanel.Gene_RVDocSum	FADS1	FADS1	0	http://www.ncbi.nlm.nih.gov/sites/entrez?Db=gene&Cmd=ShowDetailView&TermToSearch=2237&ordinalpos=1&itool=EntrezSystem2.PEntrez.Gene.Gene_ResultsPanel.Gene_RVDocSum	FEN1	FEN1	6	http://www.ncbi.nlm.nih.gov/sites/entrez?Db=gene&Cmd=ShowDetailView&TermToSearch=746&ordinalpos=1&itool=EntrezSystem2.PEntrez.Gene.Gene_ResultsPanel.Gene_RVDocSum	C11orf10	C11orf10	11	3.2	1.3	2.1	-0.3	0.0017	0.00022	0.91	-0.6	-0.6	-0.4	-0.2	0.75	0.45	0.29
http://www.ensembl.org/Homo_sapiens/Variation/Summary?v=rs174550	rs174550	rs174550	11	0.88	0.12	0	0	1.1e-05	0.55	-0.11	-0.01	C	T	0.32	http://www.ncbi.nlm.nih.gov/sites/entrez?Db=gene&Cmd=ShowDetailView&TermToSearch=3992&ordinalpos=1&itool=EntrezSystem2.PEntrez.Gene.Gene_ResultsPanel.Gene_RVDocSum	FADS1	FADS1	0	http://www.ncbi.nlm.nih.gov/sites/entrez?Db=gene&Cmd=ShowDetailView&TermToSearch=2237&ordinalpos=1&itool=EntrezSystem2.PEntrez.Gene.Gene_ResultsPanel.Gene_RVDocSum	FEN1	FEN1	7	http://www.ncbi.nlm.nih.gov/sites/entrez?Db=gene&Cmd=ShowDetailView&TermToSearch=746&ordinalpos=1&itool=EntrezSystem2.PEntrez.Gene.Gene_ResultsPanel.Gene_RVDocSum	C11orf10	C11orf10	11	3.2	1.3	2	-0.3	0.0016	0.00027	0.93	-0.6	-0.6	-0.4	-0.2	0.76	0.46	0.31
http://www.ensembl.org/Homo_sapiens/Variation/Summary?v=rs174570	rs174570	rs174570	11	0.98	0.02	0	0	0.0001	0.85	-0.14	0.01	T	C	0.14	http://www.ncbi.nlm.nih.gov/sites/entrez?Db=gene&Cmd=ShowDetailView&TermToSearch=9415&ordinalpos=1&itool=EntrezSystem2.PEntrez.Gene.Gene_ResultsPanel.Gene_RVDocSum	FADS2	FADS2	0	http://www.ncbi.nlm.nih.gov/sites/entrez?Db=gene&Cmd=ShowDetailView&TermToSearch=3992&ordinalpos=1&itool=EntrezSystem2.PEntrez.Gene.Gene_ResultsPanel.Gene_RVDocSum	FADS1	FADS1	13	http://www.ncbi.nlm.nih.gov/sites/entrez?Db=gene&Cmd=ShowDetailView&TermToSearch=2237&ordinalpos=1&itool=EntrezSystem2.PEntrez.Gene.Gene_ResultsPanel.Gene_RVDocSum	FEN1	FEN1	33	2.4	-0.1	2.3	0	0.17	9.5e-05	0.2	-0.5	-0.3	-0.2	-0.1	0.58	0.24	0.2
http://www.ensembl.org/Homo_sapiens/Variation/Summary?v=rs1535	rs1535	rs1535	11	0.83	0.17	0	0	6.8e-06	0.56	-0.11	-0.01	G	A	0.32	http://www.ncbi.nlm.nih.gov/sites/entrez?Db=gene&Cmd=ShowDetailView&TermToSearch=9415&ordinalpos=1&itool=EntrezSystem2.PEntrez.Gene.Gene_ResultsPanel.Gene_RVDocSum	FADS2	FADS2	0	http://www.ncbi.nlm.nih.gov/sites/entrez?Db=gene&Cmd=ShowDetailView&TermToSearch=3992&ordinalpos=1&itool=EntrezSystem2.PEntrez.Gene.Gene_ResultsPanel.Gene_RVDocSum	FADS1	FADS1	14	http://www.ncbi.nlm.nih.gov/sites/entrez?Db=gene&Cmd=ShowDetailView&TermToSearch=2237&ordinalpos=1&itool=EntrezSystem2.PEntrez.Gene.Gene_ResultsPanel.Gene_RVDocSum	FEN1	FEN1	33	3.4	1.2	2.2	-0.3	0.0019	0.00015	0.82	-0.7	-0.6	-0.4	-0.2	0.8	0.47	0.39
http://www.ensembl.org/Homo_sapiens/Variation/Summary?v=rs174574	rs174574	rs174574	11	0.87	0.13	0	0	9.8e-06	0.55	-0.11	-0.01	A	C	0.32	http://www.ncbi.nlm.nih.gov/sites/entrez?Db=gene&Cmd=ShowDetailView&TermToSearch=9415&ordinalpos=1&itool=EntrezSystem2.PEntrez.Gene.Gene_ResultsPanel.Gene_RVDocSum	FADS2	FADS2	0	http://www.ncbi.nlm.nih.gov/sites/entrez?Db=gene&Cmd=ShowDetailView&TermToSearch=3992&ordinalpos=1&itool=EntrezSystem2.PEntrez.Gene.Gene_ResultsPanel.Gene_RVDocSum	FADS1	FADS1	16	http://www.ncbi.nlm.nih.gov/sites/entrez?Db=gene&Cmd=ShowDetailView&TermToSearch=2237&ordinalpos=1&itool=EntrezSystem2.PEntrez.Gene.Gene_ResultsPanel.Gene_RVDocSum	FEN1	FEN1	36	3.2	1.2	2.1	-0.3	0.0019	0.00021	0.87	-0.7	-0.6	-0.4	-0.2	0.82	0.5	0.34
http://www.ensembl.org/Homo_sapiens/Variation/Summary?v=rs174576	rs174576	rs174576	11	0.87	0.13	0	0	9.5e-06	0.51	-0.11	-0.02	A	C	0.33	http://www.ncbi.nlm.nih.gov/sites/entrez?Db=gene&Cmd=ShowDetailView&TermToSearch=9415&ordinalpos=1&itool=EntrezSystem2.PEntrez.Gene.Gene_ResultsPanel.Gene_RVDocSum	FADS2	FADS2	0	http://www.ncbi.nlm.nih.gov/sites/entrez?Db=gene&Cmd=ShowDetailView&TermToSearch=3992&ordinalpos=1&itool=EntrezSystem2.PEntrez.Gene.Gene_ResultsPanel.Gene_RVDocSum	FADS1	FADS1	19	http://www.ncbi.nlm.nih.gov/sites/entrez?Db=gene&Cmd=ShowDetailView&TermToSearch=3995&ordinalpos=1&itool=EntrezSystem2.PEntrez.Gene.Gene_ResultsPanel.Gene_RVDocSum	FADS3	FADS3	37	3.2	1.2	2.1	-0.3	0.0021	0.00018	0.86	-0.6	-0.6	-0.4	-0.2	0.84	0.47	0.31
http://www.ensembl.org/Homo_sapiens/Variation/Summary?v=rs174577	rs174577	rs174577	11	0.87	0.13	0	0	9.2e-06	0.54	-0.11	-0.02	A	C	0.33	http://www.ncbi.nlm.nih.gov/sites/entrez?Db=gene&Cmd=ShowDetailView&TermToSearch=9415&ordinalpos=1&itool=EntrezSystem2.PEntrez.Gene.Gene_ResultsPanel.Gene_RVDocSum	FADS2	FADS2	0	http://www.ncbi.nlm.nih.gov/sites/entrez?Db=gene&Cmd=ShowDetailView&TermToSearch=3992&ordinalpos=1&itool=EntrezSystem2.PEntrez.Gene.Gene_ResultsPanel.Gene_RVDocSum	FADS1	FADS1	21	http://www.ncbi.nlm.nih.gov/sites/entrez?Db=gene&Cmd=ShowDetailView&TermToSearch=3995&ordinalpos=1&itool=EntrezSystem2.PEntrez.Gene.Gene_ResultsPanel.Gene_RVDocSum	FADS3	FADS3	36	3.2	1.2	2.1	-0.3	0.0021	0.00018	0.84	-0.6	-0.6	-0.4	-0.2	0.84	0.53	0.32
http://www.ensembl.org/Homo_sapiens/Variation/Summary?v=rs174578	rs174578	rs174578	11	0.86	0.14	0	0	8.9e-06	0.54	-0.11	-0.02	A	T	0.33	http://www.ncbi.nlm.nih.gov/sites/entrez?Db=gene&Cmd=ShowDetailView&TermToSearch=9415&ordinalpos=1&itool=EntrezSystem2.PEntrez.Gene.Gene_ResultsPanel.Gene_RVDocSum	FADS2	FADS2	0	http://www.ncbi.nlm.nih.gov/sites/entrez?Db=gene&Cmd=ShowDetailView&TermToSearch=3992&ordinalpos=1&itool=EntrezSystem2.PEntrez.Gene.Gene_ResultsPanel.Gene_RVDocSum	FADS1	FADS1	21	http://www.ncbi.nlm.nih.gov/sites/entrez?Db=gene&Cmd=ShowDetailView&TermToSearch=3995&ordinalpos=1&itool=EntrezSystem2.PEntrez.Gene.Gene_ResultsPanel.Gene_RVDocSum	FADS3	FADS3	35	3.2	1.2	2.2	-0.3	0.0021	0.00017	0.84	-0.6	-0.6	-0.4	-0.2	0.85	0.53	0.32
http://www.ensembl.org/Homo_sapiens/Variation/Summary?v=rs174583	rs174583	rs174583	11	0.86	0.13	0	0	9.1e-06	0.52	-0.11	-0.02	T	C	0.34	http://www.ncbi.nlm.nih.gov/sites/entrez?Db=gene&Cmd=ShowDetailView&TermToSearch=9415&ordinalpos=1&itool=EntrezSystem2.PEntrez.Gene.Gene_ResultsPanel.Gene_RVDocSum	FADS2	FADS2	0	http://www.ncbi.nlm.nih.gov/sites/entrez?Db=gene&Cmd=ShowDetailView&TermToSearch=3992&ordinalpos=1&itool=EntrezSystem2.PEntrez.Gene.Gene_ResultsPanel.Gene_RVDocSum	FADS1	FADS1	25	http://www.ncbi.nlm.nih.gov/sites/entrez?Db=gene&Cmd=ShowDetailView&TermToSearch=3995&ordinalpos=1&itool=EntrezSystem2.PEntrez.Gene.Gene_ResultsPanel.Gene_RVDocSum	FADS3	FADS3	31	3.2	1.2	2.2	-0.3	0.0021	0.00017	0.84	-0.6	-0.6	-0.4	-0.2	0.89	0.51	0.33
http://www.ensembl.org/Homo_sapiens/Variation/Summary?v=rs174589	rs174589	rs174589	11	0.98	0.01	0	0	0.00012	0.95	-0.12	0	G	C	0.21	http://www.ncbi.nlm.nih.gov/sites/entrez?Db=gene&Cmd=ShowDetailView&TermToSearch=9415&ordinalpos=1&itool=EntrezSystem2.PEntrez.Gene.Gene_ResultsPanel.Gene_RVDocSum	FADS2	FADS2	0	http://www.ncbi.nlm.nih.gov/sites/entrez?Db=gene&Cmd=ShowDetailView&TermToSearch=3995&ordinalpos=1&itool=EntrezSystem2.PEntrez.Gene.Gene_ResultsPanel.Gene_RVDocSum	FADS3	FADS3	25	http://www.ncbi.nlm.nih.gov/sites/entrez?Db=gene&Cmd=ShowDetailView&TermToSearch=3992&ordinalpos=1&itool=EntrezSystem2.PEntrez.Gene.Gene_ResultsPanel.Gene_RVDocSum	FADS1	FADS1	31	2.2	1.4	0.6	-0.2	0.0014	0.014	0.82	-0.6	-0.5	-0.4	-0.3	0.85	0.68	0.96
http://www.ensembl.org/Homo_sapiens/Variation/Summary?v=rs174591	rs174591	rs174591	11	0.99	0.01	0	0	0.00015	0.47	-0.12	-0.02	A	T	0.28	http://www.ncbi.nlm.nih.gov/sites/entrez?Db=gene&Cmd=ShowDetailView&TermToSearch=9415&ordinalpos=1&itool=EntrezSystem2.PEntrez.Gene.Gene_ResultsPanel.Gene_RVDocSum	FADS2	FADS2	0	http://www.ncbi.nlm.nih.gov/sites/entrez?Db=gene&Cmd=ShowDetailView&TermToSearch=3995&ordinalpos=1&itool=EntrezSystem2.PEntrez.Gene.Gene_ResultsPanel.Gene_RVDocSum	FADS3	FADS3	23	http://www.ncbi.nlm.nih.gov/sites/entrez?Db=gene&Cmd=ShowDetailView&TermToSearch=3992&ordinalpos=1&itool=EntrezSystem2.PEntrez.Gene.Gene_ResultsPanel.Gene_RVDocSum	FADS1	FADS1	33	2.2	1.6	0.6	-0.2	0.00081	0.012	0.82	-0.5	-0.5	-0.4	-0.1	0.97	0.63	0.24
http://www.ensembl.org/Homo_sapiens/Variation/Summary?v=rs174593	rs174593	rs174593	11	0.98	0.02	0	0	7.4e-05	0.91	-0.14	0	C	T	0.2	http://www.ncbi.nlm.nih.gov/sites/entrez?Db=gene&Cmd=ShowDetailView&TermToSearch=9415&ordinalpos=1&itool=EntrezSystem2.PEntrez.Gene.Gene_ResultsPanel.Gene_RVDocSum	FADS2	FADS2	0	http://www.ncbi.nlm.nih.gov/sites/entrez?Db=gene&Cmd=ShowDetailView&TermToSearch=3995&ordinalpos=1&itool=EntrezSystem2.PEntrez.Gene.Gene_ResultsPanel.Gene_RVDocSum	FADS3	FADS3	22	http://www.ncbi.nlm.nih.gov/sites/entrez?Db=gene&Cmd=ShowDetailView&TermToSearch=3992&ordinalpos=1&itool=EntrezSystem2.PEntrez.Gene.Gene_ResultsPanel.Gene_RVDocSum	FADS1	FADS1	35	2.4	1.4	0.7	-0.2	0.0014	0.009	0.76	-0.6	-0.4	-0.3	-0.2	0.61	0.56	0.85
http://www.ensembl.org/Homo_sapiens/Variation/Summary?v=rs174597	rs174597	rs174597	11	0.98	0.02	0	0	7.7e-05	0.91	-0.14	0	C	G	0.2	http://www.ncbi.nlm.nih.gov/sites/entrez?Db=gene&Cmd=ShowDetailView&TermToSearch=9415&ordinalpos=1&itool=EntrezSystem2.PEntrez.Gene.Gene_ResultsPanel.Gene_RVDocSum	FADS2	FADS2	0	http://www.ncbi.nlm.nih.gov/sites/entrez?Db=gene&Cmd=ShowDetailView&TermToSearch=3995&ordinalpos=1&itool=EntrezSystem2.PEntrez.Gene.Gene_ResultsPanel.Gene_RVDocSum	FADS3	FADS3	20	http://www.ncbi.nlm.nih.gov/sites/entrez?Db=gene&Cmd=ShowDetailView&TermToSearch=3992&ordinalpos=1&itool=EntrezSystem2.PEntrez.Gene.Gene_ResultsPanel.Gene_RVDocSum	FADS1	FADS1	37	2.4	1.4	0.7	-0.2	0.0014	0.0093	0.76	-0.6	-0.4	-0.3	-0.2	0.61	0.56	0.86
http://www.ensembl.org/Homo_sapiens/Variation/Summary?v=rs174601	rs174601	rs174601	11	0.84	0.16	0	0	8.1e-06	0.57	-0.13	-0.02	T	C	0.38	http://www.ncbi.nlm.nih.gov/sites/entrez?Db=gene&Cmd=ShowDetailView&TermToSearch=9415&ordinalpos=1&itool=EntrezSystem2.PEntrez.Gene.Gene_ResultsPanel.Gene_RVDocSum	FADS2	FADS2	0	http://www.ncbi.nlm.nih.gov/sites/entrez?Db=gene&Cmd=ShowDetailView&TermToSearch=3995&ordinalpos=1&itool=EntrezSystem2.PEntrez.Gene.Gene_ResultsPanel.Gene_RVDocSum	FADS3	FADS3	18	http://www.ncbi.nlm.nih.gov/sites/entrez?Db=gene&Cmd=ShowDetailView&TermToSearch=3992&ordinalpos=1&itool=EntrezSystem2.PEntrez.Gene.Gene_ResultsPanel.Gene_RVDocSum	FADS1	FADS1	39	3.3	1.5	1.8	-0.3	0.00084	0.00045	0.89	-0.6	-0.5	-0.4	-0.1	0.76	0.56	0.22
http://www.ensembl.org/Homo_sapiens/Variation/Summary?v=rs174602	rs174602	rs174602	11	0.97	0.03	0	0	5.1e-05	0.17	-0.2	-0.07	C	T	0.22	http://www.ncbi.nlm.nih.gov/sites/entrez?Db=gene&Cmd=ShowDetailView&TermToSearch=9415&ordinalpos=1&itool=EntrezSystem2.PEntrez.Gene.Gene_ResultsPanel.Gene_RVDocSum	FADS2	FADS2	0	http://www.ncbi.nlm.nih.gov/sites/entrez?Db=gene&Cmd=ShowDetailView&TermToSearch=3995&ordinalpos=1&itool=EntrezSystem2.PEntrez.Gene.Gene_ResultsPanel.Gene_RVDocSum	FADS3	FADS3	17	http://www.ncbi.nlm.nih.gov/sites/entrez?Db=gene&Cmd=ShowDetailView&TermToSearch=3992&ordinalpos=1&itool=EntrezSystem2.PEntrez.Gene.Gene_ResultsPanel.Gene_RVDocSum	FADS1	FADS1	40	2.5	1	1.2	-0.1	0.004	0.0015	0.69	-0.1	-0.3	-0.1	0	0.72	0.27	0.21
http://www.ensembl.org/Homo_sapiens/Variation/Summary?v=rs1430860	rs1430860	rs1430860	11	0.99	0.01	0	0	0.00016	0.75	0.13	-0.01	G	A	0.16	http://www.ncbi.nlm.nih.gov/sites/entrez?Db=gene&Cmd=ShowDetailView&TermToSearch=154810&ordinalpos=1&itool=EntrezSystem2.PEntrez.Gene.Gene_ResultsPanel.Gene_RVDocSum	AMOTL1	AMOTL1	30	http://www.ncbi.nlm.nih.gov/sites/entrez?Db=gene&Cmd=ShowDetailView&TermToSearch=143689&ordinalpos=1&itool=EntrezSystem2.PEntrez.Gene.Gene_ResultsPanel.Gene_RVDocSum	PIWIL4	PIWIL4	117	http://www.ncbi.nlm.nih.gov/sites/entrez?Db=gene&Cmd=ShowDetailView&TermToSearch=728162&ordinalpos=1&itool=EntrezSystem2.PEntrez.Gene.Gene_ResultsPanel.Gene_RVDocSum	LOC728162	LOC728162	174	2.2	1.2	0.4	-0.1	0.0019	0.03	0.3	-0.5	-0.4	-0.3	-0.3	0.76	0.38	0.86
[truncated: 303 more rows]
