# Supplementary material for: Genome-Wide Association of Lipid-Lowering Response to Statins in Combined Study Populations
Source: PLoS One. 2010 Mar 22;5(3):e9763. doi: 10.1371/journal.pone.0009763 (PMC2842298; doi:10.1371/journal.pone.0009763)
Supplement: Table S5 — Single nucleotide polymorphisms (SNPs) associated with difference or sum traits for triglyceride with a posterior probability greater than 1%. SNPs are listed by reference SNP accession ID (rs#) and are ordered by chromosome number and location on each chromosome. Posterior probabilities calculated by Bayesian analysis are listed for H0, HS, HD, HS+D followed by p-values and effect sizes as calculated by frequentist statistics for the sum and difference traits. Major and minor alleles are listed. Abbreviations: MAF, minor allele frequency; chr, chromosome; GENE1-3, genes closest to variant; dist1-3, distance of gene1-3 to variant; log10BF, log(base 10) transformed bayes factor for: S, sum trait in total population; S-TNT, sum trait in TNT population; S-PRINCE, sum trait in PRINCE population; S-CAP, sum trait in CAP population; D, difference trait in total population; D-TNT, difference trait in TNT population; D-PRINCE, difference trait in PRINCE population; D-CAP, difference trait in CAP population; P-values from individual populations are also listed for each SNP. A complete results list for all ∼2.5 million sites is available online at http://stephenslab.uchicago.edu/publications.html. (0.92 MB XLS) [file pone.0009763.s008.xls]

## Sheet: Sheet1
rs-link	rsnum	SNP	chr	HO	HS	HD	HS+D	P-value-S	P-value-D	Effect-S	Effect-D	Minor Allele	Major Allele	MAF	GENE1-link	GENE1	GENE1	dist1 (Kb)	GENE2-link	GENE2	GENE2	dist2 (Kb)	GENE3-link	GENE3	GENE3	dist3 (Kb)	log10BF-S	log10BF-S-TNT	log10BF-S-PRINCE	log10BF-S-CAP	P-value-S-TNT	P-value-S-PRINCE	P-value-S-CAP	log10BF-D	log10BF-D-TNT	log10BF-D-PRINCE	log10BF-D-CAP	P-value-D-TNT	P-value-D-PRINCE	P-value-D-CAP
http://www.ensembl.org/Homo_sapiens/Variation/Summary?v=rs10493349	rs10493349	rs10493349	1	0.99	0	0	0.01	0.26	9e-06	0.03	-0.14	A	T	0.21	http://www.ncbi.nlm.nih.gov/sites/entrez?Db=gene&Cmd=ShowDetailView&TermToSearch=5236&ordinalpos=1&itool=EntrezSystem2.PEntrez.Gene.Gene_ResultsPanel.Gene_RVDocSum	PGM1	PGM1	30	http://www.ncbi.nlm.nih.gov/sites/entrez?Db=gene&Cmd=ShowDetailView&TermToSearch=646051&ordinalpos=1&itool=EntrezSystem2.PEntrez.Gene.Gene_ResultsPanel.Gene_RVDocSum	LOC646051	LOC646051	84	http://www.ncbi.nlm.nih.gov/sites/entrez?Db=gene&Cmd=ShowDetailView&TermToSearch=4919&ordinalpos=1&itool=EntrezSystem2.PEntrez.Gene.Gene_ResultsPanel.Gene_RVDocSum	ROR1	ROR1	84	-0.3	0.4	-0.2	-0.2	0.028	0.54	0.72	3.3	4	0.3	-0.2	1.2e-06	0.054	0.54
http://www.ensembl.org/Homo_sapiens/Variation/Summary?v=rs11208273	rs11208273	rs11208273	1	0.98	0	0	0.01	0.19	6.6e-06	0.04	-0.14	T	G	0.2	http://www.ncbi.nlm.nih.gov/sites/entrez?Db=gene&Cmd=ShowDetailView&TermToSearch=5236&ordinalpos=1&itool=EntrezSystem2.PEntrez.Gene.Gene_ResultsPanel.Gene_RVDocSum	PGM1	PGM1	39	http://www.ncbi.nlm.nih.gov/sites/entrez?Db=gene&Cmd=ShowDetailView&TermToSearch=646051&ordinalpos=1&itool=EntrezSystem2.PEntrez.Gene.Gene_ResultsPanel.Gene_RVDocSum	LOC646051	LOC646051	75	http://www.ncbi.nlm.nih.gov/sites/entrez?Db=gene&Cmd=ShowDetailView&TermToSearch=4919&ordinalpos=1&itool=EntrezSystem2.PEntrez.Gene.Gene_ResultsPanel.Gene_RVDocSum	ROR1	ROR1	75	-0.2	0.4	-0.2	-0.2	0.024	0.61	0.86	3.4	3.9	0.3	-0.2	1.2e-06	0.057	0.69
http://www.ensembl.org/Homo_sapiens/Variation/Summary?v=rs10874794	rs10874794	rs10874794	1	0.99	0.01	0	0	0.00022	0.43	-0.11	-0.02	T	C	0.21	http://www.ncbi.nlm.nih.gov/sites/entrez?Db=gene&Cmd=ShowDetailView&TermToSearch=441891&ordinalpos=1&itool=EntrezSystem2.PEntrez.Gene.Gene_ResultsPanel.Gene_RVDocSum	LOC441891	LOC441891	44	http://www.ncbi.nlm.nih.gov/sites/entrez?Db=gene&Cmd=ShowDetailView&TermToSearch=8317&ordinalpos=1&itool=EntrezSystem2.PEntrez.Gene.Gene_ResultsPanel.Gene_RVDocSum	CDC7	CDC7	54	http://www.ncbi.nlm.nih.gov/sites/entrez?Db=gene&Cmd=ShowDetailView&TermToSearch=343477&ordinalpos=1&itool=EntrezSystem2.PEntrez.Gene.Gene_ResultsPanel.Gene_RVDocSum	HSP90B3P	HSP90B3P	55	2.1	-0.2	0.7	1.2	0.19	0.015	0.0017	-0.5	-0.3	-0.4	-0.3	0.41	0.78	0.89
http://www.ensembl.org/Homo_sapiens/Variation/Summary?v=rs906633	rs906633	rs906633	1	0.99	0.01	0	0	0.00021	0.43	-0.11	-0.02	C	T	0.22	http://www.ncbi.nlm.nih.gov/sites/entrez?Db=gene&Cmd=ShowDetailView&TermToSearch=441891&ordinalpos=1&itool=EntrezSystem2.PEntrez.Gene.Gene_ResultsPanel.Gene_RVDocSum	LOC441891	LOC441891	46	http://www.ncbi.nlm.nih.gov/sites/entrez?Db=gene&Cmd=ShowDetailView&TermToSearch=343477&ordinalpos=1&itool=EntrezSystem2.PEntrez.Gene.Gene_ResultsPanel.Gene_RVDocSum	HSP90B3P	HSP90B3P	54	http://www.ncbi.nlm.nih.gov/sites/entrez?Db=gene&Cmd=ShowDetailView&TermToSearch=8317&ordinalpos=1&itool=EntrezSystem2.PEntrez.Gene.Gene_ResultsPanel.Gene_RVDocSum	CDC7	CDC7	56	2.2	-0.2	0.8	1.2	0.18	0.014	0.0015	-0.5	-0.4	-0.4	-0.3	0.42	0.75	0.88
http://www.ensembl.org/Homo_sapiens/Variation/Summary?v=rs11165002	rs11165002	rs11165002	1	0.99	0.01	0	0	0.00018	0.42	-0.11	-0.02	C	A	0.23	http://www.ncbi.nlm.nih.gov/sites/entrez?Db=gene&Cmd=ShowDetailView&TermToSearch=441891&ordinalpos=1&itool=EntrezSystem2.PEntrez.Gene.Gene_ResultsPanel.Gene_RVDocSum	LOC441891	LOC441891	48	http://www.ncbi.nlm.nih.gov/sites/entrez?Db=gene&Cmd=ShowDetailView&TermToSearch=343477&ordinalpos=1&itool=EntrezSystem2.PEntrez.Gene.Gene_ResultsPanel.Gene_RVDocSum	HSP90B3P	HSP90B3P	52	http://www.ncbi.nlm.nih.gov/sites/entrez?Db=gene&Cmd=ShowDetailView&TermToSearch=8317&ordinalpos=1&itool=EntrezSystem2.PEntrez.Gene.Gene_ResultsPanel.Gene_RVDocSum	CDC7	CDC7	58	2.2	-0.2	0.9	1.1	0.17	0.0081	0.0022	-0.5	-0.4	-0.4	-0.3	0.45	0.83	0.71
http://www.ensembl.org/Homo_sapiens/Variation/Summary?v=rs12117800	rs12117800	rs12117800	1	0.98	0.02	0	0	0.00015	0.47	-0.11	-0.02	G	A	0.21	http://www.ncbi.nlm.nih.gov/sites/entrez?Db=gene&Cmd=ShowDetailView&TermToSearch=441891&ordinalpos=1&itool=EntrezSystem2.PEntrez.Gene.Gene_ResultsPanel.Gene_RVDocSum	LOC441891	LOC441891	48	http://www.ncbi.nlm.nih.gov/sites/entrez?Db=gene&Cmd=ShowDetailView&TermToSearch=343477&ordinalpos=1&itool=EntrezSystem2.PEntrez.Gene.Gene_ResultsPanel.Gene_RVDocSum	HSP90B3P	HSP90B3P	52	http://www.ncbi.nlm.nih.gov/sites/entrez?Db=gene&Cmd=ShowDetailView&TermToSearch=8317&ordinalpos=1&itool=EntrezSystem2.PEntrez.Gene.Gene_ResultsPanel.Gene_RVDocSum	CDC7	CDC7	58	2.3	-0.1	0.7	1.3	0.14	0.014	0.0014	-0.5	-0.4	-0.4	-0.3	0.45	0.79	0.93
http://www.ensembl.org/Homo_sapiens/Variation/Summary?v=rs4658235	rs4658235	rs4658235	1	0.98	0.02	0	0	0.00015	0.43	-0.11	-0.02	A	G	0.23	http://www.ncbi.nlm.nih.gov/sites/entrez?Db=gene&Cmd=ShowDetailView&TermToSearch=441891&ordinalpos=1&itool=EntrezSystem2.PEntrez.Gene.Gene_ResultsPanel.Gene_RVDocSum	LOC441891	LOC441891	49	http://www.ncbi.nlm.nih.gov/sites/entrez?Db=gene&Cmd=ShowDetailView&TermToSearch=343477&ordinalpos=1&itool=EntrezSystem2.PEntrez.Gene.Gene_ResultsPanel.Gene_RVDocSum	HSP90B3P	HSP90B3P	51	http://www.ncbi.nlm.nih.gov/sites/entrez?Db=gene&Cmd=ShowDetailView&TermToSearch=8317&ordinalpos=1&itool=EntrezSystem2.PEntrez.Gene.Gene_ResultsPanel.Gene_RVDocSum	CDC7	CDC7	58	2.2	-0.1	0.9	1.1	0.16	0.0083	0.002	-0.5	-0.4	-0.4	-0.3	0.43	0.84	0.74
http://www.ensembl.org/Homo_sapiens/Variation/Summary?v=rs11165008	rs11165008	rs11165008	1	0.98	0.02	0	0	0.00014	0.43	-0.11	-0.02	C	T	0.23	http://www.ncbi.nlm.nih.gov/sites/entrez?Db=gene&Cmd=ShowDetailView&TermToSearch=441891&ordinalpos=1&itool=EntrezSystem2.PEntrez.Gene.Gene_ResultsPanel.Gene_RVDocSum	LOC441891	LOC441891	49	http://www.ncbi.nlm.nih.gov/sites/entrez?Db=gene&Cmd=ShowDetailView&TermToSearch=343477&ordinalpos=1&itool=EntrezSystem2.PEntrez.Gene.Gene_ResultsPanel.Gene_RVDocSum	HSP90B3P	HSP90B3P	50	http://www.ncbi.nlm.nih.gov/sites/entrez?Db=gene&Cmd=ShowDetailView&TermToSearch=8317&ordinalpos=1&itool=EntrezSystem2.PEntrez.Gene.Gene_ResultsPanel.Gene_RVDocSum	CDC7	CDC7	59	2.3	-0.1	0.9	1.1	0.15	0.0082	0.0023	-0.5	-0.4	-0.4	-0.3	0.44	0.85	0.73
http://www.ensembl.org/Homo_sapiens/Variation/Summary?v=rs11165013	rs11165013	rs11165013	1	0.98	0.02	0	0	0.00012	0.49	-0.11	-0.02	A	G	0.21	http://www.ncbi.nlm.nih.gov/sites/entrez?Db=gene&Cmd=ShowDetailView&TermToSearch=343477&ordinalpos=1&itool=EntrezSystem2.PEntrez.Gene.Gene_ResultsPanel.Gene_RVDocSum	HSP90B3P	HSP90B3P	49	http://www.ncbi.nlm.nih.gov/sites/entrez?Db=gene&Cmd=ShowDetailView&TermToSearch=441891&ordinalpos=1&itool=EntrezSystem2.PEntrez.Gene.Gene_ResultsPanel.Gene_RVDocSum	LOC441891	LOC441891	50	http://www.ncbi.nlm.nih.gov/sites/entrez?Db=gene&Cmd=ShowDetailView&TermToSearch=8317&ordinalpos=1&itool=EntrezSystem2.PEntrez.Gene.Gene_ResultsPanel.Gene_RVDocSum	CDC7	CDC7	60	2.4	-0.1	0.7	1.3	0.11	0.014	0.0013	-0.6	-0.4	-0.4	-0.3	0.46	0.8	0.96
http://www.ensembl.org/Homo_sapiens/Variation/Summary?v=rs6604045	rs6604045	rs6604045	1	0.98	0.02	0	0	0.00014	0.45	-0.11	-0.02	A	G	0.23	http://www.ncbi.nlm.nih.gov/sites/entrez?Db=gene&Cmd=ShowDetailView&TermToSearch=343477&ordinalpos=1&itool=EntrezSystem2.PEntrez.Gene.Gene_ResultsPanel.Gene_RVDocSum	HSP90B3P	HSP90B3P	49	http://www.ncbi.nlm.nih.gov/sites/entrez?Db=gene&Cmd=ShowDetailView&TermToSearch=441891&ordinalpos=1&itool=EntrezSystem2.PEntrez.Gene.Gene_ResultsPanel.Gene_RVDocSum	LOC441891	LOC441891	51	http://www.ncbi.nlm.nih.gov/sites/entrez?Db=gene&Cmd=ShowDetailView&TermToSearch=8317&ordinalpos=1&itool=EntrezSystem2.PEntrez.Gene.Gene_ResultsPanel.Gene_RVDocSum	CDC7	CDC7	60	2.3	-0.1	0.9	1.1	0.14	0.0084	0.0022	-0.6	-0.4	-0.4	-0.3	0.46	0.86	0.74
http://www.ensembl.org/Homo_sapiens/Variation/Summary?v=rs6677520	rs6677520	rs6677520	1	0.98	0.02	0	0	0.00013	0.46	-0.11	-0.02	G	A	0.23	http://www.ncbi.nlm.nih.gov/sites/entrez?Db=gene&Cmd=ShowDetailView&TermToSearch=343477&ordinalpos=1&itool=EntrezSystem2.PEntrez.Gene.Gene_ResultsPanel.Gene_RVDocSum	HSP90B3P	HSP90B3P	48	http://www.ncbi.nlm.nih.gov/sites/entrez?Db=gene&Cmd=ShowDetailView&TermToSearch=441891&ordinalpos=1&itool=EntrezSystem2.PEntrez.Gene.Gene_ResultsPanel.Gene_RVDocSum	LOC441891	LOC441891	51	http://www.ncbi.nlm.nih.gov/sites/entrez?Db=gene&Cmd=ShowDetailView&TermToSearch=8317&ordinalpos=1&itool=EntrezSystem2.PEntrez.Gene.Gene_ResultsPanel.Gene_RVDocSum	CDC7	CDC7	61	2.3	-0.1	0.9	1.1	0.14	0.0085	0.0022	-0.6	-0.4	-0.4	-0.3	0.46	0.87	0.75
http://www.ensembl.org/Homo_sapiens/Variation/Summary?v=rs4658236	rs4658236	rs4658236	1	0.98	0.02	0	0	0.00011	0.54	-0.11	-0.02	C	G	0.21	http://www.ncbi.nlm.nih.gov/sites/entrez?Db=gene&Cmd=ShowDetailView&TermToSearch=343477&ordinalpos=1&itool=EntrezSystem2.PEntrez.Gene.Gene_ResultsPanel.Gene_RVDocSum	HSP90B3P	HSP90B3P	43	http://www.ncbi.nlm.nih.gov/sites/entrez?Db=gene&Cmd=ShowDetailView&TermToSearch=441891&ordinalpos=1&itool=EntrezSystem2.PEntrez.Gene.Gene_ResultsPanel.Gene_RVDocSum	LOC441891	LOC441891	56	http://www.ncbi.nlm.nih.gov/sites/entrez?Db=gene&Cmd=ShowDetailView&TermToSearch=8317&ordinalpos=1&itool=EntrezSystem2.PEntrez.Gene.Gene_ResultsPanel.Gene_RVDocSum	CDC7	CDC7	66	2.4	0	0.6	1.2	0.075	0.017	0.0015	-0.6	-0.4	-0.4	-0.3	0.56	0.74	0.99
http://www.ensembl.org/Homo_sapiens/Variation/Summary?v=rs10875079	rs10875079	rs10875079	1	0.98	0.02	0	0	0.00019	0.44	0.17	-0.04	A	G	0.46	http://www.ncbi.nlm.nih.gov/sites/entrez?Db=gene&Cmd=ShowDetailView&TermToSearch=1806&ordinalpos=1&itool=EntrezSystem2.PEntrez.Gene.Gene_ResultsPanel.Gene_RVDocSum	DPYD	DPYD	0	http://www.ncbi.nlm.nih.gov/sites/entrez?Db=gene&Cmd=ShowDetailView&TermToSearch=58155&ordinalpos=1&itool=EntrezSystem2.PEntrez.Gene.Gene_ResultsPanel.Gene_RVDocSum	PTBP2	PTBP2	562	http://www.ncbi.nlm.nih.gov/sites/entrez?Db=gene&Cmd=ShowDetailView&TermToSearch=400765&ordinalpos=1&itool=EntrezSystem2.PEntrez.Gene.Gene_ResultsPanel.Gene_RVDocSum	FLJ35409	FLJ35409	667	2.3	NA	0.3	2	NA	0.055	0.00014	-0.3	NA	-0.4	0	NA	0.81	0.31
http://www.ensembl.org/Homo_sapiens/Variation/Summary?v=rs12048490	rs12048490	rs12048490	1	0.99	0.01	0	0	0.00013	0.8	-0.24	0.02	C	T	0.08	http://www.ncbi.nlm.nih.gov/sites/entrez?Db=gene&Cmd=ShowDetailView&TermToSearch=83416&ordinalpos=1&itool=EntrezSystem2.PEntrez.Gene.Gene_ResultsPanel.Gene_RVDocSum	FCRL5	FCRL5	116	http://www.ncbi.nlm.nih.gov/sites/entrez?Db=gene&Cmd=ShowDetailView&TermToSearch=729853&ordinalpos=1&itool=EntrezSystem2.PEntrez.Gene.Gene_ResultsPanel.Gene_RVDocSum	LOC729853	LOC729853	116	http://www.ncbi.nlm.nih.gov/sites/entrez?Db=gene&Cmd=ShowDetailView&TermToSearch=83417&ordinalpos=1&itool=EntrezSystem2.PEntrez.Gene.Gene_ResultsPanel.Gene_RVDocSum	FCRL4	FCRL4	177	2.1	1.1	0.7	-0.1	0.0014	0.0068	0.64	-0.3	-0.2	-0.2	-0.1	0.6	0.68	0.65
http://www.ensembl.org/Homo_sapiens/Variation/Summary?v=rs12080699	rs12080699	rs12080699	1	0.98	0.02	0	0	9.9e-05	0.45	0.09	-0.02	G	C	0.41	http://www.ncbi.nlm.nih.gov/sites/entrez?Db=gene&Cmd=ShowDetailView&TermToSearch=223&ordinalpos=1&itool=EntrezSystem2.PEntrez.Gene.Gene_ResultsPanel.Gene_RVDocSum	ALDH9A1	ALDH9A1	0	http://www.ncbi.nlm.nih.gov/sites/entrez?Db=gene&Cmd=ShowDetailView&TermToSearch=4259&ordinalpos=1&itool=EntrezSystem2.PEntrez.Gene.Gene_ResultsPanel.Gene_RVDocSum	MGST3	MGST3	14	http://www.ncbi.nlm.nih.gov/sites/entrez?Db=gene&Cmd=ShowDetailView&TermToSearch=440700&ordinalpos=1&itool=EntrezSystem2.PEntrez.Gene.Gene_ResultsPanel.Gene_RVDocSum	LOC440700	LOC440700	38	2.3	1.4	0.3	-0.2	0.0014	0.031	0.38	-0.6	-0.4	0.2	-0.1	0.34	0.06	0.22
http://www.ensembl.org/Homo_sapiens/Variation/Summary?v=rs12065621	rs12065621	rs12065621	1	0.99	0.01	0	0	0.00018	0.47	0.09	-0.02	G	A	0.41	http://www.ncbi.nlm.nih.gov/sites/entrez?Db=gene&Cmd=ShowDetailView&TermToSearch=223&ordinalpos=1&itool=EntrezSystem2.PEntrez.Gene.Gene_ResultsPanel.Gene_RVDocSum	ALDH9A1	ALDH9A1	0	http://www.ncbi.nlm.nih.gov/sites/entrez?Db=gene&Cmd=ShowDetailView&TermToSearch=4259&ordinalpos=1&itool=EntrezSystem2.PEntrez.Gene.Gene_ResultsPanel.Gene_RVDocSum	MGST3	MGST3	14	http://www.ncbi.nlm.nih.gov/sites/entrez?Db=gene&Cmd=ShowDetailView&TermToSearch=440700&ordinalpos=1&itool=EntrezSystem2.PEntrez.Gene.Gene_ResultsPanel.Gene_RVDocSum	LOC440700	LOC440700	38	2	1.3	0.2	-0.1	0.0021	0.047	0.31	-0.6	-0.4	0.2	-0.2	0.29	0.06	0.27
http://www.ensembl.org/Homo_sapiens/Variation/Summary?v=rs10911840	rs10911840	rs10911840	1	0.98	0.02	0	0	0.00012	0.97	-0.09	0	G	C	0.48	http://www.ncbi.nlm.nih.gov/sites/entrez?Db=gene&Cmd=ShowDetailView&TermToSearch=83872&ordinalpos=1&itool=EntrezSystem2.PEntrez.Gene.Gene_ResultsPanel.Gene_RVDocSum	HMCN1	HMCN1	50	http://www.ncbi.nlm.nih.gov/sites/entrez?Db=gene&Cmd=ShowDetailView&TermToSearch=10216&ordinalpos=1&itool=EntrezSystem2.PEntrez.Gene.Gene_ResultsPanel.Gene_RVDocSum	PRG4	PRG4	56	http://www.ncbi.nlm.nih.gov/sites/entrez?Db=gene&Cmd=ShowDetailView&TermToSearch=7175&ordinalpos=1&itool=EntrezSystem2.PEntrez.Gene.Gene_ResultsPanel.Gene_RVDocSum	TPR	TPR	73	2.2	0.3	0.7	0.2	0.026	0.0083	0.053	-0.7	-0.5	-0.4	-0.3	0.47	0.42	0.79
http://www.ensembl.org/Homo_sapiens/Variation/Summary?v=rs6671112	rs6671112	rs6671112	1	0.98	0.02	0	0	7.9e-05	0.81	-0.09	0.01	A	C	0.5	http://www.ncbi.nlm.nih.gov/sites/entrez?Db=gene&Cmd=ShowDetailView&TermToSearch=10216&ordinalpos=1&itool=EntrezSystem2.PEntrez.Gene.Gene_ResultsPanel.Gene_RVDocSum	PRG4	PRG4	33	http://www.ncbi.nlm.nih.gov/sites/entrez?Db=gene&Cmd=ShowDetailView&TermToSearch=7175&ordinalpos=1&itool=EntrezSystem2.PEntrez.Gene.Gene_ResultsPanel.Gene_RVDocSum	TPR	TPR	50	http://www.ncbi.nlm.nih.gov/sites/entrez?Db=gene&Cmd=ShowDetailView&TermToSearch=83872&ordinalpos=1&itool=EntrezSystem2.PEntrez.Gene.Gene_ResultsPanel.Gene_RVDocSum	HMCN1	HMCN1	73	2.4	0.4	0.8	0.2	0.024	0.0066	0.047	-0.8	-0.6	-0.4	-0.4	0.63	0.41	0.75
http://www.ensembl.org/Homo_sapiens/Variation/Summary?v=rs1285115	rs1285115	rs1285115	1	0.98	0.02	0	0	8.9e-05	0.77	-0.09	0.01	C	T	0.5	http://www.ncbi.nlm.nih.gov/sites/entrez?Db=gene&Cmd=ShowDetailView&TermToSearch=10216&ordinalpos=1&itool=EntrezSystem2.PEntrez.Gene.Gene_ResultsPanel.Gene_RVDocSum	PRG4	PRG4	28	http://www.ncbi.nlm.nih.gov/sites/entrez?Db=gene&Cmd=ShowDetailView&TermToSearch=7175&ordinalpos=1&itool=EntrezSystem2.PEntrez.Gene.Gene_ResultsPanel.Gene_RVDocSum	TPR	TPR	45	http://www.ncbi.nlm.nih.gov/sites/entrez?Db=gene&Cmd=ShowDetailView&TermToSearch=83872&ordinalpos=1&itool=EntrezSystem2.PEntrez.Gene.Gene_ResultsPanel.Gene_RVDocSum	HMCN1	HMCN1	77	2.3	0.3	0.8	0.2	0.025	0.0072	0.048	-0.8	-0.6	-0.4	-0.4	0.63	0.38	0.73
http://www.ensembl.org/Homo_sapiens/Variation/Summary?v=rs857584	rs857584	rs857584	1	0.98	0.02	0	0	8e-05	0.77	-0.09	0.01	T	C	0.5	http://www.ncbi.nlm.nih.gov/sites/entrez?Db=gene&Cmd=ShowDetailView&TermToSearch=10216&ordinalpos=1&itool=EntrezSystem2.PEntrez.Gene.Gene_ResultsPanel.Gene_RVDocSum	PRG4	PRG4	24	http://www.ncbi.nlm.nih.gov/sites/entrez?Db=gene&Cmd=ShowDetailView&TermToSearch=7175&ordinalpos=1&itool=EntrezSystem2.PEntrez.Gene.Gene_ResultsPanel.Gene_RVDocSum	TPR	TPR	41	http://www.ncbi.nlm.nih.gov/sites/entrez?Db=gene&Cmd=ShowDetailView&TermToSearch=83872&ordinalpos=1&itool=EntrezSystem2.PEntrez.Gene.Gene_ResultsPanel.Gene_RVDocSum	HMCN1	HMCN1	82	2.3	0.4	0.8	0.2	0.024	0.0068	0.05	-0.8	-0.6	-0.4	-0.4	0.62	0.37	0.72
http://www.ensembl.org/Homo_sapiens/Variation/Summary?v=rs704308	rs704308	rs704308	1	0.97	0.03	0	0	5.7e-05	0.81	-0.09	0.01	A	C	0.5	http://www.ncbi.nlm.nih.gov/sites/entrez?Db=gene&Cmd=ShowDetailView&TermToSearch=10216&ordinalpos=1&itool=EntrezSystem2.PEntrez.Gene.Gene_ResultsPanel.Gene_RVDocSum	PRG4	PRG4	23	http://www.ncbi.nlm.nih.gov/sites/entrez?Db=gene&Cmd=ShowDetailView&TermToSearch=7175&ordinalpos=1&itool=EntrezSystem2.PEntrez.Gene.Gene_ResultsPanel.Gene_RVDocSum	TPR	TPR	40	http://www.ncbi.nlm.nih.gov/sites/entrez?Db=gene&Cmd=ShowDetailView&TermToSearch=83872&ordinalpos=1&itool=EntrezSystem2.PEntrez.Gene.Gene_ResultsPanel.Gene_RVDocSum	HMCN1	HMCN1	83	2.5	0.4	0.9	0.2	0.023	0.0043	0.053	-0.8	-0.6	-0.4	-0.4	0.62	0.43	0.72
http://www.ensembl.org/Homo_sapiens/Variation/Summary?v=rs716288	rs716288	rs716288	1	0.99	0.01	0	0	0.00029	0.37	0.11	-0.03	G	C	0.33	http://www.ncbi.nlm.nih.gov/sites/entrez?Db=gene&Cmd=ShowDetailView&TermToSearch=10216&ordinalpos=1&itool=EntrezSystem2.PEntrez.Gene.Gene_ResultsPanel.Gene_RVDocSum	PRG4	PRG4	22	http://www.ncbi.nlm.nih.gov/sites/entrez?Db=gene&Cmd=ShowDetailView&TermToSearch=7175&ordinalpos=1&itool=EntrezSystem2.PEntrez.Gene.Gene_ResultsPanel.Gene_RVDocSum	TPR	TPR	39	http://www.ncbi.nlm.nih.gov/sites/entrez?Db=gene&Cmd=ShowDetailView&TermToSearch=83872&ordinalpos=1&itool=EntrezSystem2.PEntrez.Gene.Gene_ResultsPanel.Gene_RVDocSum	HMCN1	HMCN1	83	2.1	0.5	0.5	0	0.021	0.021	0.11	-0.5	-0.4	-0.4	-0.2	0.87	0.61	0.27
http://www.ensembl.org/Homo_sapiens/Variation/Summary?v=rs10753970	rs10753970	rs10753970	1	0.95	0.05	0	0	7.1e-05	0.9	0.11	0	A	G	0.39	http://www.ncbi.nlm.nih.gov/sites/entrez?Db=gene&Cmd=ShowDetailView&TermToSearch=339479&ordinalpos=1&itool=EntrezSystem2.PEntrez.Gene.Gene_ResultsPanel.Gene_RVDocSum	FAM5C	FAM5C	559	http://www.ncbi.nlm.nih.gov/sites/entrez?Db=gene&Cmd=ShowDetailView&TermToSearch=NA&ordinalpos=1&itool=EntrezSystem2.PEntrez.Gene.Gene_ResultsPanel.Gene_RVDocSum	NA	NA	NA	http://www.ncbi.nlm.nih.gov/sites/entrez?Db=gene&Cmd=ShowDetailView&TermToSearch=NA&ordinalpos=1&itool=EntrezSystem2.PEntrez.Gene.Gene_ResultsPanel.Gene_RVDocSum	NA	NA	NA	2.7	1.2	0.4	0.2	0.0053	0.031	0.06	-0.7	-0.5	-0.4	-0.2	0.78	0.67	0.4
http://www.ensembl.org/Homo_sapiens/Variation/Summary?v=rs1454353	rs1454353	rs1454353	1	0.9	0.1	0	0	9.5e-05	0.86	0.1	0	T	C	0.39	http://www.ncbi.nlm.nih.gov/sites/entrez?Db=gene&Cmd=ShowDetailView&TermToSearch=339479&ordinalpos=1&itool=EntrezSystem2.PEntrez.Gene.Gene_ResultsPanel.Gene_RVDocSum	FAM5C	FAM5C	647	http://www.ncbi.nlm.nih.gov/sites/entrez?Db=gene&Cmd=ShowDetailView&TermToSearch=NA&ordinalpos=1&itool=EntrezSystem2.PEntrez.Gene.Gene_ResultsPanel.Gene_RVDocSum	NA	NA	NA	http://www.ncbi.nlm.nih.gov/sites/entrez?Db=gene&Cmd=ShowDetailView&TermToSearch=NA&ordinalpos=1&itool=EntrezSystem2.PEntrez.Gene.Gene_ResultsPanel.Gene_RVDocSum	NA	NA	NA	3.1	1.2	0.4	0.5	0.01	0.043	0.019	-0.6	-0.5	-0.4	-0.3	0.87	0.92	0.78
http://www.ensembl.org/Homo_sapiens/Variation/Summary?v=rs2168081	rs2168081	rs2168081	1	0.89	0.11	0	0	8.3e-05	0.89	0.1	0	T	C	0.38	http://www.ncbi.nlm.nih.gov/sites/entrez?Db=gene&Cmd=ShowDetailView&TermToSearch=339479&ordinalpos=1&itool=EntrezSystem2.PEntrez.Gene.Gene_ResultsPanel.Gene_RVDocSum	FAM5C	FAM5C	649	http://www.ncbi.nlm.nih.gov/sites/entrez?Db=gene&Cmd=ShowDetailView&TermToSearch=NA&ordinalpos=1&itool=EntrezSystem2.PEntrez.Gene.Gene_ResultsPanel.Gene_RVDocSum	NA	NA	NA	http://www.ncbi.nlm.nih.gov/sites/entrez?Db=gene&Cmd=ShowDetailView&TermToSearch=NA&ordinalpos=1&itool=EntrezSystem2.PEntrez.Gene.Gene_ResultsPanel.Gene_RVDocSum	NA	NA	NA	3.1	1.2	0.5	0.5	0.0094	0.038	0.022	-0.6	-0.5	-0.4	-0.3	0.91	0.91	0.77
http://www.ensembl.org/Homo_sapiens/Variation/Summary?v=rs1073289	rs1073289	rs1073289	1	0.88	0.12	0	0	7.6e-05	0.89	0.1	0	A	G	0.39	http://www.ncbi.nlm.nih.gov/sites/entrez?Db=gene&Cmd=ShowDetailView&TermToSearch=339479&ordinalpos=1&itool=EntrezSystem2.PEntrez.Gene.Gene_ResultsPanel.Gene_RVDocSum	FAM5C	FAM5C	651	http://www.ncbi.nlm.nih.gov/sites/entrez?Db=gene&Cmd=ShowDetailView&TermToSearch=NA&ordinalpos=1&itool=EntrezSystem2.PEntrez.Gene.Gene_ResultsPanel.Gene_RVDocSum	NA	NA	NA	http://www.ncbi.nlm.nih.gov/sites/entrez?Db=gene&Cmd=ShowDetailView&TermToSearch=NA&ordinalpos=1&itool=EntrezSystem2.PEntrez.Gene.Gene_ResultsPanel.Gene_RVDocSum	NA	NA	NA	3.2	1.2	0.5	0.5	0.009	0.04	0.019	-0.6	-0.5	-0.4	-0.3	0.91	0.93	0.79
http://www.ensembl.org/Homo_sapiens/Variation/Summary?v=rs4845268	rs4845268	rs4845268	1	0.88	0.12	0	0	7.6e-05	0.89	0.1	0	T	G	0.39	http://www.ncbi.nlm.nih.gov/sites/entrez?Db=gene&Cmd=ShowDetailView&TermToSearch=339479&ordinalpos=1&itool=EntrezSystem2.PEntrez.Gene.Gene_ResultsPanel.Gene_RVDocSum	FAM5C	FAM5C	655	http://www.ncbi.nlm.nih.gov/sites/entrez?Db=gene&Cmd=ShowDetailView&TermToSearch=NA&ordinalpos=1&itool=EntrezSystem2.PEntrez.Gene.Gene_ResultsPanel.Gene_RVDocSum	NA	NA	NA	http://www.ncbi.nlm.nih.gov/sites/entrez?Db=gene&Cmd=ShowDetailView&TermToSearch=NA&ordinalpos=1&itool=EntrezSystem2.PEntrez.Gene.Gene_ResultsPanel.Gene_RVDocSum	NA	NA	NA	3.2	1.2	0.5	0.5	0.009	0.04	0.019	-0.6	-0.5	-0.4	-0.3	0.91	0.93	0.79
http://www.ensembl.org/Homo_sapiens/Variation/Summary?v=rs1993302	rs1993302	rs1993302	1	0.84	0.15	0	0	5.3e-05	0.99	0.1	0	T	C	0.39	http://www.ncbi.nlm.nih.gov/sites/entrez?Db=gene&Cmd=ShowDetailView&TermToSearch=339479&ordinalpos=1&itool=EntrezSystem2.PEntrez.Gene.Gene_ResultsPanel.Gene_RVDocSum	FAM5C	FAM5C	664	http://www.ncbi.nlm.nih.gov/sites/entrez?Db=gene&Cmd=ShowDetailView&TermToSearch=NA&ordinalpos=1&itool=EntrezSystem2.PEntrez.Gene.Gene_ResultsPanel.Gene_RVDocSum	NA	NA	NA	http://www.ncbi.nlm.nih.gov/sites/entrez?Db=gene&Cmd=ShowDetailView&TermToSearch=NA&ordinalpos=1&itool=EntrezSystem2.PEntrez.Gene.Gene_ResultsPanel.Gene_RVDocSum	NA	NA	NA	3.3	1.4	0.4	0.4	0.0063	0.036	0.025	-0.6	-0.5	-0.5	-0.3	0.98	0.8	0.78
http://www.ensembl.org/Homo_sapiens/Variation/Summary?v=rs7538510	rs7538510	rs7538510	1	0.99	0.01	0	0	0.0002	0.52	-0.13	-0.02	T	A	0.3	http://www.ncbi.nlm.nih.gov/sites/entrez?Db=gene&Cmd=ShowDetailView&TermToSearch=339479&ordinalpos=1&itool=EntrezSystem2.PEntrez.Gene.Gene_ResultsPanel.Gene_RVDocSum	FAM5C	FAM5C	665	http://www.ncbi.nlm.nih.gov/sites/entrez?Db=gene&Cmd=ShowDetailView&TermToSearch=NA&ordinalpos=1&itool=EntrezSystem2.PEntrez.Gene.Gene_ResultsPanel.Gene_RVDocSum	NA	NA	NA	http://www.ncbi.nlm.nih.gov/sites/entrez?Db=gene&Cmd=ShowDetailView&TermToSearch=NA&ordinalpos=1&itool=EntrezSystem2.PEntrez.Gene.Gene_ResultsPanel.Gene_RVDocSum	NA	NA	NA	2.1	0.7	0.1	0.4	0.0092	0.092	0.025	-0.5	-0.3	-0.3	-0.2	0.48	0.63	0.75
http://www.ensembl.org/Homo_sapiens/Variation/Summary?v=rs6675143	rs6675143	rs6675143	1	0.88	0.11	0	0	6.2e-05	1	0.1	0	C	T	0.4	http://www.ncbi.nlm.nih.gov/sites/entrez?Db=gene&Cmd=ShowDetailView&TermToSearch=339479&ordinalpos=1&itool=EntrezSystem2.PEntrez.Gene.Gene_ResultsPanel.Gene_RVDocSum	FAM5C	FAM5C	665	http://www.ncbi.nlm.nih.gov/sites/entrez?Db=gene&Cmd=ShowDetailView&TermToSearch=NA&ordinalpos=1&itool=EntrezSystem2.PEntrez.Gene.Gene_ResultsPanel.Gene_RVDocSum	NA	NA	NA	http://www.ncbi.nlm.nih.gov/sites/entrez?Db=gene&Cmd=ShowDetailView&TermToSearch=NA&ordinalpos=1&itool=EntrezSystem2.PEntrez.Gene.Gene_ResultsPanel.Gene_RVDocSum	NA	NA	NA	3.2	1.3	0.5	0.4	0.0077	0.033	0.027	-0.6	-0.5	-0.5	-0.4	0.94	0.81	0.83
http://www.ensembl.org/Homo_sapiens/Variation/Summary?v=rs10753973	rs10753973	rs10753973	1	0.89	0.11	0	0	5.4e-05	0.96	0.1	0	C	T	0.4	http://www.ncbi.nlm.nih.gov/sites/entrez?Db=gene&Cmd=ShowDetailView&TermToSearch=339479&ordinalpos=1&itool=EntrezSystem2.PEntrez.Gene.Gene_ResultsPanel.Gene_RVDocSum	FAM5C	FAM5C	667	http://www.ncbi.nlm.nih.gov/sites/entrez?Db=gene&Cmd=ShowDetailView&TermToSearch=NA&ordinalpos=1&itool=EntrezSystem2.PEntrez.Gene.Gene_ResultsPanel.Gene_RVDocSum	NA	NA	NA	http://www.ncbi.nlm.nih.gov/sites/entrez?Db=gene&Cmd=ShowDetailView&TermToSearch=NA&ordinalpos=1&itool=EntrezSystem2.PEntrez.Gene.Gene_ResultsPanel.Gene_RVDocSum	NA	NA	NA	3.1	1.3	0.5	0.4	0.0071	0.028	0.033	-0.5	-0.5	-0.5	-0.4	0.95	0.75	0.82
http://www.ensembl.org/Homo_sapiens/Variation/Summary?v=rs10753974	rs10753974	rs10753974	1	0.88	0.11	0	0	5.3e-05	0.95	0.1	0	C	T	0.41	http://www.ncbi.nlm.nih.gov/sites/entrez?Db=gene&Cmd=ShowDetailView&TermToSearch=339479&ordinalpos=1&itool=EntrezSystem2.PEntrez.Gene.Gene_ResultsPanel.Gene_RVDocSum	FAM5C	FAM5C	669	http://www.ncbi.nlm.nih.gov/sites/entrez?Db=gene&Cmd=ShowDetailView&TermToSearch=NA&ordinalpos=1&itool=EntrezSystem2.PEntrez.Gene.Gene_ResultsPanel.Gene_RVDocSum	NA	NA	NA	http://www.ncbi.nlm.nih.gov/sites/entrez?Db=gene&Cmd=ShowDetailView&TermToSearch=NA&ordinalpos=1&itool=EntrezSystem2.PEntrez.Gene.Gene_ResultsPanel.Gene_RVDocSum	NA	NA	NA	3.1	1.3	0.5	0.4	0.0074	0.027	0.033	-0.5	-0.5	-0.5	-0.4	0.95	0.74	0.82
http://www.ensembl.org/Homo_sapiens/Variation/Summary?v=rs1563191	rs1563191	rs1563191	1	0.91	0.09	0	0	6.5e-05	0.93	0.1	0	A	G	0.41	http://www.ncbi.nlm.nih.gov/sites/entrez?Db=gene&Cmd=ShowDetailView&TermToSearch=339479&ordinalpos=1&itool=EntrezSystem2.PEntrez.Gene.Gene_ResultsPanel.Gene_RVDocSum	FAM5C	FAM5C	671	http://www.ncbi.nlm.nih.gov/sites/entrez?Db=gene&Cmd=ShowDetailView&TermToSearch=NA&ordinalpos=1&itool=EntrezSystem2.PEntrez.Gene.Gene_ResultsPanel.Gene_RVDocSum	NA	NA	NA	http://www.ncbi.nlm.nih.gov/sites/entrez?Db=gene&Cmd=ShowDetailView&TermToSearch=NA&ordinalpos=1&itool=EntrezSystem2.PEntrez.Gene.Gene_ResultsPanel.Gene_RVDocSum	NA	NA	NA	3	1.3	0.5	0.4	0.009	0.028	0.031	-0.6	-0.5	-0.5	-0.4	0.96	0.73	0.84
http://www.ensembl.org/Homo_sapiens/Variation/Summary?v=rs11807971	rs11807971	rs11807971	1	0.96	0.04	0	0	0.0001	0.8	-0.1	0.01	C	G	0.46	http://www.ncbi.nlm.nih.gov/sites/entrez?Db=gene&Cmd=ShowDetailView&TermToSearch=339479&ordinalpos=1&itool=EntrezSystem2.PEntrez.Gene.Gene_ResultsPanel.Gene_RVDocSum	FAM5C	FAM5C	677	http://www.ncbi.nlm.nih.gov/sites/entrez?Db=gene&Cmd=ShowDetailView&TermToSearch=NA&ordinalpos=1&itool=EntrezSystem2.PEntrez.Gene.Gene_ResultsPanel.Gene_RVDocSum	NA	NA	NA	http://www.ncbi.nlm.nih.gov/sites/entrez?Db=gene&Cmd=ShowDetailView&TermToSearch=NA&ordinalpos=1&itool=EntrezSystem2.PEntrez.Gene.Gene_ResultsPanel.Gene_RVDocSum	NA	NA	NA	2.6	1.1	0.4	0.4	0.0092	0.03	0.031	-0.5	-0.4	-0.4	-0.4	0.94	0.63	0.84
http://www.ensembl.org/Homo_sapiens/Variation/Summary?v=rs10920903	rs10920903	rs10920903	1	0.96	0.04	0	0	0.0001	0.81	-0.1	0.01	C	G	0.46	http://www.ncbi.nlm.nih.gov/sites/entrez?Db=gene&Cmd=ShowDetailView&TermToSearch=339479&ordinalpos=1&itool=EntrezSystem2.PEntrez.Gene.Gene_ResultsPanel.Gene_RVDocSum	FAM5C	FAM5C	681	http://www.ncbi.nlm.nih.gov/sites/entrez?Db=gene&Cmd=ShowDetailView&TermToSearch=NA&ordinalpos=1&itool=EntrezSystem2.PEntrez.Gene.Gene_ResultsPanel.Gene_RVDocSum	NA	NA	NA	http://www.ncbi.nlm.nih.gov/sites/entrez?Db=gene&Cmd=ShowDetailView&TermToSearch=NA&ordinalpos=1&itool=EntrezSystem2.PEntrez.Gene.Gene_ResultsPanel.Gene_RVDocSum	NA	NA	NA	2.6	1.1	0.4	0.4	0.0093	0.03	0.031	-0.5	-0.4	-0.4	-0.4	0.95	0.63	0.84
http://www.ensembl.org/Homo_sapiens/Variation/Summary?v=rs1454356	rs1454356	rs1454356	1	0.96	0.04	0	0	8.9e-05	0.8	-0.1	0.01	A	C	0.46	http://www.ncbi.nlm.nih.gov/sites/entrez?Db=gene&Cmd=ShowDetailView&TermToSearch=339479&ordinalpos=1&itool=EntrezSystem2.PEntrez.Gene.Gene_ResultsPanel.Gene_RVDocSum	FAM5C	FAM5C	687	http://www.ncbi.nlm.nih.gov/sites/entrez?Db=gene&Cmd=ShowDetailView&TermToSearch=64407&ordinalpos=1&itool=EntrezSystem2.PEntrez.Gene.Gene_ResultsPanel.Gene_RVDocSum	RGS18	RGS18	994	http://www.ncbi.nlm.nih.gov/sites/entrez?Db=gene&Cmd=ShowDetailView&TermToSearch=NA&ordinalpos=1&itool=EntrezSystem2.PEntrez.Gene.Gene_ResultsPanel.Gene_RVDocSum	NA	NA	NA	2.7	1.1	0.5	0.4	0.0094	0.028	0.027	-0.5	-0.4	-0.4	-0.4	0.94	0.6	0.79
http://www.ensembl.org/Homo_sapiens/Variation/Summary?v=rs1563192	rs1563192	rs1563192	1	0.97	0.03	0	0	0.00011	0.8	-0.1	0.01	T	C	0.46	http://www.ncbi.nlm.nih.gov/sites/entrez?Db=gene&Cmd=ShowDetailView&TermToSearch=339479&ordinalpos=1&itool=EntrezSystem2.PEntrez.Gene.Gene_ResultsPanel.Gene_RVDocSum	FAM5C	FAM5C	690	http://www.ncbi.nlm.nih.gov/sites/entrez?Db=gene&Cmd=ShowDetailView&TermToSearch=64407&ordinalpos=1&itool=EntrezSystem2.PEntrez.Gene.Gene_ResultsPanel.Gene_RVDocSum	RGS18	RGS18	991	http://www.ncbi.nlm.nih.gov/sites/entrez?Db=gene&Cmd=ShowDetailView&TermToSearch=NA&ordinalpos=1&itool=EntrezSystem2.PEntrez.Gene.Gene_ResultsPanel.Gene_RVDocSum	NA	NA	NA	2.6	1	0.4	0.4	0.0095	0.035	0.029	-0.5	-0.4	-0.5	-0.4	0.95	0.65	0.88
http://www.ensembl.org/Homo_sapiens/Variation/Summary?v=rs1174002	rs1174002	rs1174002	1	0.99	0.01	0	0	0.00013	0.54	0.09	-0.01	C	T	0.48	http://www.ncbi.nlm.nih.gov/sites/entrez?Db=gene&Cmd=ShowDetailView&TermToSearch=55083&ordinalpos=1&itool=EntrezSystem2.PEntrez.Gene.Gene_ResultsPanel.Gene_RVDocSum	KIF26B	KIF26B	0	http://www.ncbi.nlm.nih.gov/sites/entrez?Db=gene&Cmd=ShowDetailView&TermToSearch=729761&ordinalpos=1&itool=EntrezSystem2.PEntrez.Gene.Gene_ResultsPanel.Gene_RVDocSum	LOC729761	LOC729761	225	http://www.ncbi.nlm.nih.gov/sites/entrez?Db=gene&Cmd=ShowDetailView&TermToSearch=84288&ordinalpos=1&itool=EntrezSystem2.PEntrez.Gene.Gene_ResultsPanel.Gene_RVDocSum	EFCAB2	EFCAB2	292	2.2	0.6	1.4	-0.3	0.015	0.0012	0.59	-0.4	-0.4	-0.5	-0.2	0.8	0.59	0.79
http://www.ensembl.org/Homo_sapiens/Variation/Summary?v=rs868724	rs868724	rs868724	1	0.96	0.03	0	0	0.00039	0.65	0.08	0.01	T	G	0.36	http://www.ncbi.nlm.nih.gov/sites/entrez?Db=gene&Cmd=ShowDetailView&TermToSearch=81470&ordinalpos=1&itool=EntrezSystem2.PEntrez.Gene.Gene_ResultsPanel.Gene_RVDocSum	OR2G2	OR2G2	1	http://www.ncbi.nlm.nih.gov/sites/entrez?Db=gene&Cmd=ShowDetailView&TermToSearch=148823&ordinalpos=1&itool=EntrezSystem2.PEntrez.Gene.Gene_ResultsPanel.Gene_RVDocSum	C1orf150	C1orf150	13	http://www.ncbi.nlm.nih.gov/sites/entrez?Db=gene&Cmd=ShowDetailView&TermToSearch=81469&ordinalpos=1&itool=EntrezSystem2.PEntrez.Gene.Gene_ResultsPanel.Gene_RVDocSum	OR2G3	OR2G3	16	2.6	0.5	0.6	0.2	0.029	0.019	0.11	-0.5	-0.6	-0.4	-0.3	0.73	0.76	0.94
http://www.ensembl.org/Homo_sapiens/Variation/Summary?v=rs1151685	rs1151685	rs1151685	1	0.96	0.04	0	0	0.00037	0.68	0.08	0.01	G	A	0.36	http://www.ncbi.nlm.nih.gov/sites/entrez?Db=gene&Cmd=ShowDetailView&TermToSearch=81470&ordinalpos=1&itool=EntrezSystem2.PEntrez.Gene.Gene_ResultsPanel.Gene_RVDocSum	OR2G2	OR2G2	1	http://www.ncbi.nlm.nih.gov/sites/entrez?Db=gene&Cmd=ShowDetailView&TermToSearch=148823&ordinalpos=1&itool=EntrezSystem2.PEntrez.Gene.Gene_ResultsPanel.Gene_RVDocSum	C1orf150	C1orf150	13	http://www.ncbi.nlm.nih.gov/sites/entrez?Db=gene&Cmd=ShowDetailView&TermToSearch=81469&ordinalpos=1&itool=EntrezSystem2.PEntrez.Gene.Gene_ResultsPanel.Gene_RVDocSum	OR2G3	OR2G3	16	2.6	0.5	0.6	0.2	0.028	0.018	0.11	-0.5	-0.6	-0.4	-0.3	0.76	0.78	0.95
http://www.ensembl.org/Homo_sapiens/Variation/Summary?v=rs3934418	rs3934418	rs3934418	1	0.99	0.01	0	0	0.00016	0.51	0.09	0.02	A	G	0.5	http://www.ncbi.nlm.nih.gov/sites/entrez?Db=gene&Cmd=ShowDetailView&TermToSearch=81469&ordinalpos=1&itool=EntrezSystem2.PEntrez.Gene.Gene_ResultsPanel.Gene_RVDocSum	OR2G3	OR2G3	8	http://www.ncbi.nlm.nih.gov/sites/entrez?Db=gene&Cmd=ShowDetailView&TermToSearch=81470&ordinalpos=1&itool=EntrezSystem2.PEntrez.Gene.Gene_ResultsPanel.Gene_RVDocSum	OR2G2	OR2G2	9	http://www.ncbi.nlm.nih.gov/sites/entrez?Db=gene&Cmd=ShowDetailView&TermToSearch=148823&ordinalpos=1&itool=EntrezSystem2.PEntrez.Gene.Gene_ResultsPanel.Gene_RVDocSum	C1orf150	C1orf150	21	2.1	0	1	0.2	0.064	0.0032	0.062	-0.6	-0.5	-0.4	-0.2	0.83	0.46	0.34
http://www.ensembl.org/Homo_sapiens/Variation/Summary?v=rs4002806	rs4002806	rs4002806	1	0.96	0.04	0	0	0.00035	0.7	0.09	0.01	T	C	0.36	http://www.ncbi.nlm.nih.gov/sites/entrez?Db=gene&Cmd=ShowDetailView&TermToSearch=81469&ordinalpos=1&itool=EntrezSystem2.PEntrez.Gene.Gene_ResultsPanel.Gene_RVDocSum	OR2G3	OR2G3	8	http://www.ncbi.nlm.nih.gov/sites/entrez?Db=gene&Cmd=ShowDetailView&TermToSearch=81470&ordinalpos=1&itool=EntrezSystem2.PEntrez.Gene.Gene_ResultsPanel.Gene_RVDocSum	OR2G2	OR2G2	9	http://www.ncbi.nlm.nih.gov/sites/entrez?Db=gene&Cmd=ShowDetailView&TermToSearch=148823&ordinalpos=1&itool=EntrezSystem2.PEntrez.Gene.Gene_ResultsPanel.Gene_RVDocSum	C1orf150	C1orf150	21	2.6	0.5	0.6	0.1	0.029	0.015	0.13	-0.6	-0.6	-0.5	-0.2	0.75	0.81	0.98
http://www.ensembl.org/Homo_sapiens/Variation/Summary?v=rs7523061	rs7523061	rs7523061	1	0.97	0.03	0	0	0.00034	0.67	0.09	0.01	C	T	0.36	http://www.ncbi.nlm.nih.gov/sites/entrez?Db=gene&Cmd=ShowDetailView&TermToSearch=81469&ordinalpos=1&itool=EntrezSystem2.PEntrez.Gene.Gene_ResultsPanel.Gene_RVDocSum	OR2G3	OR2G3	7	http://www.ncbi.nlm.nih.gov/sites/entrez?Db=gene&Cmd=ShowDetailView&TermToSearch=81470&ordinalpos=1&itool=EntrezSystem2.PEntrez.Gene.Gene_ResultsPanel.Gene_RVDocSum	OR2G2	OR2G2	10	http://www.ncbi.nlm.nih.gov/sites/entrez?Db=gene&Cmd=ShowDetailView&TermToSearch=127617&ordinalpos=1&itool=EntrezSystem2.PEntrez.Gene.Gene_ResultsPanel.Gene_RVDocSum	OR5AV1P	OR5AV1P	21	2.6	0.5	0.6	0.1	0.029	0.014	0.13	-0.6	-0.6	-0.5	-0.2	0.75	0.77	0.95
http://www.ensembl.org/Homo_sapiens/Variation/Summary?v=rs4925690	rs4925690	rs4925690	1	0.97	0.03	0	0	0.00035	0.71	0.09	0.01	A	G	0.38	http://www.ncbi.nlm.nih.gov/sites/entrez?Db=gene&Cmd=ShowDetailView&TermToSearch=81469&ordinalpos=1&itool=EntrezSystem2.PEntrez.Gene.Gene_ResultsPanel.Gene_RVDocSum	OR2G3	OR2G3	4	http://www.ncbi.nlm.nih.gov/sites/entrez?Db=gene&Cmd=ShowDetailView&TermToSearch=81470&ordinalpos=1&itool=EntrezSystem2.PEntrez.Gene.Gene_ResultsPanel.Gene_RVDocSum	OR2G2	OR2G2	12	http://www.ncbi.nlm.nih.gov/sites/entrez?Db=gene&Cmd=ShowDetailView&TermToSearch=127617&ordinalpos=1&itool=EntrezSystem2.PEntrez.Gene.Gene_ResultsPanel.Gene_RVDocSum	OR5AV1P	OR5AV1P	19	2.5	0.5	0.6	0.2	0.026	0.017	0.12	-0.5	-0.5	-0.5	-0.2	0.67	0.86	0.93
http://www.ensembl.org/Homo_sapiens/Variation/Summary?v=rs9309692	rs9309692	rs9309692	2	0.96	0.04	0	0	4.2e-05	0.58	-0.11	-0.02	A	C	0.37	http://www.ncbi.nlm.nih.gov/sites/entrez?Db=gene&Cmd=ShowDetailView&TermToSearch=7173&ordinalpos=1&itool=EntrezSystem2.PEntrez.Gene.Gene_ResultsPanel.Gene_RVDocSum	TPO	TPO	79	http://www.ncbi.nlm.nih.gov/sites/entrez?Db=gene&Cmd=ShowDetailView&TermToSearch=728256&ordinalpos=1&itool=EntrezSystem2.PEntrez.Gene.Gene_ResultsPanel.Gene_RVDocSum	LOC728256	LOC728256	122	http://www.ncbi.nlm.nih.gov/sites/entrez?Db=gene&Cmd=ShowDetailView&TermToSearch=728268&ordinalpos=1&itool=EntrezSystem2.PEntrez.Gene.Gene_ResultsPanel.Gene_RVDocSum	LOC728268	LOC728268	152	2.6	3.3	-0.2	0.8	7.7e-06	0.26	0.0048	-0.6	-0.6	-0.2	-0.1	0.69	0.27	0.37
http://www.ensembl.org/Homo_sapiens/Variation/Summary?v=rs12619603	rs12619603	rs12619603	2	0.99	0.01	0	0	0.0002	0.97	-0.09	0	T	G	0.34	http://www.ncbi.nlm.nih.gov/sites/entrez?Db=gene&Cmd=ShowDetailView&TermToSearch=727982&ordinalpos=1&itool=EntrezSystem2.PEntrez.Gene.Gene_ResultsPanel.Gene_RVDocSum	LOC727982	LOC727982	278	http://www.ncbi.nlm.nih.gov/sites/entrez?Db=gene&Cmd=ShowDetailView&TermToSearch=442006&ordinalpos=1&itool=EntrezSystem2.PEntrez.Gene.Gene_ResultsPanel.Gene_RVDocSum	LOC442006	LOC442006	419	http://www.ncbi.nlm.nih.gov/sites/entrez?Db=gene&Cmd=ShowDetailView&TermToSearch=6664&ordinalpos=1&itool=EntrezSystem2.PEntrez.Gene.Gene_ResultsPanel.Gene_RVDocSum	SOX11	SOX11	790	2.2	0.9	0.1	0.2	0.0059	0.082	0.055	-0.7	-0.5	-0.4	-0.3	0.62	0.51	0.92
http://www.ensembl.org/Homo_sapiens/Variation/Summary?v=rs7586548	rs7586548	rs7586548	2	0.99	0.01	0	0	0.00023	0.11	0.16	0.07	C	G	0.09	http://www.ncbi.nlm.nih.gov/sites/entrez?Db=gene&Cmd=ShowDetailView&TermToSearch=339789&ordinalpos=1&itool=EntrezSystem2.PEntrez.Gene.Gene_ResultsPanel.Gene_RVDocSum	LOC339789	LOC339789	422	http://www.ncbi.nlm.nih.gov/sites/entrez?Db=gene&Cmd=ShowDetailView&TermToSearch=644232&ordinalpos=1&itool=EntrezSystem2.PEntrez.Gene.Gene_ResultsPanel.Gene_RVDocSum	LOC644232	LOC644232	435	http://www.ncbi.nlm.nih.gov/sites/entrez?Db=gene&Cmd=ShowDetailView&TermToSearch=9781&ordinalpos=1&itool=EntrezSystem2.PEntrez.Gene.Gene_ResultsPanel.Gene_RVDocSum	RNF144	RNF144	741	2	1.1	-0.2	0.6	0.0032	0.32	0.011	0.2	-0.2	0.4	-0.2	0.47	0.028	0.63
http://www.ensembl.org/Homo_sapiens/Variation/Summary?v=rs6716804	rs6716804	rs6716804	2	0.99	0.01	0	0	0.00016	0.13	0.17	0.07	C	T	0.11	http://www.ncbi.nlm.nih.gov/sites/entrez?Db=gene&Cmd=ShowDetailView&TermToSearch=339789&ordinalpos=1&itool=EntrezSystem2.PEntrez.Gene.Gene_ResultsPanel.Gene_RVDocSum	LOC339789	LOC339789	405	http://www.ncbi.nlm.nih.gov/sites/entrez?Db=gene&Cmd=ShowDetailView&TermToSearch=644232&ordinalpos=1&itool=EntrezSystem2.PEntrez.Gene.Gene_ResultsPanel.Gene_RVDocSum	LOC644232	LOC644232	452	http://www.ncbi.nlm.nih.gov/sites/entrez?Db=gene&Cmd=ShowDetailView&TermToSearch=9781&ordinalpos=1&itool=EntrezSystem2.PEntrez.Gene.Gene_ResultsPanel.Gene_RVDocSum	RNF144	RNF144	758	2.1	1.3	-0.2	0.5	0.0019	0.31	0.015	0.1	-0.2	0.4	-0.2	0.54	0.023	0.6
http://www.ensembl.org/Homo_sapiens/Variation/Summary?v=rs7579826	rs7579826	rs7579826	2	0.99	0.01	0	0	0.00016	0.15	0.17	0.07	A	G	0.1	http://www.ncbi.nlm.nih.gov/sites/entrez?Db=gene&Cmd=ShowDetailView&TermToSearch=339789&ordinalpos=1&itool=EntrezSystem2.PEntrez.Gene.Gene_ResultsPanel.Gene_RVDocSum	LOC339789	LOC339789	399	http://www.ncbi.nlm.nih.gov/sites/entrez?Db=gene&Cmd=ShowDetailView&TermToSearch=644232&ordinalpos=1&itool=EntrezSystem2.PEntrez.Gene.Gene_ResultsPanel.Gene_RVDocSum	LOC644232	LOC644232	458	http://www.ncbi.nlm.nih.gov/sites/entrez?Db=gene&Cmd=ShowDetailView&TermToSearch=9781&ordinalpos=1&itool=EntrezSystem2.PEntrez.Gene.Gene_ResultsPanel.Gene_RVDocSum	RNF144	RNF144	764	2.1	1.2	-0.1	0.5	0.002	0.32	0.014	0.1	-0.2	0.4	-0.2	0.55	0.025	0.59
http://www.ensembl.org/Homo_sapiens/Variation/Summary?v=rs16866453	rs16866453	rs16866453	2	0.99	0.01	0	0	0.00016	0.15	0.17	0.07	C	T	0.1	http://www.ncbi.nlm.nih.gov/sites/entrez?Db=gene&Cmd=ShowDetailView&TermToSearch=339789&ordinalpos=1&itool=EntrezSystem2.PEntrez.Gene.Gene_ResultsPanel.Gene_RVDocSum	LOC339789	LOC339789	398	http://www.ncbi.nlm.nih.gov/sites/entrez?Db=gene&Cmd=ShowDetailView&TermToSearch=644232&ordinalpos=1&itool=EntrezSystem2.PEntrez.Gene.Gene_ResultsPanel.Gene_RVDocSum	LOC644232	LOC644232	459	http://www.ncbi.nlm.nih.gov/sites/entrez?Db=gene&Cmd=ShowDetailView&TermToSearch=9781&ordinalpos=1&itool=EntrezSystem2.PEntrez.Gene.Gene_ResultsPanel.Gene_RVDocSum	RNF144	RNF144	764	2.1	1.2	-0.1	0.5	0.002	0.32	0.014	0.1	-0.2	0.4	-0.2	0.56	0.025	0.59
http://www.ensembl.org/Homo_sapiens/Variation/Summary?v=rs10186142	rs10186142	rs10186142	2	0.99	0.01	0	0	0.00012	0.53	0.09	-0.02	C	T	0.36	http://www.ncbi.nlm.nih.gov/sites/entrez?Db=gene&Cmd=ShowDetailView&TermToSearch=54978&ordinalpos=1&itool=EntrezSystem2.PEntrez.Gene.Gene_ResultsPanel.Gene_RVDocSum	C2orf18	C2orf18	0	http://www.ncbi.nlm.nih.gov/sites/entrez?Db=gene&Cmd=ShowDetailView&TermToSearch=1058&ordinalpos=1&itool=EntrezSystem2.PEntrez.Gene.Gene_ResultsPanel.Gene_RVDocSum	CENPA	CENPA	6	http://www.ncbi.nlm.nih.gov/sites/entrez?Db=gene&Cmd=ShowDetailView&TermToSearch=3777&ordinalpos=1&itool=EntrezSystem2.PEntrez.Gene.Gene_ResultsPanel.Gene_RVDocSum	KCNK3	KCNK3	50	2.2	2.2	-0.1	-0.2	0.00012	0.21	0.38	-0.7	-0.2	-0.4	-0.3	0.19	0.78	0.64
http://www.ensembl.org/Homo_sapiens/Variation/Summary?v=rs3806517	rs3806517	rs3806517	2	0.99	0.01	0	0	0.00011	0.53	0.09	-0.02	G	A	0.36	http://www.ncbi.nlm.nih.gov/sites/entrez?Db=gene&Cmd=ShowDetailView&TermToSearch=1058&ordinalpos=1&itool=EntrezSystem2.PEntrez.Gene.Gene_ResultsPanel.Gene_RVDocSum	CENPA	CENPA	0	http://www.ncbi.nlm.nih.gov/sites/entrez?Db=gene&Cmd=ShowDetailView&TermToSearch=54978&ordinalpos=1&itool=EntrezSystem2.PEntrez.Gene.Gene_ResultsPanel.Gene_RVDocSum	C2orf18	C2orf18	4	http://www.ncbi.nlm.nih.gov/sites/entrez?Db=gene&Cmd=ShowDetailView&TermToSearch=3777&ordinalpos=1&itool=EntrezSystem2.PEntrez.Gene.Gene_ResultsPanel.Gene_RVDocSum	KCNK3	KCNK3	56	2.2	2.2	-0.1	-0.2	0.00012	0.21	0.38	-0.7	-0.2	-0.4	-0.3	0.19	0.78	0.64
http://www.ensembl.org/Homo_sapiens/Variation/Summary?v=rs2217742	rs2217742	rs2217742	2	0.99	0.01	0	0	0.00012	0.57	0.09	-0.01	A	G	0.35	http://www.ncbi.nlm.nih.gov/sites/entrez?Db=gene&Cmd=ShowDetailView&TermToSearch=1058&ordinalpos=1&itool=EntrezSystem2.PEntrez.Gene.Gene_ResultsPanel.Gene_RVDocSum	CENPA	CENPA	0	http://www.ncbi.nlm.nih.gov/sites/entrez?Db=gene&Cmd=ShowDetailView&TermToSearch=54978&ordinalpos=1&itool=EntrezSystem2.PEntrez.Gene.Gene_ResultsPanel.Gene_RVDocSum	C2orf18	C2orf18	8	http://www.ncbi.nlm.nih.gov/sites/entrez?Db=gene&Cmd=ShowDetailView&TermToSearch=56896&ordinalpos=1&itool=EntrezSystem2.PEntrez.Gene.Gene_ResultsPanel.Gene_RVDocSum	DPYSL5	DPYSL5	59	2.2	2.2	-0.1	-0.2	0.00013	0.2	0.39	-0.7	-0.2	-0.4	-0.3	0.21	0.76	0.63
http://www.ensembl.org/Homo_sapiens/Variation/Summary?v=rs2196151	rs2196151	rs2196151	2	0.99	0.01	0	0	0.00013	0.57	0.09	-0.01	T	C	0.35	http://www.ncbi.nlm.nih.gov/sites/entrez?Db=gene&Cmd=ShowDetailView&TermToSearch=1058&ordinalpos=1&itool=EntrezSystem2.PEntrez.Gene.Gene_ResultsPanel.Gene_RVDocSum	CENPA	CENPA	0	http://www.ncbi.nlm.nih.gov/sites/entrez?Db=gene&Cmd=ShowDetailView&TermToSearch=54978&ordinalpos=1&itool=EntrezSystem2.PEntrez.Gene.Gene_ResultsPanel.Gene_RVDocSum	C2orf18	C2orf18	8	http://www.ncbi.nlm.nih.gov/sites/entrez?Db=gene&Cmd=ShowDetailView&TermToSearch=56896&ordinalpos=1&itool=EntrezSystem2.PEntrez.Gene.Gene_ResultsPanel.Gene_RVDocSum	DPYSL5	DPYSL5	58	2.2	2.2	-0.1	-0.2	0.00013	0.21	0.39	-0.7	-0.2	-0.4	-0.3	0.21	0.76	0.64
http://www.ensembl.org/Homo_sapiens/Variation/Summary?v=rs10865439	rs10865439	rs10865439	2	0.99	0.01	0	0	0.00013	0.57	0.09	-0.01	T	G	0.35	http://www.ncbi.nlm.nih.gov/sites/entrez?Db=gene&Cmd=ShowDetailView&TermToSearch=1058&ordinalpos=1&itool=EntrezSystem2.PEntrez.Gene.Gene_ResultsPanel.Gene_RVDocSum	CENPA	CENPA	0	http://www.ncbi.nlm.nih.gov/sites/entrez?Db=gene&Cmd=ShowDetailView&TermToSearch=54978&ordinalpos=1&itool=EntrezSystem2.PEntrez.Gene.Gene_ResultsPanel.Gene_RVDocSum	C2orf18	C2orf18	9	http://www.ncbi.nlm.nih.gov/sites/entrez?Db=gene&Cmd=ShowDetailView&TermToSearch=56896&ordinalpos=1&itool=EntrezSystem2.PEntrez.Gene.Gene_ResultsPanel.Gene_RVDocSum	DPYSL5	DPYSL5	58	2.2	2.2	-0.1	-0.2	0.00013	0.21	0.39	-0.7	-0.2	-0.4	-0.3	0.21	0.77	0.64
http://www.ensembl.org/Homo_sapiens/Variation/Summary?v=rs10865440	rs10865440	rs10865440	2	0.99	0.01	0	0	0.00012	0.58	0.09	-0.01	T	A	0.35	http://www.ncbi.nlm.nih.gov/sites/entrez?Db=gene&Cmd=ShowDetailView&TermToSearch=1058&ordinalpos=1&itool=EntrezSystem2.PEntrez.Gene.Gene_ResultsPanel.Gene_RVDocSum	CENPA	CENPA	0	http://www.ncbi.nlm.nih.gov/sites/entrez?Db=gene&Cmd=ShowDetailView&TermToSearch=54978&ordinalpos=1&itool=EntrezSystem2.PEntrez.Gene.Gene_ResultsPanel.Gene_RVDocSum	C2orf18	C2orf18	9	http://www.ncbi.nlm.nih.gov/sites/entrez?Db=gene&Cmd=ShowDetailView&TermToSearch=56896&ordinalpos=1&itool=EntrezSystem2.PEntrez.Gene.Gene_ResultsPanel.Gene_RVDocSum	DPYSL5	DPYSL5	58	2.2	2.2	-0.1	-0.2	0.00013	0.21	0.39	-0.7	-0.2	-0.4	-0.3	0.21	0.77	0.64
http://www.ensembl.org/Homo_sapiens/Variation/Summary?v=rs11691513	rs11691513	rs11691513	2	0.99	0.01	0	0	0.00012	0.58	0.09	-0.01	G	A	0.35	http://www.ncbi.nlm.nih.gov/sites/entrez?Db=gene&Cmd=ShowDetailView&TermToSearch=1058&ordinalpos=1&itool=EntrezSystem2.PEntrez.Gene.Gene_ResultsPanel.Gene_RVDocSum	CENPA	CENPA	0	http://www.ncbi.nlm.nih.gov/sites/entrez?Db=gene&Cmd=ShowDetailView&TermToSearch=54978&ordinalpos=1&itool=EntrezSystem2.PEntrez.Gene.Gene_ResultsPanel.Gene_RVDocSum	C2orf18	C2orf18	10	http://www.ncbi.nlm.nih.gov/sites/entrez?Db=gene&Cmd=ShowDetailView&TermToSearch=56896&ordinalpos=1&itool=EntrezSystem2.PEntrez.Gene.Gene_ResultsPanel.Gene_RVDocSum	DPYSL5	DPYSL5	57	2.2	2.2	-0.1	-0.2	0.00013	0.21	0.38	-0.7	-0.2	-0.4	-0.3	0.22	0.76	0.63
http://www.ensembl.org/Homo_sapiens/Variation/Summary?v=rs11692689	rs11692689	rs11692689	2	0.99	0.01	0	0	0.00012	0.59	0.09	-0.01	C	T	0.35	http://www.ncbi.nlm.nih.gov/sites/entrez?Db=gene&Cmd=ShowDetailView&TermToSearch=1058&ordinalpos=1&itool=EntrezSystem2.PEntrez.Gene.Gene_ResultsPanel.Gene_RVDocSum	CENPA	CENPA	0	http://www.ncbi.nlm.nih.gov/sites/entrez?Db=gene&Cmd=ShowDetailView&TermToSearch=54978&ordinalpos=1&itool=EntrezSystem2.PEntrez.Gene.Gene_ResultsPanel.Gene_RVDocSum	C2orf18	C2orf18	10	http://www.ncbi.nlm.nih.gov/sites/entrez?Db=gene&Cmd=ShowDetailView&TermToSearch=56896&ordinalpos=1&itool=EntrezSystem2.PEntrez.Gene.Gene_ResultsPanel.Gene_RVDocSum	DPYSL5	DPYSL5	57	2.2	2.2	-0.1	-0.2	0.00013	0.21	0.38	-0.7	-0.2	-0.4	-0.3	0.22	0.76	0.63
http://www.ensembl.org/Homo_sapiens/Variation/Summary?v=rs2164043	rs2164043	rs2164043	2	0.99	0.01	0	0	0.00012	0.59	0.09	-0.01	C	T	0.35	http://www.ncbi.nlm.nih.gov/sites/entrez?Db=gene&Cmd=ShowDetailView&TermToSearch=1058&ordinalpos=1&itool=EntrezSystem2.PEntrez.Gene.Gene_ResultsPanel.Gene_RVDocSum	CENPA	CENPA	0	http://www.ncbi.nlm.nih.gov/sites/entrez?Db=gene&Cmd=ShowDetailView&TermToSearch=54978&ordinalpos=1&itool=EntrezSystem2.PEntrez.Gene.Gene_ResultsPanel.Gene_RVDocSum	C2orf18	C2orf18	10	http://www.ncbi.nlm.nih.gov/sites/entrez?Db=gene&Cmd=ShowDetailView&TermToSearch=56896&ordinalpos=1&itool=EntrezSystem2.PEntrez.Gene.Gene_ResultsPanel.Gene_RVDocSum	DPYSL5	DPYSL5	57	2.2	2.2	-0.1	-0.2	0.00013	0.21	0.38	-0.7	-0.2	-0.4	-0.3	0.22	0.75	0.63
http://www.ensembl.org/Homo_sapiens/Variation/Summary?v=rs1007357	rs1007357	rs1007357	2	0.99	0.01	0	0	0.00012	0.61	0.09	-0.01	A	G	0.35	http://www.ncbi.nlm.nih.gov/sites/entrez?Db=gene&Cmd=ShowDetailView&TermToSearch=1058&ordinalpos=1&itool=EntrezSystem2.PEntrez.Gene.Gene_ResultsPanel.Gene_RVDocSum	CENPA	CENPA	0	http://www.ncbi.nlm.nih.gov/sites/entrez?Db=gene&Cmd=ShowDetailView&TermToSearch=54978&ordinalpos=1&itool=EntrezSystem2.PEntrez.Gene.Gene_ResultsPanel.Gene_RVDocSum	C2orf18	C2orf18	10	http://www.ncbi.nlm.nih.gov/sites/entrez?Db=gene&Cmd=ShowDetailView&TermToSearch=56896&ordinalpos=1&itool=EntrezSystem2.PEntrez.Gene.Gene_ResultsPanel.Gene_RVDocSum	DPYSL5	DPYSL5	57	2.2	2.2	-0.1	-0.2	0.00013	0.2	0.38	-0.7	-0.2	-0.4	-0.3	0.22	0.73	0.63
http://www.ensembl.org/Homo_sapiens/Variation/Summary?v=rs2117274	rs2117274	rs2117274	2	0.99	0.01	0	0	0.00012	0.61	0.09	-0.01	T	C	0.35	http://www.ncbi.nlm.nih.gov/sites/entrez?Db=gene&Cmd=ShowDetailView&TermToSearch=1058&ordinalpos=1&itool=EntrezSystem2.PEntrez.Gene.Gene_ResultsPanel.Gene_RVDocSum	CENPA	CENPA	0	http://www.ncbi.nlm.nih.gov/sites/entrez?Db=gene&Cmd=ShowDetailView&TermToSearch=54978&ordinalpos=1&itool=EntrezSystem2.PEntrez.Gene.Gene_ResultsPanel.Gene_RVDocSum	C2orf18	C2orf18	10	http://www.ncbi.nlm.nih.gov/sites/entrez?Db=gene&Cmd=ShowDetailView&TermToSearch=56896&ordinalpos=1&itool=EntrezSystem2.PEntrez.Gene.Gene_ResultsPanel.Gene_RVDocSum	DPYSL5	DPYSL5	57	2.2	2.2	-0.1	-0.2	0.00013	0.2	0.38	-0.7	-0.2	-0.4	-0.3	0.22	0.73	0.63
http://www.ensembl.org/Homo_sapiens/Variation/Summary?v=rs1975213	rs1975213	rs1975213	2	0.99	0.01	0	0	0.00012	0.61	0.09	-0.01	T	A	0.35	http://www.ncbi.nlm.nih.gov/sites/entrez?Db=gene&Cmd=ShowDetailView&TermToSearch=1058&ordinalpos=1&itool=EntrezSystem2.PEntrez.Gene.Gene_ResultsPanel.Gene_RVDocSum	CENPA	CENPA	0	http://www.ncbi.nlm.nih.gov/sites/entrez?Db=gene&Cmd=ShowDetailView&TermToSearch=54978&ordinalpos=1&itool=EntrezSystem2.PEntrez.Gene.Gene_ResultsPanel.Gene_RVDocSum	C2orf18	C2orf18	10	http://www.ncbi.nlm.nih.gov/sites/entrez?Db=gene&Cmd=ShowDetailView&TermToSearch=56896&ordinalpos=1&itool=EntrezSystem2.PEntrez.Gene.Gene_ResultsPanel.Gene_RVDocSum	DPYSL5	DPYSL5	57	2.2	2.2	-0.1	-0.2	0.00013	0.2	0.38	-0.7	-0.2	-0.4	-0.3	0.22	0.73	0.63
http://www.ensembl.org/Homo_sapiens/Variation/Summary?v=rs12992046	rs12992046	rs12992046	2	0.99	0.01	0	0	0.00012	0.61	0.09	-0.01	C	T	0.35	http://www.ncbi.nlm.nih.gov/sites/entrez?Db=gene&Cmd=ShowDetailView&TermToSearch=1058&ordinalpos=1&itool=EntrezSystem2.PEntrez.Gene.Gene_ResultsPanel.Gene_RVDocSum	CENPA	CENPA	0	http://www.ncbi.nlm.nih.gov/sites/entrez?Db=gene&Cmd=ShowDetailView&TermToSearch=54978&ordinalpos=1&itool=EntrezSystem2.PEntrez.Gene.Gene_ResultsPanel.Gene_RVDocSum	C2orf18	C2orf18	11	http://www.ncbi.nlm.nih.gov/sites/entrez?Db=gene&Cmd=ShowDetailView&TermToSearch=56896&ordinalpos=1&itool=EntrezSystem2.PEntrez.Gene.Gene_ResultsPanel.Gene_RVDocSum	DPYSL5	DPYSL5	56	2.2	2.2	-0.1	-0.2	0.00013	0.2	0.38	-0.7	-0.2	-0.4	-0.3	0.22	0.73	0.63
http://www.ensembl.org/Homo_sapiens/Variation/Summary?v=rs2289017	rs2289017	rs2289017	2	0.99	0.01	0	0	0.00012	0.66	0.09	-0.01	C	T	0.35	http://www.ncbi.nlm.nih.gov/sites/entrez?Db=gene&Cmd=ShowDetailView&TermToSearch=1058&ordinalpos=1&itool=EntrezSystem2.PEntrez.Gene.Gene_ResultsPanel.Gene_RVDocSum	CENPA	CENPA	0	http://www.ncbi.nlm.nih.gov/sites/entrez?Db=gene&Cmd=ShowDetailView&TermToSearch=54978&ordinalpos=1&itool=EntrezSystem2.PEntrez.Gene.Gene_ResultsPanel.Gene_RVDocSum	C2orf18	C2orf18	12	http://www.ncbi.nlm.nih.gov/sites/entrez?Db=gene&Cmd=ShowDetailView&TermToSearch=56896&ordinalpos=1&itool=EntrezSystem2.PEntrez.Gene.Gene_ResultsPanel.Gene_RVDocSum	DPYSL5	DPYSL5	55	2.2	2.2	-0.1	-0.2	0.00013	0.2	0.37	-0.7	-0.2	-0.4	-0.3	0.22	0.67	0.61
http://www.ensembl.org/Homo_sapiens/Variation/Summary?v=rs11692834	rs11692834	rs11692834	2	0.99	0.01	0	0	0.00012	0.63	0.09	-0.01	A	G	0.35	http://www.ncbi.nlm.nih.gov/sites/entrez?Db=gene&Cmd=ShowDetailView&TermToSearch=1058&ordinalpos=1&itool=EntrezSystem2.PEntrez.Gene.Gene_ResultsPanel.Gene_RVDocSum	CENPA	CENPA	0	http://www.ncbi.nlm.nih.gov/sites/entrez?Db=gene&Cmd=ShowDetailView&TermToSearch=54978&ordinalpos=1&itool=EntrezSystem2.PEntrez.Gene.Gene_ResultsPanel.Gene_RVDocSum	C2orf18	C2orf18	12	http://www.ncbi.nlm.nih.gov/sites/entrez?Db=gene&Cmd=ShowDetailView&TermToSearch=56896&ordinalpos=1&itool=EntrezSystem2.PEntrez.Gene.Gene_ResultsPanel.Gene_RVDocSum	DPYSL5	DPYSL5	55	2.2	2.2	-0.1	-0.2	0.00013	0.2	0.37	-0.7	-0.2	-0.4	-0.3	0.22	0.7	0.62
http://www.ensembl.org/Homo_sapiens/Variation/Summary?v=rs1049817	rs1049817	rs1049817	2	0.66	0.24	0	0.1	3.1e-06	0.0089	-0.11	-0.06	G	A	0.41	http://www.ncbi.nlm.nih.gov/sites/entrez?Db=gene&Cmd=ShowDetailView&TermToSearch=2976&ordinalpos=1&itool=EntrezSystem2.PEntrez.Gene.Gene_ResultsPanel.Gene_RVDocSum	GTF3C2	GTF3C2	0	http://www.ncbi.nlm.nih.gov/sites/entrez?Db=gene&Cmd=ShowDetailView&TermToSearch=4358&ordinalpos=1&itool=EntrezSystem2.PEntrez.Gene.Gene_ResultsPanel.Gene_RVDocSum	MPV17	MPV17	6	http://www.ncbi.nlm.nih.gov/sites/entrez?Db=gene&Cmd=ShowDetailView&TermToSearch=7349&ordinalpos=1&itool=EntrezSystem2.PEntrez.Gene.Gene_ResultsPanel.Gene_RVDocSum	UCN	UCN	20	3.6	2	0.5	0.1	0.00022	0.02	0.092	0.6	0.5	0.1	-0.3	0.016	0.083	0.71
http://www.ensembl.org/Homo_sapiens/Variation/Summary?v=rs3739095	rs3739095	rs3739095	2	0.2	0.6	0	0.21	2.9e-07	0.01	-0.12	-0.06	A	G	0.44	http://www.ncbi.nlm.nih.gov/sites/entrez?Db=gene&Cmd=ShowDetailView&TermToSearch=2976&ordinalpos=1&itool=EntrezSystem2.PEntrez.Gene.Gene_ResultsPanel.Gene_RVDocSum	GTF3C2	GTF3C2	0	http://www.ncbi.nlm.nih.gov/sites/entrez?Db=gene&Cmd=ShowDetailView&TermToSearch=4358&ordinalpos=1&itool=EntrezSystem2.PEntrez.Gene.Gene_ResultsPanel.Gene_RVDocSum	MPV17	MPV17	11	http://www.ncbi.nlm.nih.gov/sites/entrez?Db=gene&Cmd=ShowDetailView&TermToSearch=7349&ordinalpos=1&itool=EntrezSystem2.PEntrez.Gene.Gene_ResultsPanel.Gene_RVDocSum	UCN	UCN	26	4.5	2.1	1	0.3	0.00018	0.0042	0.042	0.5	0.5	0	-0.3	0.015	0.11	0.69
http://www.ensembl.org/Homo_sapiens/Variation/Summary?v=rs11684134	rs11684134	rs11684134	2	0.59	0.3	0	0.11	2.1e-06	0.0096	-0.12	-0.06	G	A	0.42	http://www.ncbi.nlm.nih.gov/sites/entrez?Db=gene&Cmd=ShowDetailView&TermToSearch=2976&ordinalpos=1&itool=EntrezSystem2.PEntrez.Gene.Gene_ResultsPanel.Gene_RVDocSum	GTF3C2	GTF3C2	0	http://www.ncbi.nlm.nih.gov/sites/entrez?Db=gene&Cmd=ShowDetailView&TermToSearch=4358&ordinalpos=1&itool=EntrezSystem2.PEntrez.Gene.Gene_ResultsPanel.Gene_RVDocSum	MPV17	MPV17	13	http://www.ncbi.nlm.nih.gov/sites/entrez?Db=gene&Cmd=ShowDetailView&TermToSearch=7349&ordinalpos=1&itool=EntrezSystem2.PEntrez.Gene.Gene_ResultsPanel.Gene_RVDocSum	UCN	UCN	27	3.8	2	0.6	0.1	0.00022	0.014	0.084	0.6	0.5	-0.1	-0.3	0.015	0.14	0.94
http://www.ensembl.org/Homo_sapiens/Variation/Summary?v=rs11689803	rs11689803	rs11689803	2	0.77	0.13	0	0.09	8.5e-06	0.0061	-0.14	-0.09	A	T	0.29	http://www.ncbi.nlm.nih.gov/sites/entrez?Db=gene&Cmd=ShowDetailView&TermToSearch=2976&ordinalpos=1&itool=EntrezSystem2.PEntrez.Gene.Gene_ResultsPanel.Gene_RVDocSum	GTF3C2	GTF3C2	0	http://www.ncbi.nlm.nih.gov/sites/entrez?Db=gene&Cmd=ShowDetailView&TermToSearch=8890&ordinalpos=1&itool=EntrezSystem2.PEntrez.Gene.Gene_ResultsPanel.Gene_RVDocSum	EIF2B4	EIF2B4	21	http://www.ncbi.nlm.nih.gov/sites/entrez?Db=gene&Cmd=ShowDetailView&TermToSearch=4358&ordinalpos=1&itool=EntrezSystem2.PEntrez.Gene.Gene_ResultsPanel.Gene_RVDocSum	MPV17	MPV17	21	3.3	2.2	0.1	0.2	0.00014	0.085	0.069	0.8	0.3	0.4	-0.2	0.032	0.038	1
http://www.ensembl.org/Homo_sapiens/Variation/Summary?v=rs6743819	rs6743819	rs6743819	2	0.69	0.22	0	0.09	3.6e-06	0.0088	-0.11	-0.06	T	G	0.41	http://www.ncbi.nlm.nih.gov/sites/entrez?Db=gene&Cmd=ShowDetailView&TermToSearch=2976&ordinalpos=1&itool=EntrezSystem2.PEntrez.Gene.Gene_ResultsPanel.Gene_RVDocSum	GTF3C2	GTF3C2	0	http://www.ncbi.nlm.nih.gov/sites/entrez?Db=gene&Cmd=ShowDetailView&TermToSearch=8890&ordinalpos=1&itool=EntrezSystem2.PEntrez.Gene.Gene_ResultsPanel.Gene_RVDocSum	EIF2B4	EIF2B4	20	http://www.ncbi.nlm.nih.gov/sites/entrez?Db=gene&Cmd=ShowDetailView&TermToSearch=4358&ordinalpos=1&itool=EntrezSystem2.PEntrez.Gene.Gene_ResultsPanel.Gene_RVDocSum	MPV17	MPV17	22	3.6	2	0.5	0.1	0.00021	0.023	0.095	0.6	0.5	0.1	-0.3	0.016	0.078	0.7
http://www.ensembl.org/Homo_sapiens/Variation/Summary?v=rs10205219	rs10205219	rs10205219	2	0.69	0.22	0	0.09	3.7e-06	0.0087	-0.11	-0.06	C	T	0.4	http://www.ncbi.nlm.nih.gov/sites/entrez?Db=gene&Cmd=ShowDetailView&TermToSearch=2976&ordinalpos=1&itool=EntrezSystem2.PEntrez.Gene.Gene_ResultsPanel.Gene_RVDocSum	GTF3C2	GTF3C2	0	http://www.ncbi.nlm.nih.gov/sites/entrez?Db=gene&Cmd=ShowDetailView&TermToSearch=8890&ordinalpos=1&itool=EntrezSystem2.PEntrez.Gene.Gene_ResultsPanel.Gene_RVDocSum	EIF2B4	EIF2B4	19	http://www.ncbi.nlm.nih.gov/sites/entrez?Db=gene&Cmd=ShowDetailView&TermToSearch=4358&ordinalpos=1&itool=EntrezSystem2.PEntrez.Gene.Gene_ResultsPanel.Gene_RVDocSum	MPV17	MPV17	23	3.5	2	0.5	0.1	0.00019	0.026	0.096	0.6	0.5	0.1	-0.3	0.016	0.076	0.68
http://www.ensembl.org/Homo_sapiens/Variation/Summary?v=rs4665969	rs4665969	rs4665969	2	0.69	0.22	0	0.09	3.6e-06	0.0085	-0.11	-0.06	C	T	0.4	http://www.ncbi.nlm.nih.gov/sites/entrez?Db=gene&Cmd=ShowDetailView&TermToSearch=2976&ordinalpos=1&itool=EntrezSystem2.PEntrez.Gene.Gene_ResultsPanel.Gene_RVDocSum	GTF3C2	GTF3C2	0	http://www.ncbi.nlm.nih.gov/sites/entrez?Db=gene&Cmd=ShowDetailView&TermToSearch=8890&ordinalpos=1&itool=EntrezSystem2.PEntrez.Gene.Gene_ResultsPanel.Gene_RVDocSum	EIF2B4	EIF2B4	12	http://www.ncbi.nlm.nih.gov/sites/entrez?Db=gene&Cmd=ShowDetailView&TermToSearch=9784&ordinalpos=1&itool=EntrezSystem2.PEntrez.Gene.Gene_ResultsPanel.Gene_RVDocSum	SNX17	SNX17	18	3.6	2.1	0.4	0.1	0.00017	0.027	0.097	0.6	0.5	0.2	-0.3	0.015	0.075	0.67
http://www.ensembl.org/Homo_sapiens/Variation/Summary?v=rs6760828	rs6760828	rs6760828	2	0.69	0.22	0	0.09	3.7e-06	0.0084	-0.11	-0.06	C	T	0.4	http://www.ncbi.nlm.nih.gov/sites/entrez?Db=gene&Cmd=ShowDetailView&TermToSearch=2976&ordinalpos=1&itool=EntrezSystem2.PEntrez.Gene.Gene_ResultsPanel.Gene_RVDocSum	GTF3C2	GTF3C2	0	http://www.ncbi.nlm.nih.gov/sites/entrez?Db=gene&Cmd=ShowDetailView&TermToSearch=8890&ordinalpos=1&itool=EntrezSystem2.PEntrez.Gene.Gene_ResultsPanel.Gene_RVDocSum	EIF2B4	EIF2B4	8	http://www.ncbi.nlm.nih.gov/sites/entrez?Db=gene&Cmd=ShowDetailView&TermToSearch=9784&ordinalpos=1&itool=EntrezSystem2.PEntrez.Gene.Gene_ResultsPanel.Gene_RVDocSum	SNX17	SNX17	14	3.5	2.1	0.4	0.1	0.00017	0.028	0.096	0.6	0.5	0.2	-0.3	0.015	0.075	0.67
http://www.ensembl.org/Homo_sapiens/Variation/Summary?v=rs7586601	rs7586601	rs7586601	2	0.12	0.68	0	0.2	1.4e-07	0.013	-0.13	-0.06	G	A	0.43	http://www.ncbi.nlm.nih.gov/sites/entrez?Db=gene&Cmd=ShowDetailView&TermToSearch=8890&ordinalpos=1&itool=EntrezSystem2.PEntrez.Gene.Gene_ResultsPanel.Gene_RVDocSum	EIF2B4	EIF2B4	3	http://www.ncbi.nlm.nih.gov/sites/entrez?Db=gene&Cmd=ShowDetailView&TermToSearch=2976&ordinalpos=1&itool=EntrezSystem2.PEntrez.Gene.Gene_ResultsPanel.Gene_RVDocSum	GTF3C2	GTF3C2	5	http://www.ncbi.nlm.nih.gov/sites/entrez?Db=gene&Cmd=ShowDetailView&TermToSearch=9784&ordinalpos=1&itool=EntrezSystem2.PEntrez.Gene.Gene_ResultsPanel.Gene_RVDocSum	SNX17	SNX17	9	4.8	2.7	0.9	0.2	3.8e-05	0.0068	0.058	0.5	0.6	0	-0.3	0.012	0.12	0.54
http://www.ensembl.org/Homo_sapiens/Variation/Summary?v=rs2280737	rs2280737	rs2280737	2	0.89	0.09	0	0.02	1.3e-05	0.014	-0.1	-0.06	C	T	0.38	http://www.ncbi.nlm.nih.gov/sites/entrez?Db=gene&Cmd=ShowDetailView&TermToSearch=8890&ordinalpos=1&itool=EntrezSystem2.PEntrez.Gene.Gene_ResultsPanel.Gene_RVDocSum	EIF2B4	EIF2B4	0	http://www.ncbi.nlm.nih.gov/sites/entrez?Db=gene&Cmd=ShowDetailView&TermToSearch=9784&ordinalpos=1&itool=EntrezSystem2.PEntrez.Gene.Gene_ResultsPanel.Gene_RVDocSum	SNX17	SNX17	4	http://www.ncbi.nlm.nih.gov/sites/entrez?Db=gene&Cmd=ShowDetailView&TermToSearch=2976&ordinalpos=1&itool=EntrezSystem2.PEntrez.Gene.Gene_ResultsPanel.Gene_RVDocSum	GTF3C2	GTF3C2	10	3.1	2.2	0.2	0	0.00014	0.07	0.13	0.4	0.5	0.2	-0.2	0.015	0.076	0.4
http://www.ensembl.org/Homo_sapiens/Variation/Summary?v=rs7602534	rs7602534	rs7602534	2	0.9	0.08	0	0.02	1.5e-05	0.015	-0.1	-0.06	T	C	0.38	http://www.ncbi.nlm.nih.gov/sites/entrez?Db=gene&Cmd=ShowDetailView&TermToSearch=8890&ordinalpos=1&itool=EntrezSystem2.PEntrez.Gene.Gene_ResultsPanel.Gene_RVDocSum	EIF2B4	EIF2B4	0	http://www.ncbi.nlm.nih.gov/sites/entrez?Db=gene&Cmd=ShowDetailView&TermToSearch=9784&ordinalpos=1&itool=EntrezSystem2.PEntrez.Gene.Gene_ResultsPanel.Gene_RVDocSum	SNX17	SNX17	1	http://www.ncbi.nlm.nih.gov/sites/entrez?Db=gene&Cmd=ShowDetailView&TermToSearch=130557&ordinalpos=1&itool=EntrezSystem2.PEntrez.Gene.Gene_ResultsPanel.Gene_RVDocSum	ZNF513	ZNF513	8	3	2.2	0.2	0	0.00014	0.075	0.14	0.4	0.5	0.2	-0.2	0.015	0.076	0.36
http://www.ensembl.org/Homo_sapiens/Variation/Summary?v=rs1528533	rs1528533	rs1528533	2	0.89	0.08	0	0.02	1.4e-05	0.013	-0.1	-0.06	C	G	0.39	http://www.ncbi.nlm.nih.gov/sites/entrez?Db=gene&Cmd=ShowDetailView&TermToSearch=9784&ordinalpos=1&itool=EntrezSystem2.PEntrez.Gene.Gene_ResultsPanel.Gene_RVDocSum	SNX17	SNX17	0	http://www.ncbi.nlm.nih.gov/sites/entrez?Db=gene&Cmd=ShowDetailView&TermToSearch=8890&ordinalpos=1&itool=EntrezSystem2.PEntrez.Gene.Gene_ResultsPanel.Gene_RVDocSum	EIF2B4	EIF2B4	2	http://www.ncbi.nlm.nih.gov/sites/entrez?Db=gene&Cmd=ShowDetailView&TermToSearch=130557&ordinalpos=1&itool=EntrezSystem2.PEntrez.Gene.Gene_ResultsPanel.Gene_RVDocSum	ZNF513	ZNF513	4	3	2.1	0.2	0	0.00019	0.06	0.14	0.5	0.5	0.2	-0.2	0.015	0.085	0.46
http://www.ensembl.org/Homo_sapiens/Variation/Summary?v=rs13472	rs13472	rs13472	2	0.9	0.08	0	0.02	1.4e-05	0.014	-0.1	-0.06	A	G	0.38	http://www.ncbi.nlm.nih.gov/sites/entrez?Db=gene&Cmd=ShowDetailView&TermToSearch=130557&ordinalpos=1&itool=EntrezSystem2.PEntrez.Gene.Gene_ResultsPanel.Gene_RVDocSum	ZNF513	ZNF513	0	http://www.ncbi.nlm.nih.gov/sites/entrez?Db=gene&Cmd=ShowDetailView&TermToSearch=9784&ordinalpos=1&itool=EntrezSystem2.PEntrez.Gene.Gene_ResultsPanel.Gene_RVDocSum	SNX17	SNX17	0	http://www.ncbi.nlm.nih.gov/sites/entrez?Db=gene&Cmd=ShowDetailView&TermToSearch=5496&ordinalpos=1&itool=EntrezSystem2.PEntrez.Gene.Gene_ResultsPanel.Gene_RVDocSum	PPM1G	PPM1G	4	3	2.2	0.2	0	0.00014	0.073	0.14	0.4	0.5	0.2	-0.2	0.016	0.08	0.4
http://www.ensembl.org/Homo_sapiens/Variation/Summary?v=rs4582	rs4582	rs4582	2	0.89	0.09	0	0.03	1.3e-05	0.013	-0.1	-0.06	G	A	0.39	http://www.ncbi.nlm.nih.gov/sites/entrez?Db=gene&Cmd=ShowDetailView&TermToSearch=5496&ordinalpos=1&itool=EntrezSystem2.PEntrez.Gene.Gene_ResultsPanel.Gene_RVDocSum	PPM1G	PPM1G	0	http://www.ncbi.nlm.nih.gov/sites/entrez?Db=gene&Cmd=ShowDetailView&TermToSearch=130557&ordinalpos=1&itool=EntrezSystem2.PEntrez.Gene.Gene_ResultsPanel.Gene_RVDocSum	ZNF513	ZNF513	1	http://www.ncbi.nlm.nih.gov/sites/entrez?Db=gene&Cmd=ShowDetailView&TermToSearch=9784&ordinalpos=1&itool=EntrezSystem2.PEntrez.Gene.Gene_ResultsPanel.Gene_RVDocSum	SNX17	SNX17	4	3	2.1	0.2	-0.1	0.00015	0.062	0.15	0.5	0.5	0.2	-0.2	0.015	0.086	0.48
http://www.ensembl.org/Homo_sapiens/Variation/Summary?v=rs1647284	rs1647284	rs1647284	2	0.89	0.09	0	0.03	1.3e-05	0.013	-0.1	-0.06	T	C	0.39	http://www.ncbi.nlm.nih.gov/sites/entrez?Db=gene&Cmd=ShowDetailView&TermToSearch=5496&ordinalpos=1&itool=EntrezSystem2.PEntrez.Gene.Gene_ResultsPanel.Gene_RVDocSum	PPM1G	PPM1G	0	http://www.ncbi.nlm.nih.gov/sites/entrez?Db=gene&Cmd=ShowDetailView&TermToSearch=130557&ordinalpos=1&itool=EntrezSystem2.PEntrez.Gene.Gene_ResultsPanel.Gene_RVDocSum	ZNF513	ZNF513	5	http://www.ncbi.nlm.nih.gov/sites/entrez?Db=gene&Cmd=ShowDetailView&TermToSearch=2498&ordinalpos=1&itool=EntrezSystem2.PEntrez.Gene.Gene_ResultsPanel.Gene_RVDocSum	FTHL3	FTHL3	7	3	2.1	0.2	-0.1	0.00015	0.062	0.15	0.5	0.5	0.2	-0.2	0.015	0.086	0.48
http://www.ensembl.org/Homo_sapiens/Variation/Summary?v=rs7594812	rs7594812	rs7594812	2	0.89	0.09	0	0.03	1.3e-05	0.013	-0.1	-0.06	G	A	0.39	http://www.ncbi.nlm.nih.gov/sites/entrez?Db=gene&Cmd=ShowDetailView&TermToSearch=5496&ordinalpos=1&itool=EntrezSystem2.PEntrez.Gene.Gene_ResultsPanel.Gene_RVDocSum	PPM1G	PPM1G	0	http://www.ncbi.nlm.nih.gov/sites/entrez?Db=gene&Cmd=ShowDetailView&TermToSearch=2498&ordinalpos=1&itool=EntrezSystem2.PEntrez.Gene.Gene_ResultsPanel.Gene_RVDocSum	FTHL3	FTHL3	4	http://www.ncbi.nlm.nih.gov/sites/entrez?Db=gene&Cmd=ShowDetailView&TermToSearch=130557&ordinalpos=1&itool=EntrezSystem2.PEntrez.Gene.Gene_ResultsPanel.Gene_RVDocSum	ZNF513	ZNF513	8	3	2.1	0.2	-0.1	0.00015	0.062	0.15	0.5	0.5	0.2	-0.2	0.015	0.086	0.48
http://www.ensembl.org/Homo_sapiens/Variation/Summary?v=rs12476704	rs12476704	rs12476704	2	0.89	0.08	0	0.02	1.4e-05	0.014	-0.1	-0.06	A	C	0.38	http://www.ncbi.nlm.nih.gov/sites/entrez?Db=gene&Cmd=ShowDetailView&TermToSearch=5496&ordinalpos=1&itool=EntrezSystem2.PEntrez.Gene.Gene_ResultsPanel.Gene_RVDocSum	PPM1G	PPM1G	0	http://www.ncbi.nlm.nih.gov/sites/entrez?Db=gene&Cmd=ShowDetailView&TermToSearch=2498&ordinalpos=1&itool=EntrezSystem2.PEntrez.Gene.Gene_ResultsPanel.Gene_RVDocSum	FTHL3	FTHL3	2	http://www.ncbi.nlm.nih.gov/sites/entrez?Db=gene&Cmd=ShowDetailView&TermToSearch=130557&ordinalpos=1&itool=EntrezSystem2.PEntrez.Gene.Gene_ResultsPanel.Gene_RVDocSum	ZNF513	ZNF513	9	3	2.2	0.2	0	0.00014	0.073	0.14	0.4	0.5	0.2	-0.2	0.016	0.08	0.41
http://www.ensembl.org/Homo_sapiens/Variation/Summary?v=rs2911712	rs2911712	rs2911712	2	0.89	0.09	0	0.03	1.3e-05	0.013	-0.1	-0.06	T	A	0.39	http://www.ncbi.nlm.nih.gov/sites/entrez?Db=gene&Cmd=ShowDetailView&TermToSearch=5496&ordinalpos=1&itool=EntrezSystem2.PEntrez.Gene.Gene_ResultsPanel.Gene_RVDocSum	PPM1G	PPM1G	0	http://www.ncbi.nlm.nih.gov/sites/entrez?Db=gene&Cmd=ShowDetailView&TermToSearch=2498&ordinalpos=1&itool=EntrezSystem2.PEntrez.Gene.Gene_ResultsPanel.Gene_RVDocSum	FTHL3	FTHL3	11	http://www.ncbi.nlm.nih.gov/sites/entrez?Db=gene&Cmd=ShowDetailView&TermToSearch=130557&ordinalpos=1&itool=EntrezSystem2.PEntrez.Gene.Gene_ResultsPanel.Gene_RVDocSum	ZNF513	ZNF513	23	3	2.2	0.2	-0.1	0.00015	0.062	0.15	0.5	0.5	0.2	-0.2	0.015	0.088	0.48
http://www.ensembl.org/Homo_sapiens/Variation/Summary?v=rs7563162	rs7563162	rs7563162	2	0.89	0.09	0	0.02	1.3e-05	0.013	-0.1	-0.06	T	C	0.39	http://www.ncbi.nlm.nih.gov/sites/entrez?Db=gene&Cmd=ShowDetailView&TermToSearch=5496&ordinalpos=1&itool=EntrezSystem2.PEntrez.Gene.Gene_ResultsPanel.Gene_RVDocSum	PPM1G	PPM1G	0	http://www.ncbi.nlm.nih.gov/sites/entrez?Db=gene&Cmd=ShowDetailView&TermToSearch=2498&ordinalpos=1&itool=EntrezSystem2.PEntrez.Gene.Gene_ResultsPanel.Gene_RVDocSum	FTHL3	FTHL3	15	http://www.ncbi.nlm.nih.gov/sites/entrez?Db=gene&Cmd=ShowDetailView&TermToSearch=29959&ordinalpos=1&itool=EntrezSystem2.PEntrez.Gene.Gene_ResultsPanel.Gene_RVDocSum	NRBP1	NRBP1	20	3	2.2	0.2	-0.1	0.00015	0.062	0.15	0.4	0.5	0.2	-0.2	0.015	0.089	0.48
http://www.ensembl.org/Homo_sapiens/Variation/Summary?v=rs1060525	rs1060525	rs1060525	2	0.89	0.09	0	0.02	1.3e-05	0.013	-0.1	-0.06	G	A	0.39	http://www.ncbi.nlm.nih.gov/sites/entrez?Db=gene&Cmd=ShowDetailView&TermToSearch=5496&ordinalpos=1&itool=EntrezSystem2.PEntrez.Gene.Gene_ResultsPanel.Gene_RVDocSum	PPM1G	PPM1G	3	http://www.ncbi.nlm.nih.gov/sites/entrez?Db=gene&Cmd=ShowDetailView&TermToSearch=29959&ordinalpos=1&itool=EntrezSystem2.PEntrez.Gene.Gene_ResultsPanel.Gene_RVDocSum	NRBP1	NRBP1	16	http://www.ncbi.nlm.nih.gov/sites/entrez?Db=gene&Cmd=ShowDetailView&TermToSearch=2498&ordinalpos=1&itool=EntrezSystem2.PEntrez.Gene.Gene_ResultsPanel.Gene_RVDocSum	FTHL3	FTHL3	19	3	2.2	0.2	-0.1	0.00015	0.062	0.15	0.4	0.5	0.2	-0.2	0.015	0.09	0.48
http://www.ensembl.org/Homo_sapiens/Variation/Summary?v=rs2010087	rs2010087	rs2010087	2	0.9	0.08	0	0.02	1.5e-05	0.015	-0.1	-0.06	T	C	0.37	http://www.ncbi.nlm.nih.gov/sites/entrez?Db=gene&Cmd=ShowDetailView&TermToSearch=5496&ordinalpos=1&itool=EntrezSystem2.PEntrez.Gene.Gene_ResultsPanel.Gene_RVDocSum	PPM1G	PPM1G	5	http://www.ncbi.nlm.nih.gov/sites/entrez?Db=gene&Cmd=ShowDetailView&TermToSearch=29959&ordinalpos=1&itool=EntrezSystem2.PEntrez.Gene.Gene_ResultsPanel.Gene_RVDocSum	NRBP1	NRBP1	14	http://www.ncbi.nlm.nih.gov/sites/entrez?Db=gene&Cmd=ShowDetailView&TermToSearch=2498&ordinalpos=1&itool=EntrezSystem2.PEntrez.Gene.Gene_ResultsPanel.Gene_RVDocSum	FTHL3	FTHL3	21	3	2.2	0.2	0	0.00014	0.073	0.15	0.4	0.5	0.2	-0.2	0.015	0.084	0.42
http://www.ensembl.org/Homo_sapiens/Variation/Summary?v=rs4665976	rs4665976	rs4665976	2	0.89	0.09	0	0.02	1.3e-05	0.013	-0.1	-0.06	G	A	0.39	http://www.ncbi.nlm.nih.gov/sites/entrez?Db=gene&Cmd=ShowDetailView&TermToSearch=5496&ordinalpos=1&itool=EntrezSystem2.PEntrez.Gene.Gene_ResultsPanel.Gene_RVDocSum	PPM1G	PPM1G	8	http://www.ncbi.nlm.nih.gov/sites/entrez?Db=gene&Cmd=ShowDetailView&TermToSearch=29959&ordinalpos=1&itool=EntrezSystem2.PEntrez.Gene.Gene_ResultsPanel.Gene_RVDocSum	NRBP1	NRBP1	11	http://www.ncbi.nlm.nih.gov/sites/entrez?Db=gene&Cmd=ShowDetailView&TermToSearch=2498&ordinalpos=1&itool=EntrezSystem2.PEntrez.Gene.Gene_ResultsPanel.Gene_RVDocSum	FTHL3	FTHL3	24	3	2.2	0.2	-0.1	0.00015	0.062	0.15	0.4	0.5	0.2	-0.2	0.016	0.09	0.49
http://www.ensembl.org/Homo_sapiens/Variation/Summary?v=rs1728922	rs1728922	rs1728922	2	0.89	0.09	0	0.02	1.3e-05	0.013	-0.1	-0.06	C	A	0.39	http://www.ncbi.nlm.nih.gov/sites/entrez?Db=gene&Cmd=ShowDetailView&TermToSearch=29959&ordinalpos=1&itool=EntrezSystem2.PEntrez.Gene.Gene_ResultsPanel.Gene_RVDocSum	NRBP1	NRBP1	7	http://www.ncbi.nlm.nih.gov/sites/entrez?Db=gene&Cmd=ShowDetailView&TermToSearch=5496&ordinalpos=1&itool=EntrezSystem2.PEntrez.Gene.Gene_ResultsPanel.Gene_RVDocSum	PPM1G	PPM1G	12	http://www.ncbi.nlm.nih.gov/sites/entrez?Db=gene&Cmd=ShowDetailView&TermToSearch=200634&ordinalpos=1&itool=EntrezSystem2.PEntrez.Gene.Gene_ResultsPanel.Gene_RVDocSum	KRTCAP3	KRTCAP3	21	3	2.2	0.2	-0.1	0.00015	0.062	0.16	0.4	0.5	0.2	-0.2	0.016	0.095	0.51
http://www.ensembl.org/Homo_sapiens/Variation/Summary?v=rs6547626	rs6547626	rs6547626	2	0.89	0.09	0	0.02	1.3e-05	0.013	-0.1	-0.06	T	C	0.39	http://www.ncbi.nlm.nih.gov/sites/entrez?Db=gene&Cmd=ShowDetailView&TermToSearch=29959&ordinalpos=1&itool=EntrezSystem2.PEntrez.Gene.Gene_ResultsPanel.Gene_RVDocSum	NRBP1	NRBP1	5	http://www.ncbi.nlm.nih.gov/sites/entrez?Db=gene&Cmd=ShowDetailView&TermToSearch=5496&ordinalpos=1&itool=EntrezSystem2.PEntrez.Gene.Gene_ResultsPanel.Gene_RVDocSum	PPM1G	PPM1G	14	http://www.ncbi.nlm.nih.gov/sites/entrez?Db=gene&Cmd=ShowDetailView&TermToSearch=200634&ordinalpos=1&itool=EntrezSystem2.PEntrez.Gene.Gene_ResultsPanel.Gene_RVDocSum	KRTCAP3	KRTCAP3	18	3	2.2	0.2	-0.1	0.00015	0.061	0.16	0.5	0.5	0.2	-0.3	0.015	0.096	0.53
http://www.ensembl.org/Homo_sapiens/Variation/Summary?v=rs4665978	rs4665978	rs4665978	2	0.11	0.72	0	0.17	1.3e-07	0.017	-0.13	-0.06	C	T	0.44	http://www.ncbi.nlm.nih.gov/sites/entrez?Db=gene&Cmd=ShowDetailView&TermToSearch=29959&ordinalpos=1&itool=EntrezSystem2.PEntrez.Gene.Gene_ResultsPanel.Gene_RVDocSum	NRBP1	NRBP1	3	http://www.ncbi.nlm.nih.gov/sites/entrez?Db=gene&Cmd=ShowDetailView&TermToSearch=5496&ordinalpos=1&itool=EntrezSystem2.PEntrez.Gene.Gene_ResultsPanel.Gene_RVDocSum	PPM1G	PPM1G	16	http://www.ncbi.nlm.nih.gov/sites/entrez?Db=gene&Cmd=ShowDetailView&TermToSearch=200634&ordinalpos=1&itool=EntrezSystem2.PEntrez.Gene.Gene_ResultsPanel.Gene_RVDocSum	KRTCAP3	KRTCAP3	17	4.9	2.8	0.9	0.1	2.5e-05	0.0067	0.077	0.4	0.5	-0.1	-0.3	0.013	0.17	0.62
http://www.ensembl.org/Homo_sapiens/Variation/Summary?v=rs780100	rs780100	rs780100	2	0.9	0.08	0	0.02	1.5e-05	0.015	-0.1	-0.06	T	G	0.38	http://www.ncbi.nlm.nih.gov/sites/entrez?Db=gene&Cmd=ShowDetailView&TermToSearch=29959&ordinalpos=1&itool=EntrezSystem2.PEntrez.Gene.Gene_ResultsPanel.Gene_RVDocSum	NRBP1	NRBP1	0	http://www.ncbi.nlm.nih.gov/sites/entrez?Db=gene&Cmd=ShowDetailView&TermToSearch=200634&ordinalpos=1&itool=EntrezSystem2.PEntrez.Gene.Gene_ResultsPanel.Gene_RVDocSum	KRTCAP3	KRTCAP3	13	http://www.ncbi.nlm.nih.gov/sites/entrez?Db=gene&Cmd=ShowDetailView&TermToSearch=26160&ordinalpos=1&itool=EntrezSystem2.PEntrez.Gene.Gene_ResultsPanel.Gene_RVDocSum	IFT172	IFT172	15	3	2.2	0.2	-0.1	0.00013	0.067	0.18	0.4	0.4	0.1	-0.3	0.018	0.1	0.55
http://www.ensembl.org/Homo_sapiens/Variation/Summary?v=rs704791	rs704791	rs704791	2	0.9	0.08	0	0.02	1.5e-05	0.015	-0.1	-0.06	C	T	0.38	http://www.ncbi.nlm.nih.gov/sites/entrez?Db=gene&Cmd=ShowDetailView&TermToSearch=29959&ordinalpos=1&itool=EntrezSystem2.PEntrez.Gene.Gene_ResultsPanel.Gene_RVDocSum	NRBP1	NRBP1	0	http://www.ncbi.nlm.nih.gov/sites/entrez?Db=gene&Cmd=ShowDetailView&TermToSearch=200634&ordinalpos=1&itool=EntrezSystem2.PEntrez.Gene.Gene_ResultsPanel.Gene_RVDocSum	KRTCAP3	KRTCAP3	8	http://www.ncbi.nlm.nih.gov/sites/entrez?Db=gene&Cmd=ShowDetailView&TermToSearch=26160&ordinalpos=1&itool=EntrezSystem2.PEntrez.Gene.Gene_ResultsPanel.Gene_RVDocSum	IFT172	IFT172	10	3	2.2	0.2	-0.1	0.00013	0.066	0.18	0.4	0.4	0.1	-0.3	0.018	0.1	0.55
http://www.ensembl.org/Homo_sapiens/Variation/Summary?v=rs780102	rs780102	rs780102	2	0.91	0.08	0	0.02	1.5e-05	0.016	-0.1	-0.06	C	T	0.38	http://www.ncbi.nlm.nih.gov/sites/entrez?Db=gene&Cmd=ShowDetailView&TermToSearch=29959&ordinalpos=1&itool=EntrezSystem2.PEntrez.Gene.Gene_ResultsPanel.Gene_RVDocSum	NRBP1	NRBP1	0	http://www.ncbi.nlm.nih.gov/sites/entrez?Db=gene&Cmd=ShowDetailView&TermToSearch=200634&ordinalpos=1&itool=EntrezSystem2.PEntrez.Gene.Gene_ResultsPanel.Gene_RVDocSum	KRTCAP3	KRTCAP3	6	http://www.ncbi.nlm.nih.gov/sites/entrez?Db=gene&Cmd=ShowDetailView&TermToSearch=26160&ordinalpos=1&itool=EntrezSystem2.PEntrez.Gene.Gene_ResultsPanel.Gene_RVDocSum	IFT172	IFT172	8	3	2.2	0.2	-0.1	0.00013	0.068	0.18	0.4	0.4	0.1	-0.3	0.018	0.11	0.55
http://www.ensembl.org/Homo_sapiens/Variation/Summary?v=rs1260341	rs1260341	rs1260341	2	0.9	0.08	0	0.02	1.4e-05	0.016	-0.1	-0.06	A	T	0.38	http://www.ncbi.nlm.nih.gov/sites/entrez?Db=gene&Cmd=ShowDetailView&TermToSearch=29959&ordinalpos=1&itool=EntrezSystem2.PEntrez.Gene.Gene_ResultsPanel.Gene_RVDocSum	NRBP1	NRBP1	0	http://www.ncbi.nlm.nih.gov/sites/entrez?Db=gene&Cmd=ShowDetailView&TermToSearch=200634&ordinalpos=1&itool=EntrezSystem2.PEntrez.Gene.Gene_ResultsPanel.Gene_RVDocSum	KRTCAP3	KRTCAP3	2	http://www.ncbi.nlm.nih.gov/sites/entrez?Db=gene&Cmd=ShowDetailView&TermToSearch=26160&ordinalpos=1&itool=EntrezSystem2.PEntrez.Gene.Gene_ResultsPanel.Gene_RVDocSum	IFT172	IFT172	4	3	2.2	0.2	-0.1	0.00013	0.067	0.18	0.4	0.4	0.1	-0.3	0.019	0.11	0.54
http://www.ensembl.org/Homo_sapiens/Variation/Summary?v=rs1260342	rs1260342	rs1260342	2	0.91	0.08	0	0.02	1.5e-05	0.017	-0.1	-0.06	T	G	0.38	http://www.ncbi.nlm.nih.gov/sites/entrez?Db=gene&Cmd=ShowDetailView&TermToSearch=29959&ordinalpos=1&itool=EntrezSystem2.PEntrez.Gene.Gene_ResultsPanel.Gene_RVDocSum	NRBP1	NRBP1	0	http://www.ncbi.nlm.nih.gov/sites/entrez?Db=gene&Cmd=ShowDetailView&TermToSearch=200634&ordinalpos=1&itool=EntrezSystem2.PEntrez.Gene.Gene_ResultsPanel.Gene_RVDocSum	KRTCAP3	KRTCAP3	2	http://www.ncbi.nlm.nih.gov/sites/entrez?Db=gene&Cmd=ShowDetailView&TermToSearch=26160&ordinalpos=1&itool=EntrezSystem2.PEntrez.Gene.Gene_ResultsPanel.Gene_RVDocSum	IFT172	IFT172	4	3	2.2	0.2	-0.1	0.00014	0.067	0.18	0.4	0.4	0.1	-0.3	0.019	0.11	0.54
http://www.ensembl.org/Homo_sapiens/Variation/Summary?v=rs4803	rs4803	rs4803	2	0.86	0.11	0	0.03	9.4e-06	0.016	-0.1	-0.06	G	A	0.39	http://www.ncbi.nlm.nih.gov/sites/entrez?Db=gene&Cmd=ShowDetailView&TermToSearch=26160&ordinalpos=1&itool=EntrezSystem2.PEntrez.Gene.Gene_ResultsPanel.Gene_RVDocSum	IFT172	IFT172	0	http://www.ncbi.nlm.nih.gov/sites/entrez?Db=gene&Cmd=ShowDetailView&TermToSearch=200634&ordinalpos=1&itool=EntrezSystem2.PEntrez.Gene.Gene_ResultsPanel.Gene_RVDocSum	KRTCAP3	KRTCAP3	0	http://www.ncbi.nlm.nih.gov/sites/entrez?Db=gene&Cmd=ShowDetailView&TermToSearch=29959&ordinalpos=1&itool=EntrezSystem2.PEntrez.Gene.Gene_ResultsPanel.Gene_RVDocSum	NRBP1	NRBP1	2	3.2	2.3	0.2	-0.1	8.8e-05	0.058	0.17	0.4	0.4	0.2	-0.3	0.018	0.1	0.54
http://www.ensembl.org/Homo_sapiens/Variation/Summary?v=rs780104	rs780104	rs780104	2	0.88	0.1	0	0.02	1.2e-05	0.017	-0.1	-0.06	A	G	0.39	http://www.ncbi.nlm.nih.gov/sites/entrez?Db=gene&Cmd=ShowDetailView&TermToSearch=26160&ordinalpos=1&itool=EntrezSystem2.PEntrez.Gene.Gene_ResultsPanel.Gene_RVDocSum	IFT172	IFT172	0	http://www.ncbi.nlm.nih.gov/sites/entrez?Db=gene&Cmd=ShowDetailView&TermToSearch=200634&ordinalpos=1&itool=EntrezSystem2.PEntrez.Gene.Gene_ResultsPanel.Gene_RVDocSum	KRTCAP3	KRTCAP3	11	http://www.ncbi.nlm.nih.gov/sites/entrez?Db=gene&Cmd=ShowDetailView&TermToSearch=29959&ordinalpos=1&itool=EntrezSystem2.PEntrez.Gene.Gene_ResultsPanel.Gene_RVDocSum	NRBP1	NRBP1	13	3.1	2.4	0.2	-0.1	8.2e-05	0.066	0.19	0.4	0.5	0.1	-0.3	0.016	0.11	0.49
http://www.ensembl.org/Homo_sapiens/Variation/Summary?v=rs780106	rs780106	rs780106	2	0.85	0.12	0	0.03	8.5e-06	0.015	-0.1	-0.06	C	A	0.39	http://www.ncbi.nlm.nih.gov/sites/entrez?Db=gene&Cmd=ShowDetailView&TermToSearch=26160&ordinalpos=1&itool=EntrezSystem2.PEntrez.Gene.Gene_ResultsPanel.Gene_RVDocSum	IFT172	IFT172	0	http://www.ncbi.nlm.nih.gov/sites/entrez?Db=gene&Cmd=ShowDetailView&TermToSearch=200634&ordinalpos=1&itool=EntrezSystem2.PEntrez.Gene.Gene_ResultsPanel.Gene_RVDocSum	KRTCAP3	KRTCAP3	14	http://www.ncbi.nlm.nih.gov/sites/entrez?Db=gene&Cmd=ShowDetailView&TermToSearch=29959&ordinalpos=1&itool=EntrezSystem2.PEntrez.Gene.Gene_ResultsPanel.Gene_RVDocSum	NRBP1	NRBP1	16	3.2	2.4	0.2	-0.1	7.8e-05	0.058	0.17	0.4	0.5	0.2	-0.3	0.016	0.1	0.54
http://www.ensembl.org/Homo_sapiens/Variation/Summary?v=rs780107	rs780107	rs780107	2	0.86	0.11	0	0.03	9.2e-06	0.015	-0.1	-0.06	G	A	0.39	http://www.ncbi.nlm.nih.gov/sites/entrez?Db=gene&Cmd=ShowDetailView&TermToSearch=26160&ordinalpos=1&itool=EntrezSystem2.PEntrez.Gene.Gene_ResultsPanel.Gene_RVDocSum	IFT172	IFT172	0	http://www.ncbi.nlm.nih.gov/sites/entrez?Db=gene&Cmd=ShowDetailView&TermToSearch=200634&ordinalpos=1&itool=EntrezSystem2.PEntrez.Gene.Gene_ResultsPanel.Gene_RVDocSum	KRTCAP3	KRTCAP3	18	http://www.ncbi.nlm.nih.gov/sites/entrez?Db=gene&Cmd=ShowDetailView&TermToSearch=29959&ordinalpos=1&itool=EntrezSystem2.PEntrez.Gene.Gene_ResultsPanel.Gene_RVDocSum	NRBP1	NRBP1	20	3.2	2.4	0.2	-0.1	7.7e-05	0.063	0.17	0.4	0.5	0.1	-0.3	0.016	0.11	0.54
http://www.ensembl.org/Homo_sapiens/Variation/Summary?v=rs780110	rs780110	rs780110	2	0.05	0.8	0	0.16	4.3e-08	0.021	-0.13	-0.06	A	G	0.44	http://www.ncbi.nlm.nih.gov/sites/entrez?Db=gene&Cmd=ShowDetailView&TermToSearch=26160&ordinalpos=1&itool=EntrezSystem2.PEntrez.Gene.Gene_ResultsPanel.Gene_RVDocSum	IFT172	IFT172	0	http://www.ncbi.nlm.nih.gov/sites/entrez?Db=gene&Cmd=ShowDetailView&TermToSearch=200634&ordinalpos=1&itool=EntrezSystem2.PEntrez.Gene.Gene_ResultsPanel.Gene_RVDocSum	KRTCAP3	KRTCAP3	18	http://www.ncbi.nlm.nih.gov/sites/entrez?Db=gene&Cmd=ShowDetailView&TermToSearch=29959&ordinalpos=1&itool=EntrezSystem2.PEntrez.Gene.Gene_ResultsPanel.Gene_RVDocSum	NRBP1	NRBP1	20	5.3	3.1	1	0.2	1.2e-05	0.0045	0.07	0.3	0.6	-0.2	-0.3	0.013	0.21	0.66
http://www.ensembl.org/Homo_sapiens/Variation/Summary?v=rs1647276	rs1647276	rs1647276	2	0.85	0.12	0	0.03	8.7e-06	0.015	-0.11	-0.06	T	C	0.39	http://www.ncbi.nlm.nih.gov/sites/entrez?Db=gene&Cmd=ShowDetailView&TermToSearch=26160&ordinalpos=1&itool=EntrezSystem2.PEntrez.Gene.Gene_ResultsPanel.Gene_RVDocSum	IFT172	IFT172	0	http://www.ncbi.nlm.nih.gov/sites/entrez?Db=gene&Cmd=ShowDetailView&TermToSearch=200634&ordinalpos=1&itool=EntrezSystem2.PEntrez.Gene.Gene_ResultsPanel.Gene_RVDocSum	KRTCAP3	KRTCAP3	21	http://www.ncbi.nlm.nih.gov/sites/entrez?Db=gene&Cmd=ShowDetailView&TermToSearch=29959&ordinalpos=1&itool=EntrezSystem2.PEntrez.Gene.Gene_ResultsPanel.Gene_RVDocSum	NRBP1	NRBP1	23	3.2	2.4	0.2	-0.1	7.6e-05	0.058	0.17	0.4	0.5	0.2	-0.3	0.016	0.1	0.54
http://www.ensembl.org/Homo_sapiens/Variation/Summary?v=rs1647266	rs1647266	rs1647266	2	0.81	0.15	0	0.04	6.3e-06	0.015	-0.11	-0.06	C	T	0.39	http://www.ncbi.nlm.nih.gov/sites/entrez?Db=gene&Cmd=ShowDetailView&TermToSearch=26160&ordinalpos=1&itool=EntrezSystem2.PEntrez.Gene.Gene_ResultsPanel.Gene_RVDocSum	IFT172	IFT172	0	http://www.ncbi.nlm.nih.gov/sites/entrez?Db=gene&Cmd=ShowDetailView&TermToSearch=64838&ordinalpos=1&itool=EntrezSystem2.PEntrez.Gene.Gene_ResultsPanel.Gene_RVDocSum	FNDC4	FNDC4	21	http://www.ncbi.nlm.nih.gov/sites/entrez?Db=gene&Cmd=ShowDetailView&TermToSearch=729823&ordinalpos=1&itool=EntrezSystem2.PEntrez.Gene.Gene_ResultsPanel.Gene_RVDocSum	LOC729823	LOC729823	24	3.3	2.6	0.2	-0.1	4.8e-05	0.058	0.17	0.4	0.5	0.2	-0.3	0.015	0.1	0.54
http://www.ensembl.org/Homo_sapiens/Variation/Summary?v=rs780117	rs780117	rs780117	2	0.84	0.12	0	0.03	8.5e-06	0.015	-0.11	-0.06	G	C	0.39	http://www.ncbi.nlm.nih.gov/sites/entrez?Db=gene&Cmd=ShowDetailView&TermToSearch=26160&ordinalpos=1&itool=EntrezSystem2.PEntrez.Gene.Gene_ResultsPanel.Gene_RVDocSum	IFT172	IFT172	0	http://www.ncbi.nlm.nih.gov/sites/entrez?Db=gene&Cmd=ShowDetailView&TermToSearch=64838&ordinalpos=1&itool=EntrezSystem2.PEntrez.Gene.Gene_ResultsPanel.Gene_RVDocSum	FNDC4	FNDC4	16	http://www.ncbi.nlm.nih.gov/sites/entrez?Db=gene&Cmd=ShowDetailView&TermToSearch=729823&ordinalpos=1&itool=EntrezSystem2.PEntrez.Gene.Gene_ResultsPanel.Gene_RVDocSum	LOC729823	LOC729823	19	3.2	2.5	0.2	-0.1	5.2e-05	0.066	0.18	0.4	0.5	0.1	-0.3	0.014	0.11	0.54
http://www.ensembl.org/Homo_sapiens/Variation/Summary?v=rs1260345	rs1260345	rs1260345	2	0.95	0.04	0	0.01	3.1e-05	0.015	-0.1	-0.06	G	A	0.43	http://www.ncbi.nlm.nih.gov/sites/entrez?Db=gene&Cmd=ShowDetailView&TermToSearch=26160&ordinalpos=1&itool=EntrezSystem2.PEntrez.Gene.Gene_ResultsPanel.Gene_RVDocSum	IFT172	IFT172	0	http://www.ncbi.nlm.nih.gov/sites/entrez?Db=gene&Cmd=ShowDetailView&TermToSearch=64838&ordinalpos=1&itool=EntrezSystem2.PEntrez.Gene.Gene_ResultsPanel.Gene_RVDocSum	FNDC4	FNDC4	11	http://www.ncbi.nlm.nih.gov/sites/entrez?Db=gene&Cmd=ShowDetailView&TermToSearch=729823&ordinalpos=1&itool=EntrezSystem2.PEntrez.Gene.Gene_ResultsPanel.Gene_RVDocSum	LOC729823	LOC729823	14	2.7	2.9	-0.2	-0.2	1.9e-05	0.18	0.24	0.4	0.6	-0.1	-0.2	0.011	0.14	0.6
http://www.ensembl.org/Homo_sapiens/Variation/Summary?v=rs2272417	rs2272417	rs2272417	2	0.96	0.03	0	0.01	4.5e-05	0.021	-0.1	-0.06	C	T	0.41	http://www.ncbi.nlm.nih.gov/sites/entrez?Db=gene&Cmd=ShowDetailView&TermToSearch=26160&ordinalpos=1&itool=EntrezSystem2.PEntrez.Gene.Gene_ResultsPanel.Gene_RVDocSum	IFT172	IFT172	0	http://www.ncbi.nlm.nih.gov/sites/entrez?Db=gene&Cmd=ShowDetailView&TermToSearch=64838&ordinalpos=1&itool=EntrezSystem2.PEntrez.Gene.Gene_ResultsPanel.Gene_RVDocSum	FNDC4	FNDC4	8	http://www.ncbi.nlm.nih.gov/sites/entrez?Db=gene&Cmd=ShowDetailView&TermToSearch=729823&ordinalpos=1&itool=EntrezSystem2.PEntrez.Gene.Gene_ResultsPanel.Gene_RVDocSum	LOC729823	LOC729823	11	2.6	3.1	-0.3	-0.2	1.3e-05	0.23	0.24	0.3	0.6	-0.1	-0.2	0.012	0.13	0.49
http://www.ensembl.org/Homo_sapiens/Variation/Summary?v=rs8395	rs8395	rs8395	2	0.83	0.14	0	0.03	8.3e-06	0.021	-0.11	-0.06	A	T	0.37	http://www.ncbi.nlm.nih.gov/sites/entrez?Db=gene&Cmd=ShowDetailView&TermToSearch=64838&ordinalpos=1&itool=EntrezSystem2.PEntrez.Gene.Gene_ResultsPanel.Gene_RVDocSum	FNDC4	FNDC4	0	http://www.ncbi.nlm.nih.gov/sites/entrez?Db=gene&Cmd=ShowDetailView&TermToSearch=729823&ordinalpos=1&itool=EntrezSystem2.PEntrez.Gene.Gene_ResultsPanel.Gene_RVDocSum	LOC729823	LOC729823	2	http://www.ncbi.nlm.nih.gov/sites/entrez?Db=gene&Cmd=ShowDetailView&TermToSearch=26160&ordinalpos=1&itool=EntrezSystem2.PEntrez.Gene.Gene_ResultsPanel.Gene_RVDocSum	IFT172	IFT172	3	3.3	2.8	0.1	-0.1	2.8e-05	0.078	0.17	0.3	0.5	0	-0.2	0.015	0.11	0.44
http://www.ensembl.org/Homo_sapiens/Variation/Summary?v=rs2303369	rs2303369	rs2303369	2	0.81	0.16	0	0.04	6.8e-06	0.02	-0.11	-0.06	T	C	0.37	http://www.ncbi.nlm.nih.gov/sites/entrez?Db=gene&Cmd=ShowDetailView&TermToSearch=64838&ordinalpos=1&itool=EntrezSystem2.PEntrez.Gene.Gene_ResultsPanel.Gene_RVDocSum	FNDC4	FNDC4	0	http://www.ncbi.nlm.nih.gov/sites/entrez?Db=gene&Cmd=ShowDetailView&TermToSearch=729823&ordinalpos=1&itool=EntrezSystem2.PEntrez.Gene.Gene_ResultsPanel.Gene_RVDocSum	LOC729823	LOC729823	2	http://www.ncbi.nlm.nih.gov/sites/entrez?Db=gene&Cmd=ShowDetailView&TermToSearch=26160&ordinalpos=1&itool=EntrezSystem2.PEntrez.Gene.Gene_ResultsPanel.Gene_RVDocSum	IFT172	IFT172	3	3.3	2.9	0.1	-0.1	2.1e-05	0.078	0.17	0.3	0.6	0	-0.2	0.014	0.11	0.44
http://www.ensembl.org/Homo_sapiens/Variation/Summary?v=rs704795	rs704795	rs704795	2	0.79	0.16	0	0.05	6e-06	0.014	-0.11	-0.06	A	G	0.39	http://www.ncbi.nlm.nih.gov/sites/entrez?Db=gene&Cmd=ShowDetailView&TermToSearch=64838&ordinalpos=1&itool=EntrezSystem2.PEntrez.Gene.Gene_ResultsPanel.Gene_RVDocSum	FNDC4	FNDC4	0	http://www.ncbi.nlm.nih.gov/sites/entrez?Db=gene&Cmd=ShowDetailView&TermToSearch=729823&ordinalpos=1&itool=EntrezSystem2.PEntrez.Gene.Gene_ResultsPanel.Gene_RVDocSum	LOC729823	LOC729823	1	http://www.ncbi.nlm.nih.gov/sites/entrez?Db=gene&Cmd=ShowDetailView&TermToSearch=2646&ordinalpos=1&itool=EntrezSystem2.PEntrez.Gene.Gene_ResultsPanel.Gene_RVDocSum	GCKR	GCKR	3	3.4	2.8	0.1	-0.1	2.3e-05	0.073	0.18	0.5	0.6	0.1	-0.3	0.011	0.12	0.57
http://www.ensembl.org/Homo_sapiens/Variation/Summary?v=rs813592	rs813592	rs813592	2	0.5	0.39	0	0.11	1.5e-06	0.015	-0.12	-0.06	C	T	0.37	http://www.ncbi.nlm.nih.gov/sites/entrez?Db=gene&Cmd=ShowDetailView&TermToSearch=2646&ordinalpos=1&itool=EntrezSystem2.PEntrez.Gene.Gene_ResultsPanel.Gene_RVDocSum	GCKR	GCKR	0	http://www.ncbi.nlm.nih.gov/sites/entrez?Db=gene&Cmd=ShowDetailView&TermToSearch=729823&ordinalpos=1&itool=EntrezSystem2.PEntrez.Gene.Gene_ResultsPanel.Gene_RVDocSum	LOC729823	LOC729823	2	http://www.ncbi.nlm.nih.gov/sites/entrez?Db=gene&Cmd=ShowDetailView&TermToSearch=64838&ordinalpos=1&itool=EntrezSystem2.PEntrez.Gene.Gene_ResultsPanel.Gene_RVDocSum	FNDC4	FNDC4	4	3.9	3.3	0.3	-0.1	6.4e-06	0.05	0.18	0.4	0.8	0	-0.3	0.0074	0.16	0.54
http://www.ensembl.org/Homo_sapiens/Variation/Summary?v=rs1260320	rs1260320	rs1260320	2	0.49	0.4	0	0.11	1.4e-06	0.015	-0.12	-0.06	A	G	0.37	http://www.ncbi.nlm.nih.gov/sites/entrez?Db=gene&Cmd=ShowDetailView&TermToSearch=2646&ordinalpos=1&itool=EntrezSystem2.PEntrez.Gene.Gene_ResultsPanel.Gene_RVDocSum	GCKR	GCKR	0	http://www.ncbi.nlm.nih.gov/sites/entrez?Db=gene&Cmd=ShowDetailView&TermToSearch=729823&ordinalpos=1&itool=EntrezSystem2.PEntrez.Gene.Gene_ResultsPanel.Gene_RVDocSum	LOC729823	LOC729823	3	http://www.ncbi.nlm.nih.gov/sites/entrez?Db=gene&Cmd=ShowDetailView&TermToSearch=64838&ordinalpos=1&itool=EntrezSystem2.PEntrez.Gene.Gene_ResultsPanel.Gene_RVDocSum	FNDC4	FNDC4	4	4	3.3	0.3	-0.1	6.1e-06	0.05	0.18	0.4	0.8	0	-0.3	0.0073	0.17	0.54
http://www.ensembl.org/Homo_sapiens/Variation/Summary?v=rs2293572	rs2293572	rs2293572	2	0.63	0.31	0	0.06	2.8e-06	0.024	-0.12	-0.06	G	C	0.35	http://www.ncbi.nlm.nih.gov/sites/entrez?Db=gene&Cmd=ShowDetailView&TermToSearch=2646&ordinalpos=1&itool=EntrezSystem2.PEntrez.Gene.Gene_ResultsPanel.Gene_RVDocSum	GCKR	GCKR	0	http://www.ncbi.nlm.nih.gov/sites/entrez?Db=gene&Cmd=ShowDetailView&TermToSearch=729823&ordinalpos=1&itool=EntrezSystem2.PEntrez.Gene.Gene_ResultsPanel.Gene_RVDocSum	LOC729823	LOC729823	9	http://www.ncbi.nlm.nih.gov/sites/entrez?Db=gene&Cmd=ShowDetailView&TermToSearch=64838&ordinalpos=1&itool=EntrezSystem2.PEntrez.Gene.Gene_ResultsPanel.Gene_RVDocSum	FNDC4	FNDC4	11	3.7	3.1	0.2	-0.1	1e-05	0.056	0.15	0.3	0.6	0	-0.2	0.011	0.15	0.41
http://www.ensembl.org/Homo_sapiens/Variation/Summary?v=rs2293571	rs2293571	rs2293571	2	0.63	0.31	0	0.06	2.8e-06	0.024	-0.12	-0.06	A	G	0.35	http://www.ncbi.nlm.nih.gov/sites/entrez?Db=gene&Cmd=ShowDetailView&TermToSearch=2646&ordinalpos=1&itool=EntrezSystem2.PEntrez.Gene.Gene_ResultsPanel.Gene_RVDocSum	GCKR	GCKR	0	http://www.ncbi.nlm.nih.gov/sites/entrez?Db=gene&Cmd=ShowDetailView&TermToSearch=729823&ordinalpos=1&itool=EntrezSystem2.PEntrez.Gene.Gene_ResultsPanel.Gene_RVDocSum	LOC729823	LOC729823	10	http://www.ncbi.nlm.nih.gov/sites/entrez?Db=gene&Cmd=ShowDetailView&TermToSearch=64838&ordinalpos=1&itool=EntrezSystem2.PEntrez.Gene.Gene_ResultsPanel.Gene_RVDocSum	FNDC4	FNDC4	11	3.7	3.1	0.2	0	1.1e-05	0.056	0.15	0.3	0.7	0	-0.2	0.011	0.15	0.41
rs-link	rsnum	SNP	chr	HO	HS	HD	HS+D	P-value-S	P-value-D	Effect-S	Effect-D	Minor Allele	Major Allele	MAF	GENE1-link	GENE1	GENE1	dist1 (Kb)	GENE2-link	GENE2	GENE2	dist2 (Kb)	GENE3-link	GENE3	GENE3	dist3 (Kb)	log10BF-S	log10BF-S-TNT	log10BF-S-PRINCE	log10BF-S-CAP	P-value-S-TNT	P-value-S-PRINCE	P-value-S-CAP	log10BF-D	log10BF-D-TNT	log10BF-D-PRINCE	log10BF-D-CAP	P-value-D-TNT	P-value-D-PRINCE	P-value-D-CAP
http://www.ensembl.org/Homo_sapiens/Variation/Summary?v=rs4425043	rs4425043	rs4425043	2	0.62	0.32	0	0.06	2.7e-06	0.027	-0.12	-0.06	A	G	0.35	http://www.ncbi.nlm.nih.gov/sites/entrez?Db=gene&Cmd=ShowDetailView&TermToSearch=2646&ordinalpos=1&itool=EntrezSystem2.PEntrez.Gene.Gene_ResultsPanel.Gene_RVDocSum	GCKR	GCKR	0	http://www.ncbi.nlm.nih.gov/sites/entrez?Db=gene&Cmd=ShowDetailView&TermToSearch=729823&ordinalpos=1&itool=EntrezSystem2.PEntrez.Gene.Gene_ResultsPanel.Gene_RVDocSum	LOC729823	LOC729823	14	http://www.ncbi.nlm.nih.gov/sites/entrez?Db=gene&Cmd=ShowDetailView&TermToSearch=64838&ordinalpos=1&itool=EntrezSystem2.PEntrez.Gene.Gene_ResultsPanel.Gene_RVDocSum	FNDC4	FNDC4	15	3.8	3.1	0.3	0	1.2e-05	0.055	0.13	0.3	0.6	-0.1	-0.2	0.011	0.16	0.4
http://www.ensembl.org/Homo_sapiens/Variation/Summary?v=rs780094	rs780094	rs780094	2	0	0.89	0	0.11	1.2e-14	0.043	0.18	0.05	T	C	0.42	http://www.ncbi.nlm.nih.gov/sites/entrez?Db=gene&Cmd=ShowDetailView&TermToSearch=2646&ordinalpos=1&itool=EntrezSystem2.PEntrez.Gene.Gene_ResultsPanel.Gene_RVDocSum	GCKR	GCKR	0	http://www.ncbi.nlm.nih.gov/sites/entrez?Db=gene&Cmd=ShowDetailView&TermToSearch=729823&ordinalpos=1&itool=EntrezSystem2.PEntrez.Gene.Gene_ResultsPanel.Gene_RVDocSum	LOC729823	LOC729823	22	http://www.ncbi.nlm.nih.gov/sites/entrez?Db=gene&Cmd=ShowDetailView&TermToSearch=64838&ordinalpos=1&itool=EntrezSystem2.PEntrez.Gene.Gene_ResultsPanel.Gene_RVDocSum	FNDC4	FNDC4	23	11.4	8.5	1.3	0.8	1.5e-11	0.0014	0.0071	0.1	0.6	-0.5	-0.3	0.014	0.82	0.73
http://www.ensembl.org/Homo_sapiens/Variation/Summary?v=rs780093	rs780093	rs780093	2	0	0.89	0	0.11	1.3e-14	0.045	0.18	0.05	T	C	0.42	http://www.ncbi.nlm.nih.gov/sites/entrez?Db=gene&Cmd=ShowDetailView&TermToSearch=2646&ordinalpos=1&itool=EntrezSystem2.PEntrez.Gene.Gene_ResultsPanel.Gene_RVDocSum	GCKR	GCKR	0	http://www.ncbi.nlm.nih.gov/sites/entrez?Db=gene&Cmd=ShowDetailView&TermToSearch=729823&ordinalpos=1&itool=EntrezSystem2.PEntrez.Gene.Gene_ResultsPanel.Gene_RVDocSum	LOC729823	LOC729823	23	http://www.ncbi.nlm.nih.gov/sites/entrez?Db=gene&Cmd=ShowDetailView&TermToSearch=64838&ordinalpos=1&itool=EntrezSystem2.PEntrez.Gene.Gene_ResultsPanel.Gene_RVDocSum	FNDC4	FNDC4	25	11.4	8.4	1.4	0.8	1.8e-11	0.0014	0.0065	0.1	0.6	-0.5	-0.3	0.015	0.82	0.73
http://www.ensembl.org/Homo_sapiens/Variation/Summary?v=rs814295	rs814295	rs814295	2	0.99	0.01	0	0	0.00014	0.95	-0.14	0	G	A	0.18	http://www.ncbi.nlm.nih.gov/sites/entrez?Db=gene&Cmd=ShowDetailView&TermToSearch=2646&ordinalpos=1&itool=EntrezSystem2.PEntrez.Gene.Gene_ResultsPanel.Gene_RVDocSum	GCKR	GCKR	0	http://www.ncbi.nlm.nih.gov/sites/entrez?Db=gene&Cmd=ShowDetailView&TermToSearch=729823&ordinalpos=1&itool=EntrezSystem2.PEntrez.Gene.Gene_ResultsPanel.Gene_RVDocSum	LOC729823	LOC729823	24	http://www.ncbi.nlm.nih.gov/sites/entrez?Db=gene&Cmd=ShowDetailView&TermToSearch=64838&ordinalpos=1&itool=EntrezSystem2.PEntrez.Gene.Gene_ResultsPanel.Gene_RVDocSum	FNDC4	FNDC4	25	2.2	2.8	-0.2	0	2e-05	0.35	0.16	-0.5	-0.3	-0.2	0	0.7	0.28	0.22
http://www.ensembl.org/Homo_sapiens/Variation/Summary?v=rs11681351	rs11681351	rs11681351	2	0.49	0.43	0	0.08	1.4e-06	0.026	-0.13	-0.06	A	G	0.36	http://www.ncbi.nlm.nih.gov/sites/entrez?Db=gene&Cmd=ShowDetailView&TermToSearch=2646&ordinalpos=1&itool=EntrezSystem2.PEntrez.Gene.Gene_ResultsPanel.Gene_RVDocSum	GCKR	GCKR	0	http://www.ncbi.nlm.nih.gov/sites/entrez?Db=gene&Cmd=ShowDetailView&TermToSearch=729823&ordinalpos=1&itool=EntrezSystem2.PEntrez.Gene.Gene_ResultsPanel.Gene_RVDocSum	LOC729823	LOC729823	24	http://www.ncbi.nlm.nih.gov/sites/entrez?Db=gene&Cmd=ShowDetailView&TermToSearch=64838&ordinalpos=1&itool=EntrezSystem2.PEntrez.Gene.Gene_ResultsPanel.Gene_RVDocSum	FNDC4	FNDC4	25	4	4.5	0	-0.1	2.6e-07	0.12	0.18	0.3	0.8	-0.1	-0.2	0.0073	0.2	0.45
http://www.ensembl.org/Homo_sapiens/Variation/Summary?v=rs8179252	rs8179252	rs8179252	2	0.52	0.4	0	0.08	1.6e-06	0.025	-0.13	-0.06	C	A	0.36	http://www.ncbi.nlm.nih.gov/sites/entrez?Db=gene&Cmd=ShowDetailView&TermToSearch=2646&ordinalpos=1&itool=EntrezSystem2.PEntrez.Gene.Gene_ResultsPanel.Gene_RVDocSum	GCKR	GCKR	0	http://www.ncbi.nlm.nih.gov/sites/entrez?Db=gene&Cmd=ShowDetailView&TermToSearch=729823&ordinalpos=1&itool=EntrezSystem2.PEntrez.Gene.Gene_ResultsPanel.Gene_RVDocSum	LOC729823	LOC729823	27	http://www.ncbi.nlm.nih.gov/sites/entrez?Db=gene&Cmd=ShowDetailView&TermToSearch=64838&ordinalpos=1&itool=EntrezSystem2.PEntrez.Gene.Gene_ResultsPanel.Gene_RVDocSum	FNDC4	FNDC4	29	3.9	4.5	0	-0.1	2.7e-07	0.12	0.2	0.3	0.8	-0.1	-0.2	0.0073	0.2	0.48
http://www.ensembl.org/Homo_sapiens/Variation/Summary?v=rs1260333	rs1260333	rs1260333	2	0	0.88	0	0.12	1.4e-11	0.038	0.16	0.05	A	G	0.46	http://www.ncbi.nlm.nih.gov/sites/entrez?Db=gene&Cmd=ShowDetailView&TermToSearch=2646&ordinalpos=1&itool=EntrezSystem2.PEntrez.Gene.Gene_ResultsPanel.Gene_RVDocSum	GCKR	GCKR	2	http://www.ncbi.nlm.nih.gov/sites/entrez?Db=gene&Cmd=ShowDetailView&TermToSearch=729823&ordinalpos=1&itool=EntrezSystem2.PEntrez.Gene.Gene_ResultsPanel.Gene_RVDocSum	LOC729823	LOC729823	29	http://www.ncbi.nlm.nih.gov/sites/entrez?Db=gene&Cmd=ShowDetailView&TermToSearch=64838&ordinalpos=1&itool=EntrezSystem2.PEntrez.Gene.Gene_ResultsPanel.Gene_RVDocSum	FNDC4	FNDC4	31	8.5	8.3	0.4	0.3	2.6e-11	0.026	0.036	0.1	0.6	-0.4	-0.3	0.016	0.62	0.78
http://www.ensembl.org/Homo_sapiens/Variation/Summary?v=rs2911711	rs2911711	rs2911711	2	0	0.89	0	0.11	1.4e-11	0.041	0.16	0.05	T	A	0.46	http://www.ncbi.nlm.nih.gov/sites/entrez?Db=gene&Cmd=ShowDetailView&TermToSearch=2646&ordinalpos=1&itool=EntrezSystem2.PEntrez.Gene.Gene_ResultsPanel.Gene_RVDocSum	GCKR	GCKR	4	http://www.ncbi.nlm.nih.gov/sites/entrez?Db=gene&Cmd=ShowDetailView&TermToSearch=729823&ordinalpos=1&itool=EntrezSystem2.PEntrez.Gene.Gene_ResultsPanel.Gene_RVDocSum	LOC729823	LOC729823	31	http://www.ncbi.nlm.nih.gov/sites/entrez?Db=gene&Cmd=ShowDetailView&TermToSearch=64838&ordinalpos=1&itool=EntrezSystem2.PEntrez.Gene.Gene_ResultsPanel.Gene_RVDocSum	FNDC4	FNDC4	32	8.5	8.3	0.4	0.4	2.5e-11	0.031	0.028	0.1	0.6	-0.4	-0.3	0.016	0.61	0.85
http://www.ensembl.org/Homo_sapiens/Variation/Summary?v=rs4665987	rs4665987	rs4665987	2	0.04	0.93	0	0.02	4.7e-08	0.53	0.15	0.02	A	G	0.25	http://www.ncbi.nlm.nih.gov/sites/entrez?Db=gene&Cmd=ShowDetailView&TermToSearch=2646&ordinalpos=1&itool=EntrezSystem2.PEntrez.Gene.Gene_ResultsPanel.Gene_RVDocSum	GCKR	GCKR	9	http://www.ncbi.nlm.nih.gov/sites/entrez?Db=gene&Cmd=ShowDetailView&TermToSearch=729823&ordinalpos=1&itool=EntrezSystem2.PEntrez.Gene.Gene_ResultsPanel.Gene_RVDocSum	LOC729823	LOC729823	36	http://www.ncbi.nlm.nih.gov/sites/entrez?Db=gene&Cmd=ShowDetailView&TermToSearch=64838&ordinalpos=1&itool=EntrezSystem2.PEntrez.Gene.Gene_ResultsPanel.Gene_RVDocSum	FNDC4	FNDC4	38	5.4	4.6	0.3	0.2	1.9e-07	0.034	0.067	-0.6	0	-0.4	-0.2	0.13	0.87	0.3
http://www.ensembl.org/Homo_sapiens/Variation/Summary?v=rs4665991	rs4665991	rs4665991	2	0.09	0.89	0	0.02	1e-07	0.58	0.15	0.02	A	G	0.25	http://www.ncbi.nlm.nih.gov/sites/entrez?Db=gene&Cmd=ShowDetailView&TermToSearch=2646&ordinalpos=1&itool=EntrezSystem2.PEntrez.Gene.Gene_ResultsPanel.Gene_RVDocSum	GCKR	GCKR	20	http://www.ncbi.nlm.nih.gov/sites/entrez?Db=gene&Cmd=ShowDetailView&TermToSearch=84226&ordinalpos=1&itool=EntrezSystem2.PEntrez.Gene.Gene_ResultsPanel.Gene_RVDocSum	C2orf16	C2orf16	33	http://www.ncbi.nlm.nih.gov/sites/entrez?Db=gene&Cmd=ShowDetailView&TermToSearch=84450&ordinalpos=1&itool=EntrezSystem2.PEntrez.Gene.Gene_ResultsPanel.Gene_RVDocSum	ZNF512	ZNF512	40	5.1	4.4	0.3	0.1	3.5e-07	0.042	0.072	-0.6	-0.1	-0.4	-0.2	0.14	0.88	0.28
http://www.ensembl.org/Homo_sapiens/Variation/Summary?v=rs4665382	rs4665382	rs4665382	2	0.09	0.89	0	0.02	1.1e-07	0.57	0.15	0.02	C	T	0.25	http://www.ncbi.nlm.nih.gov/sites/entrez?Db=gene&Cmd=ShowDetailView&TermToSearch=84226&ordinalpos=1&itool=EntrezSystem2.PEntrez.Gene.Gene_ResultsPanel.Gene_RVDocSum	C2orf16	C2orf16	16	http://www.ncbi.nlm.nih.gov/sites/entrez?Db=gene&Cmd=ShowDetailView&TermToSearch=84450&ordinalpos=1&itool=EntrezSystem2.PEntrez.Gene.Gene_ResultsPanel.Gene_RVDocSum	ZNF512	ZNF512	22	http://www.ncbi.nlm.nih.gov/sites/entrez?Db=gene&Cmd=ShowDetailView&TermToSearch=2646&ordinalpos=1&itool=EntrezSystem2.PEntrez.Gene.Gene_ResultsPanel.Gene_RVDocSum	GCKR	GCKR	37	5	4.4	0.3	0.1	3.8e-07	0.041	0.073	-0.6	-0.1	-0.4	-0.2	0.14	0.88	0.28
http://www.ensembl.org/Homo_sapiens/Variation/Summary?v=rs10208529	rs10208529	rs10208529	2	0.08	0.9	0	0.02	9.2e-08	0.58	0.15	0.02	T	A	0.25	http://www.ncbi.nlm.nih.gov/sites/entrez?Db=gene&Cmd=ShowDetailView&TermToSearch=84226&ordinalpos=1&itool=EntrezSystem2.PEntrez.Gene.Gene_ResultsPanel.Gene_RVDocSum	C2orf16	C2orf16	13	http://www.ncbi.nlm.nih.gov/sites/entrez?Db=gene&Cmd=ShowDetailView&TermToSearch=84450&ordinalpos=1&itool=EntrezSystem2.PEntrez.Gene.Gene_ResultsPanel.Gene_RVDocSum	ZNF512	ZNF512	20	http://www.ncbi.nlm.nih.gov/sites/entrez?Db=gene&Cmd=ShowDetailView&TermToSearch=2646&ordinalpos=1&itool=EntrezSystem2.PEntrez.Gene.Gene_ResultsPanel.Gene_RVDocSum	GCKR	GCKR	40	5.1	4.4	0.3	0.2	3e-07	0.041	0.071	-0.6	-0.1	-0.4	-0.2	0.15	0.87	0.28
http://www.ensembl.org/Homo_sapiens/Variation/Summary?v=rs4665383	rs4665383	rs4665383	2	0.08	0.9	0	0.02	9.2e-08	0.57	0.15	0.02	G	C	0.25	http://www.ncbi.nlm.nih.gov/sites/entrez?Db=gene&Cmd=ShowDetailView&TermToSearch=84226&ordinalpos=1&itool=EntrezSystem2.PEntrez.Gene.Gene_ResultsPanel.Gene_RVDocSum	C2orf16	C2orf16	8	http://www.ncbi.nlm.nih.gov/sites/entrez?Db=gene&Cmd=ShowDetailView&TermToSearch=84450&ordinalpos=1&itool=EntrezSystem2.PEntrez.Gene.Gene_ResultsPanel.Gene_RVDocSum	ZNF512	ZNF512	14	http://www.ncbi.nlm.nih.gov/sites/entrez?Db=gene&Cmd=ShowDetailView&TermToSearch=2646&ordinalpos=1&itool=EntrezSystem2.PEntrez.Gene.Gene_ResultsPanel.Gene_RVDocSum	GCKR	GCKR	45	5.1	4.4	0.3	0.2	3.1e-07	0.041	0.067	-0.6	-0.1	-0.4	-0.2	0.15	0.86	0.28
http://www.ensembl.org/Homo_sapiens/Variation/Summary?v=rs1919127	rs1919127	rs1919127	2	0.15	0.83	0	0.02	2e-07	0.5	0.14	0.02	C	T	0.26	http://www.ncbi.nlm.nih.gov/sites/entrez?Db=gene&Cmd=ShowDetailView&TermToSearch=84226&ordinalpos=1&itool=EntrezSystem2.PEntrez.Gene.Gene_ResultsPanel.Gene_RVDocSum	C2orf16	C2orf16	0	http://www.ncbi.nlm.nih.gov/sites/entrez?Db=gene&Cmd=ShowDetailView&TermToSearch=84450&ordinalpos=1&itool=EntrezSystem2.PEntrez.Gene.Gene_ResultsPanel.Gene_RVDocSum	ZNF512	ZNF512	4	http://www.ncbi.nlm.nih.gov/sites/entrez?Db=gene&Cmd=ShowDetailView&TermToSearch=79635&ordinalpos=1&itool=EntrezSystem2.PEntrez.Gene.Gene_ResultsPanel.Gene_RVDocSum	FLJ13646	FLJ13646	47	4.8	4.4	0.1	0.1	3.6e-07	0.062	0.095	-0.6	-0.1	-0.4	-0.2	0.14	0.86	0.35
http://www.ensembl.org/Homo_sapiens/Variation/Summary?v=rs1919128	rs1919128	rs1919128	2	0.08	0.9	0	0.02	8.7e-08	0.53	0.14	0.02	G	A	0.26	http://www.ncbi.nlm.nih.gov/sites/entrez?Db=gene&Cmd=ShowDetailView&TermToSearch=84226&ordinalpos=1&itool=EntrezSystem2.PEntrez.Gene.Gene_ResultsPanel.Gene_RVDocSum	C2orf16	C2orf16	0	http://www.ncbi.nlm.nih.gov/sites/entrez?Db=gene&Cmd=ShowDetailView&TermToSearch=84450&ordinalpos=1&itool=EntrezSystem2.PEntrez.Gene.Gene_ResultsPanel.Gene_RVDocSum	ZNF512	ZNF512	4	http://www.ncbi.nlm.nih.gov/sites/entrez?Db=gene&Cmd=ShowDetailView&TermToSearch=79635&ordinalpos=1&itool=EntrezSystem2.PEntrez.Gene.Gene_ResultsPanel.Gene_RVDocSum	FLJ13646	FLJ13646	47	5.1	4.4	0.2	0.1	3.6e-07	0.045	0.075	-0.6	-0.1	-0.4	-0.2	0.14	0.87	0.29
http://www.ensembl.org/Homo_sapiens/Variation/Summary?v=rs12478841	rs12478841	rs12478841	2	0.07	0.9	0	0.02	8.3e-08	0.53	0.15	0.02	G	A	0.26	http://www.ncbi.nlm.nih.gov/sites/entrez?Db=gene&Cmd=ShowDetailView&TermToSearch=84450&ordinalpos=1&itool=EntrezSystem2.PEntrez.Gene.Gene_ResultsPanel.Gene_RVDocSum	ZNF512	ZNF512	0	http://www.ncbi.nlm.nih.gov/sites/entrez?Db=gene&Cmd=ShowDetailView&TermToSearch=84226&ordinalpos=1&itool=EntrezSystem2.PEntrez.Gene.Gene_ResultsPanel.Gene_RVDocSum	C2orf16	C2orf16	6	http://www.ncbi.nlm.nih.gov/sites/entrez?Db=gene&Cmd=ShowDetailView&TermToSearch=79635&ordinalpos=1&itool=EntrezSystem2.PEntrez.Gene.Gene_ResultsPanel.Gene_RVDocSum	FLJ13646	FLJ13646	37	5.1	4.4	0.2	0.1	3.7e-07	0.045	0.077	-0.6	-0.1	-0.4	-0.2	0.13	0.88	0.28
http://www.ensembl.org/Homo_sapiens/Variation/Summary?v=rs6760250	rs6760250	rs6760250	2	0.08	0.9	0	0.02	8.8e-08	0.52	0.14	0.02	A	G	0.26	http://www.ncbi.nlm.nih.gov/sites/entrez?Db=gene&Cmd=ShowDetailView&TermToSearch=84450&ordinalpos=1&itool=EntrezSystem2.PEntrez.Gene.Gene_ResultsPanel.Gene_RVDocSum	ZNF512	ZNF512	0	http://www.ncbi.nlm.nih.gov/sites/entrez?Db=gene&Cmd=ShowDetailView&TermToSearch=84226&ordinalpos=1&itool=EntrezSystem2.PEntrez.Gene.Gene_ResultsPanel.Gene_RVDocSum	C2orf16	C2orf16	7	http://www.ncbi.nlm.nih.gov/sites/entrez?Db=gene&Cmd=ShowDetailView&TermToSearch=79635&ordinalpos=1&itool=EntrezSystem2.PEntrez.Gene.Gene_ResultsPanel.Gene_RVDocSum	FLJ13646	FLJ13646	36	5.1	4.3	0.2	0.1	4.1e-07	0.046	0.077	-0.6	-0.1	-0.4	-0.2	0.13	0.87	0.28
http://www.ensembl.org/Homo_sapiens/Variation/Summary?v=rs13022873	rs13022873	rs13022873	2	0.07	0.91	0	0.02	8.2e-08	0.53	0.14	0.02	C	A	0.26	http://www.ncbi.nlm.nih.gov/sites/entrez?Db=gene&Cmd=ShowDetailView&TermToSearch=84450&ordinalpos=1&itool=EntrezSystem2.PEntrez.Gene.Gene_ResultsPanel.Gene_RVDocSum	ZNF512	ZNF512	0	http://www.ncbi.nlm.nih.gov/sites/entrez?Db=gene&Cmd=ShowDetailView&TermToSearch=84226&ordinalpos=1&itool=EntrezSystem2.PEntrez.Gene.Gene_ResultsPanel.Gene_RVDocSum	C2orf16	C2orf16	10	http://www.ncbi.nlm.nih.gov/sites/entrez?Db=gene&Cmd=ShowDetailView&TermToSearch=79635&ordinalpos=1&itool=EntrezSystem2.PEntrez.Gene.Gene_ResultsPanel.Gene_RVDocSum	FLJ13646	FLJ13646	33	5.1	4.3	0.2	0.1	4.1e-07	0.045	0.074	-0.6	-0.1	-0.4	-0.2	0.13	0.89	0.28
http://www.ensembl.org/Homo_sapiens/Variation/Summary?v=rs12467476	rs12467476	rs12467476	2	0.07	0.91	0	0.02	7.9e-08	0.53	0.14	0.02	C	T	0.26	http://www.ncbi.nlm.nih.gov/sites/entrez?Db=gene&Cmd=ShowDetailView&TermToSearch=84450&ordinalpos=1&itool=EntrezSystem2.PEntrez.Gene.Gene_ResultsPanel.Gene_RVDocSum	ZNF512	ZNF512	0	http://www.ncbi.nlm.nih.gov/sites/entrez?Db=gene&Cmd=ShowDetailView&TermToSearch=84226&ordinalpos=1&itool=EntrezSystem2.PEntrez.Gene.Gene_ResultsPanel.Gene_RVDocSum	C2orf16	C2orf16	20	http://www.ncbi.nlm.nih.gov/sites/entrez?Db=gene&Cmd=ShowDetailView&TermToSearch=79635&ordinalpos=1&itool=EntrezSystem2.PEntrez.Gene.Gene_ResultsPanel.Gene_RVDocSum	FLJ13646	FLJ13646	23	5.2	4.3	0.3	0.1	4.1e-07	0.045	0.074	-0.6	-0.1	-0.4	-0.2	0.13	0.89	0.28
http://www.ensembl.org/Homo_sapiens/Variation/Summary?v=rs2384656	rs2384656	rs2384656	2	0.05	0.92	0	0.02	5.5e-08	0.48	0.14	0.02	G	A	0.27	http://www.ncbi.nlm.nih.gov/sites/entrez?Db=gene&Cmd=ShowDetailView&TermToSearch=84450&ordinalpos=1&itool=EntrezSystem2.PEntrez.Gene.Gene_ResultsPanel.Gene_RVDocSum	ZNF512	ZNF512	0	http://www.ncbi.nlm.nih.gov/sites/entrez?Db=gene&Cmd=ShowDetailView&TermToSearch=79635&ordinalpos=1&itool=EntrezSystem2.PEntrez.Gene.Gene_ResultsPanel.Gene_RVDocSum	FLJ13646	FLJ13646	16	http://www.ncbi.nlm.nih.gov/sites/entrez?Db=gene&Cmd=ShowDetailView&TermToSearch=11321&ordinalpos=1&itool=EntrezSystem2.PEntrez.Gene.Gene_ResultsPanel.Gene_RVDocSum	XAB1	XAB1	20	5.3	4.3	0.3	0.1	4.8e-07	0.044	0.075	-0.6	-0.1	-0.4	-0.2	0.13	0.89	0.28
http://www.ensembl.org/Homo_sapiens/Variation/Summary?v=rs4666000	rs4666000	rs4666000	2	0.31	0.67	0	0.01	5.1e-07	0.78	0.13	0.01	C	T	0.29	http://www.ncbi.nlm.nih.gov/sites/entrez?Db=gene&Cmd=ShowDetailView&TermToSearch=84450&ordinalpos=1&itool=EntrezSystem2.PEntrez.Gene.Gene_ResultsPanel.Gene_RVDocSum	ZNF512	ZNF512	0	http://www.ncbi.nlm.nih.gov/sites/entrez?Db=gene&Cmd=ShowDetailView&TermToSearch=79635&ordinalpos=1&itool=EntrezSystem2.PEntrez.Gene.Gene_ResultsPanel.Gene_RVDocSum	FLJ13646	FLJ13646	9	http://www.ncbi.nlm.nih.gov/sites/entrez?Db=gene&Cmd=ShowDetailView&TermToSearch=11321&ordinalpos=1&itool=EntrezSystem2.PEntrez.Gene.Gene_ResultsPanel.Gene_RVDocSum	XAB1	XAB1	13	4.4	3.6	0.1	0.1	3.3e-06	0.066	0.1	-0.7	-0.3	-0.4	0	0.29	0.9	0.18
http://www.ensembl.org/Homo_sapiens/Variation/Summary?v=rs2068834	rs2068834	rs2068834	2	0.42	0.57	0	0.01	8.3e-07	0.85	0.12	0	C	T	0.3	http://www.ncbi.nlm.nih.gov/sites/entrez?Db=gene&Cmd=ShowDetailView&TermToSearch=84450&ordinalpos=1&itool=EntrezSystem2.PEntrez.Gene.Gene_ResultsPanel.Gene_RVDocSum	ZNF512	ZNF512	0	http://www.ncbi.nlm.nih.gov/sites/entrez?Db=gene&Cmd=ShowDetailView&TermToSearch=79635&ordinalpos=1&itool=EntrezSystem2.PEntrez.Gene.Gene_ResultsPanel.Gene_RVDocSum	FLJ13646	FLJ13646	9	http://www.ncbi.nlm.nih.gov/sites/entrez?Db=gene&Cmd=ShowDetailView&TermToSearch=11321&ordinalpos=1&itool=EntrezSystem2.PEntrez.Gene.Gene_ResultsPanel.Gene_RVDocSum	XAB1	XAB1	12	4.2	3.4	0.1	0	5.8e-06	0.065	0.12	-0.7	-0.3	-0.4	0	0.36	0.9	0.17
http://www.ensembl.org/Homo_sapiens/Variation/Summary?v=rs4666002	rs4666002	rs4666002	2	0.06	0.92	0	0.02	6.3e-08	0.49	0.14	0.02	C	G	0.28	http://www.ncbi.nlm.nih.gov/sites/entrez?Db=gene&Cmd=ShowDetailView&TermToSearch=84450&ordinalpos=1&itool=EntrezSystem2.PEntrez.Gene.Gene_ResultsPanel.Gene_RVDocSum	ZNF512	ZNF512	0	http://www.ncbi.nlm.nih.gov/sites/entrez?Db=gene&Cmd=ShowDetailView&TermToSearch=79635&ordinalpos=1&itool=EntrezSystem2.PEntrez.Gene.Gene_ResultsPanel.Gene_RVDocSum	FLJ13646	FLJ13646	8	http://www.ncbi.nlm.nih.gov/sites/entrez?Db=gene&Cmd=ShowDetailView&TermToSearch=11321&ordinalpos=1&itool=EntrezSystem2.PEntrez.Gene.Gene_ResultsPanel.Gene_RVDocSum	XAB1	XAB1	11	5.2	4.2	0.2	0.1	6e-07	0.045	0.082	-0.6	-0.1	-0.4	-0.1	0.14	0.9	0.26
http://www.ensembl.org/Homo_sapiens/Variation/Summary?v=rs3749147	rs3749147	rs3749147	2	0.03	0.94	0	0.03	3.3e-08	0.41	0.16	0.02	A	G	0.25	http://www.ncbi.nlm.nih.gov/sites/entrez?Db=gene&Cmd=ShowDetailView&TermToSearch=11321&ordinalpos=1&itool=EntrezSystem2.PEntrez.Gene.Gene_ResultsPanel.Gene_RVDocSum	XAB1	XAB1	0	http://www.ncbi.nlm.nih.gov/sites/entrez?Db=gene&Cmd=ShowDetailView&TermToSearch=79635&ordinalpos=1&itool=EntrezSystem2.PEntrez.Gene.Gene_ResultsPanel.Gene_RVDocSum	FLJ13646	FLJ13646	0	http://www.ncbi.nlm.nih.gov/sites/entrez?Db=gene&Cmd=ShowDetailView&TermToSearch=84450&ordinalpos=1&itool=EntrezSystem2.PEntrez.Gene.Gene_ResultsPanel.Gene_RVDocSum	ZNF512	ZNF512	6	5.5	4	0.4	0.1	1e-06	0.031	0.081	-0.5	-0.1	-0.3	0	0.15	0.66	0.16
http://www.ensembl.org/Homo_sapiens/Variation/Summary?v=rs13002853	rs13002853	rs13002853	2	0.03	0.94	0	0.03	3.2e-08	0.41	0.16	0.02	G	C	0.25	http://www.ncbi.nlm.nih.gov/sites/entrez?Db=gene&Cmd=ShowDetailView&TermToSearch=11321&ordinalpos=1&itool=EntrezSystem2.PEntrez.Gene.Gene_ResultsPanel.Gene_RVDocSum	XAB1	XAB1	0	http://www.ncbi.nlm.nih.gov/sites/entrez?Db=gene&Cmd=ShowDetailView&TermToSearch=79635&ordinalpos=1&itool=EntrezSystem2.PEntrez.Gene.Gene_ResultsPanel.Gene_RVDocSum	FLJ13646	FLJ13646	1	http://www.ncbi.nlm.nih.gov/sites/entrez?Db=gene&Cmd=ShowDetailView&TermToSearch=84450&ordinalpos=1&itool=EntrezSystem2.PEntrez.Gene.Gene_ResultsPanel.Gene_RVDocSum	ZNF512	ZNF512	7	5.5	4	0.4	0.1	1e-06	0.031	0.081	-0.5	-0.2	-0.3	0	0.15	0.66	0.16
http://www.ensembl.org/Homo_sapiens/Variation/Summary?v=rs2272406	rs2272406	rs2272406	2	0.82	0.18	0	0	8.4e-06	0.74	0.13	0.01	T	A	0.22	http://www.ncbi.nlm.nih.gov/sites/entrez?Db=gene&Cmd=ShowDetailView&TermToSearch=22950&ordinalpos=1&itool=EntrezSystem2.PEntrez.Gene.Gene_ResultsPanel.Gene_RVDocSum	SLC4A1AP	SLC4A1AP	0	http://www.ncbi.nlm.nih.gov/sites/entrez?Db=gene&Cmd=ShowDetailView&TermToSearch=9913&ordinalpos=1&itool=EntrezSystem2.PEntrez.Gene.Gene_ResultsPanel.Gene_RVDocSum	SUPT7L	SUPT7L	6	http://www.ncbi.nlm.nih.gov/sites/entrez?Db=gene&Cmd=ShowDetailView&TermToSearch=11321&ordinalpos=1&itool=EntrezSystem2.PEntrez.Gene.Gene_ResultsPanel.Gene_RVDocSum	XAB1	XAB1	18	3.4	1.8	0.4	0.1	0.00044	0.03	0.083	-0.6	-0.4	-0.2	0.1	0.53	0.37	0.11
http://www.ensembl.org/Homo_sapiens/Variation/Summary?v=rs13023094	rs13023094	rs13023094	2	0.89	0.1	0	0	1.7e-05	0.73	0.12	0.01	C	A	0.22	http://www.ncbi.nlm.nih.gov/sites/entrez?Db=gene&Cmd=ShowDetailView&TermToSearch=22950&ordinalpos=1&itool=EntrezSystem2.PEntrez.Gene.Gene_ResultsPanel.Gene_RVDocSum	SLC4A1AP	SLC4A1AP	0	http://www.ncbi.nlm.nih.gov/sites/entrez?Db=gene&Cmd=ShowDetailView&TermToSearch=9913&ordinalpos=1&itool=EntrezSystem2.PEntrez.Gene.Gene_ResultsPanel.Gene_RVDocSum	SUPT7L	SUPT7L	24	http://www.ncbi.nlm.nih.gov/sites/entrez?Db=gene&Cmd=ShowDetailView&TermToSearch=11321&ordinalpos=1&itool=EntrezSystem2.PEntrez.Gene.Gene_ResultsPanel.Gene_RVDocSum	XAB1	XAB1	37	3.1	1.6	0.3	0.1	0.00081	0.036	0.085	-0.6	-0.4	-0.2	0.1	0.51	0.36	0.089
http://www.ensembl.org/Homo_sapiens/Variation/Summary?v=rs13030973	rs13030973	rs13030973	2	0.78	0.22	0	0	5.9e-06	0.94	0.13	0	C	T	0.22	http://www.ncbi.nlm.nih.gov/sites/entrez?Db=gene&Cmd=ShowDetailView&TermToSearch=22950&ordinalpos=1&itool=EntrezSystem2.PEntrez.Gene.Gene_ResultsPanel.Gene_RVDocSum	SLC4A1AP	SLC4A1AP	11	http://www.ncbi.nlm.nih.gov/sites/entrez?Db=gene&Cmd=ShowDetailView&TermToSearch=729833&ordinalpos=1&itool=EntrezSystem2.PEntrez.Gene.Gene_ResultsPanel.Gene_RVDocSum	LOC729833	LOC729833	29	http://www.ncbi.nlm.nih.gov/sites/entrez?Db=gene&Cmd=ShowDetailView&TermToSearch=9913&ordinalpos=1&itool=EntrezSystem2.PEntrez.Gene.Gene_ResultsPanel.Gene_RVDocSum	SUPT7L	SUPT7L	42	3.5	1.8	0.4	0.2	0.00045	0.024	0.066	-0.7	-0.4	-0.3	0.1	0.62	0.44	0.081
http://www.ensembl.org/Homo_sapiens/Variation/Summary?v=rs6727388	rs6727388	rs6727388	2	0.79	0.21	0	0	6.3e-06	0.93	0.13	0	G	A	0.22	http://www.ncbi.nlm.nih.gov/sites/entrez?Db=gene&Cmd=ShowDetailView&TermToSearch=22950&ordinalpos=1&itool=EntrezSystem2.PEntrez.Gene.Gene_ResultsPanel.Gene_RVDocSum	SLC4A1AP	SLC4A1AP	15	http://www.ncbi.nlm.nih.gov/sites/entrez?Db=gene&Cmd=ShowDetailView&TermToSearch=729833&ordinalpos=1&itool=EntrezSystem2.PEntrez.Gene.Gene_ResultsPanel.Gene_RVDocSum	LOC729833	LOC729833	26	http://www.ncbi.nlm.nih.gov/sites/entrez?Db=gene&Cmd=ShowDetailView&TermToSearch=9913&ordinalpos=1&itool=EntrezSystem2.PEntrez.Gene.Gene_ResultsPanel.Gene_RVDocSum	SUPT7L	SUPT7L	46	3.5	1.8	0.4	0.2	0.00049	0.023	0.069	-0.7	-0.4	-0.3	0.1	0.62	0.43	0.082
http://www.ensembl.org/Homo_sapiens/Variation/Summary?v=rs4616435	rs4616435	rs4616435	2	0.79	0.21	0	0	6.2e-06	0.92	0.13	0	T	C	0.22	http://www.ncbi.nlm.nih.gov/sites/entrez?Db=gene&Cmd=ShowDetailView&TermToSearch=22950&ordinalpos=1&itool=EntrezSystem2.PEntrez.Gene.Gene_ResultsPanel.Gene_RVDocSum	SLC4A1AP	SLC4A1AP	16	http://www.ncbi.nlm.nih.gov/sites/entrez?Db=gene&Cmd=ShowDetailView&TermToSearch=729833&ordinalpos=1&itool=EntrezSystem2.PEntrez.Gene.Gene_ResultsPanel.Gene_RVDocSum	LOC729833	LOC729833	24	http://www.ncbi.nlm.nih.gov/sites/entrez?Db=gene&Cmd=ShowDetailView&TermToSearch=9913&ordinalpos=1&itool=EntrezSystem2.PEntrez.Gene.Gene_ResultsPanel.Gene_RVDocSum	SUPT7L	SUPT7L	47	3.5	1.8	0.4	0.2	0.00049	0.023	0.069	-0.7	-0.4	-0.3	0.1	0.62	0.42	0.082
http://www.ensembl.org/Homo_sapiens/Variation/Summary?v=rs6727215	rs6727215	rs6727215	2	0.79	0.21	0	0	6.2e-06	0.92	0.13	0	A	G	0.22	http://www.ncbi.nlm.nih.gov/sites/entrez?Db=gene&Cmd=ShowDetailView&TermToSearch=22950&ordinalpos=1&itool=EntrezSystem2.PEntrez.Gene.Gene_ResultsPanel.Gene_RVDocSum	SLC4A1AP	SLC4A1AP	17	http://www.ncbi.nlm.nih.gov/sites/entrez?Db=gene&Cmd=ShowDetailView&TermToSearch=729833&ordinalpos=1&itool=EntrezSystem2.PEntrez.Gene.Gene_ResultsPanel.Gene_RVDocSum	LOC729833	LOC729833	23	http://www.ncbi.nlm.nih.gov/sites/entrez?Db=gene&Cmd=ShowDetailView&TermToSearch=9913&ordinalpos=1&itool=EntrezSystem2.PEntrez.Gene.Gene_ResultsPanel.Gene_RVDocSum	SUPT7L	SUPT7L	48	3.5	1.8	0.4	0.2	0.00049	0.023	0.069	-0.7	-0.4	-0.3	0.1	0.62	0.42	0.082
http://www.ensembl.org/Homo_sapiens/Variation/Summary?v=rs13023194	rs13023194	rs13023194	2	0.77	0.22	0	0.01	5.4e-06	0.85	0.15	0.01	C	G	0.17	http://www.ncbi.nlm.nih.gov/sites/entrez?Db=gene&Cmd=ShowDetailView&TermToSearch=729833&ordinalpos=1&itool=EntrezSystem2.PEntrez.Gene.Gene_ResultsPanel.Gene_RVDocSum	LOC729833	LOC729833	0	http://www.ncbi.nlm.nih.gov/sites/entrez?Db=gene&Cmd=ShowDetailView&TermToSearch=9553&ordinalpos=1&itool=EntrezSystem2.PEntrez.Gene.Gene_ResultsPanel.Gene_RVDocSum	MRPL33	MRPL33	27	http://www.ncbi.nlm.nih.gov/sites/entrez?Db=gene&Cmd=ShowDetailView&TermToSearch=64080&ordinalpos=1&itool=EntrezSystem2.PEntrez.Gene.Gene_ResultsPanel.Gene_RVDocSum	RBKS	RBKS	37	3.5	1.9	0.5	0.1	0.00035	0.022	0.096	-0.6	-0.5	-0.1	0.2	0.82	0.21	0.076
http://www.ensembl.org/Homo_sapiens/Variation/Summary?v=rs13030345	rs13030345	rs13030345	2	0.83	0.17	0	0	7.6e-06	0.84	0.16	0.01	T	G	0.16	http://www.ncbi.nlm.nih.gov/sites/entrez?Db=gene&Cmd=ShowDetailView&TermToSearch=9553&ordinalpos=1&itool=EntrezSystem2.PEntrez.Gene.Gene_ResultsPanel.Gene_RVDocSum	MRPL33	MRPL33	1	http://www.ncbi.nlm.nih.gov/sites/entrez?Db=gene&Cmd=ShowDetailView&TermToSearch=64080&ordinalpos=1&itool=EntrezSystem2.PEntrez.Gene.Gene_ResultsPanel.Gene_RVDocSum	RBKS	RBKS	1	http://www.ncbi.nlm.nih.gov/sites/entrez?Db=gene&Cmd=ShowDetailView&TermToSearch=729833&ordinalpos=1&itool=EntrezSystem2.PEntrez.Gene.Gene_ResultsPanel.Gene_RVDocSum	LOC729833	LOC729833	14	3.4	1.9	0.5	0	0.00035	0.019	0.15	-0.6	-0.4	-0.1	0.2	0.83	0.2	0.077
http://www.ensembl.org/Homo_sapiens/Variation/Summary?v=rs2305929	rs2305929	rs2305929	2	0.84	0.15	0	0.01	1.3e-05	0.72	0.18	0.02	G	A	0.2	http://www.ncbi.nlm.nih.gov/sites/entrez?Db=gene&Cmd=ShowDetailView&TermToSearch=9577&ordinalpos=1&itool=EntrezSystem2.PEntrez.Gene.Gene_ResultsPanel.Gene_RVDocSum	BRE	BRE	0	http://www.ncbi.nlm.nih.gov/sites/entrez?Db=gene&Cmd=ShowDetailView&TermToSearch=64080&ordinalpos=1&itool=EntrezSystem2.PEntrez.Gene.Gene_ResultsPanel.Gene_RVDocSum	RBKS	RBKS	1	http://www.ncbi.nlm.nih.gov/sites/entrez?Db=gene&Cmd=ShowDetailView&TermToSearch=9553&ordinalpos=1&itool=EntrezSystem2.PEntrez.Gene.Gene_ResultsPanel.Gene_RVDocSum	MRPL33	MRPL33	111	3.3	1.8	0.8	-0.1	0.00032	0.0066	0.26	-0.5	-0.3	-0.2	-0.1	0.75	0.36	0.33
http://www.ensembl.org/Homo_sapiens/Variation/Summary?v=rs6544397	rs6544397	rs6544397	2	0.99	0.01	0	0	0.00019	0.23	0.11	-0.04	C	A	0.2	http://www.ncbi.nlm.nih.gov/sites/entrez?Db=gene&Cmd=ShowDetailView&TermToSearch=729984&ordinalpos=1&itool=EntrezSystem2.PEntrez.Gene.Gene_ResultsPanel.Gene_RVDocSum	LOC729984	LOC729984	55	http://www.ncbi.nlm.nih.gov/sites/entrez?Db=gene&Cmd=ShowDetailView&TermToSearch=442013&ordinalpos=1&itool=EntrezSystem2.PEntrez.Gene.Gene_ResultsPanel.Gene_RVDocSum	LOC442013	LOC442013	604	http://www.ncbi.nlm.nih.gov/sites/entrez?Db=gene&Cmd=ShowDetailView&TermToSearch=391370&ordinalpos=1&itool=EntrezSystem2.PEntrez.Gene.Gene_ResultsPanel.Gene_RVDocSum	LOC391370	LOC391370	637	2.1	0.5	0.2	0.6	0.02	0.058	0.017	-0.3	-0.4	-0.2	-0.2	0.93	0.28	0.3
http://www.ensembl.org/Homo_sapiens/Variation/Summary?v=rs10172198	rs10172198	rs10172198	2	0.98	0.02	0	0	0.00012	0.23	0.12	-0.04	G	C	0.21	http://www.ncbi.nlm.nih.gov/sites/entrez?Db=gene&Cmd=ShowDetailView&TermToSearch=729984&ordinalpos=1&itool=EntrezSystem2.PEntrez.Gene.Gene_ResultsPanel.Gene_RVDocSum	LOC729984	LOC729984	57	http://www.ncbi.nlm.nih.gov/sites/entrez?Db=gene&Cmd=ShowDetailView&TermToSearch=442013&ordinalpos=1&itool=EntrezSystem2.PEntrez.Gene.Gene_ResultsPanel.Gene_RVDocSum	LOC442013	LOC442013	602	http://www.ncbi.nlm.nih.gov/sites/entrez?Db=gene&Cmd=ShowDetailView&TermToSearch=391370&ordinalpos=1&itool=EntrezSystem2.PEntrez.Gene.Gene_ResultsPanel.Gene_RVDocSum	LOC391370	LOC391370	636	2.3	0.6	0.3	0.6	0.018	0.039	0.018	-0.3	-0.4	-0.2	-0.2	0.95	0.28	0.28
http://www.ensembl.org/Homo_sapiens/Variation/Summary?v=rs2059301	rs2059301	rs2059301	2	0.99	0.01	0	0	0.00021	0.13	0.12	-0.05	G	T	0.22	http://www.ncbi.nlm.nih.gov/sites/entrez?Db=gene&Cmd=ShowDetailView&TermToSearch=729984&ordinalpos=1&itool=EntrezSystem2.PEntrez.Gene.Gene_ResultsPanel.Gene_RVDocSum	LOC729984	LOC729984	100	http://www.ncbi.nlm.nih.gov/sites/entrez?Db=gene&Cmd=ShowDetailView&TermToSearch=442013&ordinalpos=1&itool=EntrezSystem2.PEntrez.Gene.Gene_ResultsPanel.Gene_RVDocSum	LOC442013	LOC442013	559	http://www.ncbi.nlm.nih.gov/sites/entrez?Db=gene&Cmd=ShowDetailView&TermToSearch=391370&ordinalpos=1&itool=EntrezSystem2.PEntrez.Gene.Gene_ResultsPanel.Gene_RVDocSum	LOC391370	LOC391370	593	2.1	0.5	0.4	0.4	0.024	0.031	0.03	-0.1	-0.4	-0.1	-0.1	0.68	0.2	0.23
http://www.ensembl.org/Homo_sapiens/Variation/Summary?v=rs6722575	rs6722575	rs6722575	2	0.99	0.01	0	0	0.0002	0.97	-0.12	0	T	A	0.24	http://www.ncbi.nlm.nih.gov/sites/entrez?Db=gene&Cmd=ShowDetailView&TermToSearch=129656&ordinalpos=1&itool=EntrezSystem2.PEntrez.Gene.Gene_ResultsPanel.Gene_RVDocSum	LOC129656	LOC129656	434	http://www.ncbi.nlm.nih.gov/sites/entrez?Db=gene&Cmd=ShowDetailView&TermToSearch=51130&ordinalpos=1&itool=EntrezSystem2.PEntrez.Gene.Gene_ResultsPanel.Gene_RVDocSum	ASB3	ASB3	664	http://www.ncbi.nlm.nih.gov/sites/entrez?Db=gene&Cmd=ShowDetailView&TermToSearch=494143&ordinalpos=1&itool=EntrezSystem2.PEntrez.Gene.Gene_ResultsPanel.Gene_RVDocSum	CHAC2	CHAC2	761	2.1	0.9	0.5	0.1	0.0063	0.024	0.09	-0.6	-0.3	-0.3	-0.1	0.45	0.73	0.31
http://www.ensembl.org/Homo_sapiens/Variation/Summary?v=rs11692203	rs11692203	rs11692203	2	0.98	0.02	0	0	0.00011	0.45	0.18	-0.03	C	G	0.15	http://www.ncbi.nlm.nih.gov/sites/entrez?Db=gene&Cmd=ShowDetailView&TermToSearch=440867&ordinalpos=1&itool=EntrezSystem2.PEntrez.Gene.Gene_ResultsPanel.Gene_RVDocSum	FLJ16124	FLJ16124	0	http://www.ncbi.nlm.nih.gov/sites/entrez?Db=gene&Cmd=ShowDetailView&TermToSearch=647162&ordinalpos=1&itool=EntrezSystem2.PEntrez.Gene.Gene_ResultsPanel.Gene_RVDocSum	LOC647162	LOC647162	114	http://www.ncbi.nlm.nih.gov/sites/entrez?Db=gene&Cmd=ShowDetailView&TermToSearch=200734&ordinalpos=1&itool=EntrezSystem2.PEntrez.Gene.Gene_ResultsPanel.Gene_RVDocSum	SPRED2	SPRED2	349	2.2	2	0.4	-0.2	0.00013	0.024	0.59	-0.3	-0.3	0.3	0.1	0.83	0.042	0.12
http://www.ensembl.org/Homo_sapiens/Variation/Summary?v=rs11692231	rs11692231	rs11692231	2	0.98	0.02	0	0	0.00011	0.44	0.18	-0.04	T	C	0.15	http://www.ncbi.nlm.nih.gov/sites/entrez?Db=gene&Cmd=ShowDetailView&TermToSearch=440867&ordinalpos=1&itool=EntrezSystem2.PEntrez.Gene.Gene_ResultsPanel.Gene_RVDocSum	FLJ16124	FLJ16124	0	http://www.ncbi.nlm.nih.gov/sites/entrez?Db=gene&Cmd=ShowDetailView&TermToSearch=647162&ordinalpos=1&itool=EntrezSystem2.PEntrez.Gene.Gene_ResultsPanel.Gene_RVDocSum	LOC647162	LOC647162	114	http://www.ncbi.nlm.nih.gov/sites/entrez?Db=gene&Cmd=ShowDetailView&TermToSearch=200734&ordinalpos=1&itool=EntrezSystem2.PEntrez.Gene.Gene_ResultsPanel.Gene_RVDocSum	SPRED2	SPRED2	350	2.2	2	0.4	-0.2	0.00013	0.024	0.59	-0.3	-0.2	0.3	0.1	0.82	0.041	0.12
http://www.ensembl.org/Homo_sapiens/Variation/Summary?v=rs11682434	rs11682434	rs11682434	2	0.98	0.02	0	0	0.00011	0.45	0.18	-0.03	G	A	0.15	http://www.ncbi.nlm.nih.gov/sites/entrez?Db=gene&Cmd=ShowDetailView&TermToSearch=440867&ordinalpos=1&itool=EntrezSystem2.PEntrez.Gene.Gene_ResultsPanel.Gene_RVDocSum	FLJ16124	FLJ16124	0	http://www.ncbi.nlm.nih.gov/sites/entrez?Db=gene&Cmd=ShowDetailView&TermToSearch=647162&ordinalpos=1&itool=EntrezSystem2.PEntrez.Gene.Gene_ResultsPanel.Gene_RVDocSum	LOC647162	LOC647162	115	http://www.ncbi.nlm.nih.gov/sites/entrez?Db=gene&Cmd=ShowDetailView&TermToSearch=200734&ordinalpos=1&itool=EntrezSystem2.PEntrez.Gene.Gene_ResultsPanel.Gene_RVDocSum	SPRED2	SPRED2	350	2.2	2	0.4	-0.2	0.00013	0.025	0.59	-0.3	-0.3	0.3	0.1	0.82	0.041	0.12
http://www.ensembl.org/Homo_sapiens/Variation/Summary?v=rs11677363	rs11677363	rs11677363	2	0.99	0.01	0	0	0.00019	0.46	0.16	-0.03	C	T	0.15	http://www.ncbi.nlm.nih.gov/sites/entrez?Db=gene&Cmd=ShowDetailView&TermToSearch=440867&ordinalpos=1&itool=EntrezSystem2.PEntrez.Gene.Gene_ResultsPanel.Gene_RVDocSum	FLJ16124	FLJ16124	0	http://www.ncbi.nlm.nih.gov/sites/entrez?Db=gene&Cmd=ShowDetailView&TermToSearch=647162&ordinalpos=1&itool=EntrezSystem2.PEntrez.Gene.Gene_ResultsPanel.Gene_RVDocSum	LOC647162	LOC647162	115	http://www.ncbi.nlm.nih.gov/sites/entrez?Db=gene&Cmd=ShowDetailView&TermToSearch=200734&ordinalpos=1&itool=EntrezSystem2.PEntrez.Gene.Gene_ResultsPanel.Gene_RVDocSum	SPRED2	SPRED2	351	2.1	2	0.4	-0.2	0.00013	0.026	0.63	-0.3	-0.3	0.3	0.1	0.82	0.043	0.11
http://www.ensembl.org/Homo_sapiens/Variation/Summary?v=rs11682069	rs11682069	rs11682069	2	0.97	0.03	0	0	6.6e-05	0.43	0.14	-0.03	G	A	0.16	http://www.ncbi.nlm.nih.gov/sites/entrez?Db=gene&Cmd=ShowDetailView&TermToSearch=440867&ordinalpos=1&itool=EntrezSystem2.PEntrez.Gene.Gene_ResultsPanel.Gene_RVDocSum	FLJ16124	FLJ16124	0	http://www.ncbi.nlm.nih.gov/sites/entrez?Db=gene&Cmd=ShowDetailView&TermToSearch=647162&ordinalpos=1&itool=EntrezSystem2.PEntrez.Gene.Gene_ResultsPanel.Gene_RVDocSum	LOC647162	LOC647162	120	http://www.ncbi.nlm.nih.gov/sites/entrez?Db=gene&Cmd=ShowDetailView&TermToSearch=200734&ordinalpos=1&itool=EntrezSystem2.PEntrez.Gene.Gene_ResultsPanel.Gene_RVDocSum	SPRED2	SPRED2	356	2.5	2.4	0.3	-0.3	6.8e-05	0.043	0.69	-0.4	-0.4	0.4	0.1	0.73	0.037	0.097
http://www.ensembl.org/Homo_sapiens/Variation/Summary?v=rs10198911	rs10198911	rs10198911	2	0.97	0.03	0	0	5.6e-05	0.43	0.14	-0.03	G	A	0.15	http://www.ncbi.nlm.nih.gov/sites/entrez?Db=gene&Cmd=ShowDetailView&TermToSearch=440867&ordinalpos=1&itool=EntrezSystem2.PEntrez.Gene.Gene_ResultsPanel.Gene_RVDocSum	FLJ16124	FLJ16124	0	http://www.ncbi.nlm.nih.gov/sites/entrez?Db=gene&Cmd=ShowDetailView&TermToSearch=647162&ordinalpos=1&itool=EntrezSystem2.PEntrez.Gene.Gene_ResultsPanel.Gene_RVDocSum	LOC647162	LOC647162	125	http://www.ncbi.nlm.nih.gov/sites/entrez?Db=gene&Cmd=ShowDetailView&TermToSearch=200734&ordinalpos=1&itool=EntrezSystem2.PEntrez.Gene.Gene_ResultsPanel.Gene_RVDocSum	SPRED2	SPRED2	360	2.5	2.4	0.2	-0.3	7.7e-05	0.047	0.68	-0.4	-0.4	0.4	0.1	0.71	0.035	0.09
http://www.ensembl.org/Homo_sapiens/Variation/Summary?v=rs11693109	rs11693109	rs11693109	2	0.96	0.04	0	0	4.3e-05	0.43	0.14	-0.03	C	A	0.16	http://www.ncbi.nlm.nih.gov/sites/entrez?Db=gene&Cmd=ShowDetailView&TermToSearch=440867&ordinalpos=1&itool=EntrezSystem2.PEntrez.Gene.Gene_ResultsPanel.Gene_RVDocSum	FLJ16124	FLJ16124	0	http://www.ncbi.nlm.nih.gov/sites/entrez?Db=gene&Cmd=ShowDetailView&TermToSearch=647162&ordinalpos=1&itool=EntrezSystem2.PEntrez.Gene.Gene_ResultsPanel.Gene_RVDocSum	LOC647162	LOC647162	127	http://www.ncbi.nlm.nih.gov/sites/entrez?Db=gene&Cmd=ShowDetailView&TermToSearch=200734&ordinalpos=1&itool=EntrezSystem2.PEntrez.Gene.Gene_ResultsPanel.Gene_RVDocSum	SPRED2	SPRED2	362	2.6	2.4	0.3	-0.2	8.3e-05	0.046	0.65	-0.4	-0.4	0.4	0.1	0.7	0.034	0.083
http://www.ensembl.org/Homo_sapiens/Variation/Summary?v=rs10496130	rs10496130	rs10496130	2	0.96	0.04	0	0	4.4e-05	0.45	0.13	-0.02	C	T	0.17	http://www.ncbi.nlm.nih.gov/sites/entrez?Db=gene&Cmd=ShowDetailView&TermToSearch=440867&ordinalpos=1&itool=EntrezSystem2.PEntrez.Gene.Gene_ResultsPanel.Gene_RVDocSum	FLJ16124	FLJ16124	0	http://www.ncbi.nlm.nih.gov/sites/entrez?Db=gene&Cmd=ShowDetailView&TermToSearch=647162&ordinalpos=1&itool=EntrezSystem2.PEntrez.Gene.Gene_ResultsPanel.Gene_RVDocSum	LOC647162	LOC647162	131	http://www.ncbi.nlm.nih.gov/sites/entrez?Db=gene&Cmd=ShowDetailView&TermToSearch=200734&ordinalpos=1&itool=EntrezSystem2.PEntrez.Gene.Gene_ResultsPanel.Gene_RVDocSum	SPRED2	SPRED2	366	2.6	2.4	0.2	-0.2	9.2e-05	0.06	0.6	-0.4	-0.4	0.4	0.1	0.74	0.033	0.088
http://www.ensembl.org/Homo_sapiens/Variation/Summary?v=rs13396492	rs13396492	rs13396492	2	0.97	0.03	0	0	4.8e-05	0.41	0.13	-0.03	A	G	0.17	http://www.ncbi.nlm.nih.gov/sites/entrez?Db=gene&Cmd=ShowDetailView&TermToSearch=440867&ordinalpos=1&itool=EntrezSystem2.PEntrez.Gene.Gene_ResultsPanel.Gene_RVDocSum	FLJ16124	FLJ16124	0	http://www.ncbi.nlm.nih.gov/sites/entrez?Db=gene&Cmd=ShowDetailView&TermToSearch=647162&ordinalpos=1&itool=EntrezSystem2.PEntrez.Gene.Gene_ResultsPanel.Gene_RVDocSum	LOC647162	LOC647162	131	http://www.ncbi.nlm.nih.gov/sites/entrez?Db=gene&Cmd=ShowDetailView&TermToSearch=200734&ordinalpos=1&itool=EntrezSystem2.PEntrez.Gene.Gene_ResultsPanel.Gene_RVDocSum	SPRED2	SPRED2	366	2.6	2.4	0.2	-0.2	0.0001	0.062	0.59	-0.4	-0.4	0.4	0.1	0.67	0.034	0.092
http://www.ensembl.org/Homo_sapiens/Variation/Summary?v=rs6727797	rs6727797	rs6727797	2	0.96	0.04	0	0	3.7e-05	0.41	0.13	-0.03	C	T	0.17	http://www.ncbi.nlm.nih.gov/sites/entrez?Db=gene&Cmd=ShowDetailView&TermToSearch=440867&ordinalpos=1&itool=EntrezSystem2.PEntrez.Gene.Gene_ResultsPanel.Gene_RVDocSum	FLJ16124	FLJ16124	0	http://www.ncbi.nlm.nih.gov/sites/entrez?Db=gene&Cmd=ShowDetailView&TermToSearch=647162&ordinalpos=1&itool=EntrezSystem2.PEntrez.Gene.Gene_ResultsPanel.Gene_RVDocSum	LOC647162	LOC647162	132	http://www.ncbi.nlm.nih.gov/sites/entrez?Db=gene&Cmd=ShowDetailView&TermToSearch=200734&ordinalpos=1&itool=EntrezSystem2.PEntrez.Gene.Gene_ResultsPanel.Gene_RVDocSum	SPRED2	SPRED2	367	2.7	2.4	0.1	-0.2	9.9e-05	0.072	0.41	-0.4	-0.4	0.3	0	0.66	0.045	0.13
http://www.ensembl.org/Homo_sapiens/Variation/Summary?v=rs13406620	rs13406620	rs13406620	2	0.97	0.03	0	0	5.8e-05	0.4	0.13	-0.03	T	C	0.17	http://www.ncbi.nlm.nih.gov/sites/entrez?Db=gene&Cmd=ShowDetailView&TermToSearch=440867&ordinalpos=1&itool=EntrezSystem2.PEntrez.Gene.Gene_ResultsPanel.Gene_RVDocSum	FLJ16124	FLJ16124	0	http://www.ncbi.nlm.nih.gov/sites/entrez?Db=gene&Cmd=ShowDetailView&TermToSearch=647162&ordinalpos=1&itool=EntrezSystem2.PEntrez.Gene.Gene_ResultsPanel.Gene_RVDocSum	LOC647162	LOC647162	133	http://www.ncbi.nlm.nih.gov/sites/entrez?Db=gene&Cmd=ShowDetailView&TermToSearch=200734&ordinalpos=1&itool=EntrezSystem2.PEntrez.Gene.Gene_ResultsPanel.Gene_RVDocSum	SPRED2	SPRED2	369	2.5	2.4	0.2	-0.3	0.0001	0.063	0.62	-0.4	-0.4	0.4	0.1	0.64	0.034	0.091
http://www.ensembl.org/Homo_sapiens/Variation/Summary?v=rs4608564	rs4608564	rs4608564	2	0.98	0.02	0	0	0.00018	0.72	-0.14	0.01	T	C	0.12	http://www.ncbi.nlm.nih.gov/sites/entrez?Db=gene&Cmd=ShowDetailView&TermToSearch=84168&ordinalpos=1&itool=EntrezSystem2.PEntrez.Gene.Gene_ResultsPanel.Gene_RVDocSum	ANTXR1	ANTXR1	0	http://www.ncbi.nlm.nih.gov/sites/entrez?Db=gene&Cmd=ShowDetailView&TermToSearch=56287&ordinalpos=1&itool=EntrezSystem2.PEntrez.Gene.Gene_ResultsPanel.Gene_RVDocSum	GKN1	GKN1	59	http://www.ncbi.nlm.nih.gov/sites/entrez?Db=gene&Cmd=ShowDetailView&TermToSearch=200504&ordinalpos=1&itool=EntrezSystem2.PEntrez.Gene.Gene_ResultsPanel.Gene_RVDocSum	GDDR	GDDR	87	2.4	1.9	0	-0.1	0.00049	0.14	0.3	-0.5	-0.3	-0.3	-0.2	0.38	0.95	0.45
http://www.ensembl.org/Homo_sapiens/Variation/Summary?v=rs4366940	rs4366940	rs4366940	2	0.89	0.1	0	0.01	1.2e-05	0.1	-0.24	0.09	A	G	0.05	http://www.ncbi.nlm.nih.gov/sites/entrez?Db=gene&Cmd=ShowDetailView&TermToSearch=84168&ordinalpos=1&itool=EntrezSystem2.PEntrez.Gene.Gene_ResultsPanel.Gene_RVDocSum	ANTXR1	ANTXR1	0	http://www.ncbi.nlm.nih.gov/sites/entrez?Db=gene&Cmd=ShowDetailView&TermToSearch=56287&ordinalpos=1&itool=EntrezSystem2.PEntrez.Gene.Gene_ResultsPanel.Gene_RVDocSum	GKN1	GKN1	59	http://www.ncbi.nlm.nih.gov/sites/entrez?Db=gene&Cmd=ShowDetailView&TermToSearch=200504&ordinalpos=1&itool=EntrezSystem2.PEntrez.Gene.Gene_ResultsPanel.Gene_RVDocSum	GDDR	GDDR	87	3.1	2.7	-0.1	0.1	2.7e-05	0.26	0.13	0	0.1	-0.1	-0.2	0.1	0.44	0.97
http://www.ensembl.org/Homo_sapiens/Variation/Summary?v=rs12465132	rs12465132	rs12465132	2	0.95	0.05	0	0	3.2e-05	0.12	-0.22	0.08	A	G	0.05	http://www.ncbi.nlm.nih.gov/sites/entrez?Db=gene&Cmd=ShowDetailView&TermToSearch=84168&ordinalpos=1&itool=EntrezSystem2.PEntrez.Gene.Gene_ResultsPanel.Gene_RVDocSum	ANTXR1	ANTXR1	0	http://www.ncbi.nlm.nih.gov/sites/entrez?Db=gene&Cmd=ShowDetailView&TermToSearch=56287&ordinalpos=1&itool=EntrezSystem2.PEntrez.Gene.Gene_ResultsPanel.Gene_RVDocSum	GKN1	GKN1	62	http://www.ncbi.nlm.nih.gov/sites/entrez?Db=gene&Cmd=ShowDetailView&TermToSearch=200504&ordinalpos=1&itool=EntrezSystem2.PEntrez.Gene.Gene_ResultsPanel.Gene_RVDocSum	GDDR	GDDR	90	2.7	2.5	-0.1	0	4.6e-05	0.29	0.19	0	0.1	-0.1	-0.2	0.1	0.4	0.8
http://www.ensembl.org/Homo_sapiens/Variation/Summary?v=rs12465994	rs12465994	rs12465994	2	0.93	0.06	0	0.01	2e-05	0.1	-0.23	0.09	A	G	0.05	http://www.ncbi.nlm.nih.gov/sites/entrez?Db=gene&Cmd=ShowDetailView&TermToSearch=84168&ordinalpos=1&itool=EntrezSystem2.PEntrez.Gene.Gene_ResultsPanel.Gene_RVDocSum	ANTXR1	ANTXR1	0	http://www.ncbi.nlm.nih.gov/sites/entrez?Db=gene&Cmd=ShowDetailView&TermToSearch=56287&ordinalpos=1&itool=EntrezSystem2.PEntrez.Gene.Gene_ResultsPanel.Gene_RVDocSum	GKN1	GKN1	62	http://www.ncbi.nlm.nih.gov/sites/entrez?Db=gene&Cmd=ShowDetailView&TermToSearch=200504&ordinalpos=1&itool=EntrezSystem2.PEntrez.Gene.Gene_ResultsPanel.Gene_RVDocSum	GDDR	GDDR	90	2.9	2.4	-0.1	0.1	4.6e-05	0.26	0.14	0	0.1	-0.1	-0.2	0.1	0.44	0.98
http://www.ensembl.org/Homo_sapiens/Variation/Summary?v=rs11887395	rs11887395	rs11887395	2	0.99	0.01	0	0	0.00033	0.79	-0.13	0.01	A	G	0.12	http://www.ncbi.nlm.nih.gov/sites/entrez?Db=gene&Cmd=ShowDetailView&TermToSearch=84168&ordinalpos=1&itool=EntrezSystem2.PEntrez.Gene.Gene_ResultsPanel.Gene_RVDocSum	ANTXR1	ANTXR1	0	http://www.ncbi.nlm.nih.gov/sites/entrez?Db=gene&Cmd=ShowDetailView&TermToSearch=56287&ordinalpos=1&itool=EntrezSystem2.PEntrez.Gene.Gene_ResultsPanel.Gene_RVDocSum	GKN1	GKN1	63	http://www.ncbi.nlm.nih.gov/sites/entrez?Db=gene&Cmd=ShowDetailView&TermToSearch=200504&ordinalpos=1&itool=EntrezSystem2.PEntrez.Gene.Gene_ResultsPanel.Gene_RVDocSum	GDDR	GDDR	91	2.2	1.8	0	-0.1	0.00088	0.14	0.35	-0.5	-0.3	-0.3	-0.2	0.42	0.96	0.41
http://www.ensembl.org/Homo_sapiens/Variation/Summary?v=rs11126214	rs11126214	rs11126214	2	0.92	0.07	0	0	1.6e-05	0.39	-0.25	0.05	T	C	0.07	http://www.ncbi.nlm.nih.gov/sites/entrez?Db=gene&Cmd=ShowDetailView&TermToSearch=84168&ordinalpos=1&itool=EntrezSystem2.PEntrez.Gene.Gene_ResultsPanel.Gene_RVDocSum	ANTXR1	ANTXR1	0	http://www.ncbi.nlm.nih.gov/sites/entrez?Db=gene&Cmd=ShowDetailView&TermToSearch=56287&ordinalpos=1&itool=EntrezSystem2.PEntrez.Gene.Gene_ResultsPanel.Gene_RVDocSum	GKN1	GKN1	64	http://www.ncbi.nlm.nih.gov/sites/entrez?Db=gene&Cmd=ShowDetailView&TermToSearch=200504&ordinalpos=1&itool=EntrezSystem2.PEntrez.Gene.Gene_ResultsPanel.Gene_RVDocSum	GDDR	GDDR	92	2.9	2.2	0.5	-0.1	8.7e-05	0.019	0.65	-0.3	0.2	-0.2	-0.1	0.073	0.76	0.57
http://www.ensembl.org/Homo_sapiens/Variation/Summary?v=rs11900784	rs11900784	rs11900784	2	0.99	0.01	0	0	0.00034	0.78	-0.13	0.01	T	A	0.12	http://www.ncbi.nlm.nih.gov/sites/entrez?Db=gene&Cmd=ShowDetailView&TermToSearch=84168&ordinalpos=1&itool=EntrezSystem2.PEntrez.Gene.Gene_ResultsPanel.Gene_RVDocSum	ANTXR1	ANTXR1	0	http://www.ncbi.nlm.nih.gov/sites/entrez?Db=gene&Cmd=ShowDetailView&TermToSearch=56287&ordinalpos=1&itool=EntrezSystem2.PEntrez.Gene.Gene_ResultsPanel.Gene_RVDocSum	GKN1	GKN1	64	http://www.ncbi.nlm.nih.gov/sites/entrez?Db=gene&Cmd=ShowDetailView&TermToSearch=200504&ordinalpos=1&itool=EntrezSystem2.PEntrez.Gene.Gene_ResultsPanel.Gene_RVDocSum	GDDR	GDDR	92	2.2	1.8	0	-0.1	0.0009	0.14	0.34	-0.5	-0.3	-0.4	-0.2	0.43	0.95	0.42
http://www.ensembl.org/Homo_sapiens/Variation/Summary?v=rs4618092	rs4618092	rs4618092	2	0.99	0.01	0	0	0.00027	0.55	-0.15	0.02	C	T	0.09	http://www.ncbi.nlm.nih.gov/sites/entrez?Db=gene&Cmd=ShowDetailView&TermToSearch=84168&ordinalpos=1&itool=EntrezSystem2.PEntrez.Gene.Gene_ResultsPanel.Gene_RVDocSum	ANTXR1	ANTXR1	0	http://www.ncbi.nlm.nih.gov/sites/entrez?Db=gene&Cmd=ShowDetailView&TermToSearch=56287&ordinalpos=1&itool=EntrezSystem2.PEntrez.Gene.Gene_ResultsPanel.Gene_RVDocSum	GKN1	GKN1	65	http://www.ncbi.nlm.nih.gov/sites/entrez?Db=gene&Cmd=ShowDetailView&TermToSearch=200504&ordinalpos=1&itool=EntrezSystem2.PEntrez.Gene.Gene_ResultsPanel.Gene_RVDocSum	GDDR	GDDR	93	2.2	1.3	-0.2	0.5	0.0023	0.37	0.021	-0.4	-0.4	-0.2	-0.2	0.66	0.44	0.7
http://www.ensembl.org/Homo_sapiens/Variation/Summary?v=rs4255990	rs4255990	rs4255990	2	0.98	0.02	0	0	0.00012	0.38	-0.19	0.04	C	T	0.08	http://www.ncbi.nlm.nih.gov/sites/entrez?Db=gene&Cmd=ShowDetailView&TermToSearch=84168&ordinalpos=1&itool=EntrezSystem2.PEntrez.Gene.Gene_ResultsPanel.Gene_RVDocSum	ANTXR1	ANTXR1	0	http://www.ncbi.nlm.nih.gov/sites/entrez?Db=gene&Cmd=ShowDetailView&TermToSearch=56287&ordinalpos=1&itool=EntrezSystem2.PEntrez.Gene.Gene_ResultsPanel.Gene_RVDocSum	GKN1	GKN1	66	http://www.ncbi.nlm.nih.gov/sites/entrez?Db=gene&Cmd=ShowDetailView&TermToSearch=200504&ordinalpos=1&itool=EntrezSystem2.PEntrez.Gene.Gene_ResultsPanel.Gene_RVDocSum	GDDR	GDDR	94	2.4	1.6	-0.1	0.2	0.00066	0.24	0.076	-0.3	-0.2	-0.2	-0.2	0.32	0.61	0.76
http://www.ensembl.org/Homo_sapiens/Variation/Summary?v=rs6546476	rs6546476	rs6546476	2	0.98	0.02	0	0	0.00022	0.72	-0.14	0.01	T	C	0.11	http://www.ncbi.nlm.nih.gov/sites/entrez?Db=gene&Cmd=ShowDetailView&TermToSearch=84168&ordinalpos=1&itool=EntrezSystem2.PEntrez.Gene.Gene_ResultsPanel.Gene_RVDocSum	ANTXR1	ANTXR1	0	http://www.ncbi.nlm.nih.gov/sites/entrez?Db=gene&Cmd=ShowDetailView&TermToSearch=56287&ordinalpos=1&itool=EntrezSystem2.PEntrez.Gene.Gene_ResultsPanel.Gene_RVDocSum	GKN1	GKN1	71	http://www.ncbi.nlm.nih.gov/sites/entrez?Db=gene&Cmd=ShowDetailView&TermToSearch=200504&ordinalpos=1&itool=EntrezSystem2.PEntrez.Gene.Gene_ResultsPanel.Gene_RVDocSum	GDDR	GDDR	99	2.3	2	-0.1	-0.1	0.00037	0.16	0.24	-0.5	-0.1	-0.4	-0.2	0.2	0.78	0.51
http://www.ensembl.org/Homo_sapiens/Variation/Summary?v=rs7579629	rs7579629	rs7579629	2	0.95	0.05	0	0	2.7e-05	0.16	-0.25	0.08	G	C	0.05	http://www.ncbi.nlm.nih.gov/sites/entrez?Db=gene&Cmd=ShowDetailView&TermToSearch=84168&ordinalpos=1&itool=EntrezSystem2.PEntrez.Gene.Gene_ResultsPanel.Gene_RVDocSum	ANTXR1	ANTXR1	0	http://www.ncbi.nlm.nih.gov/sites/entrez?Db=gene&Cmd=ShowDetailView&TermToSearch=56287&ordinalpos=1&itool=EntrezSystem2.PEntrez.Gene.Gene_ResultsPanel.Gene_RVDocSum	GKN1	GKN1	74	http://www.ncbi.nlm.nih.gov/sites/entrez?Db=gene&Cmd=ShowDetailView&TermToSearch=200504&ordinalpos=1&itool=EntrezSystem2.PEntrez.Gene.Gene_ResultsPanel.Gene_RVDocSum	GDDR	GDDR	102	2.8	2.3	-0.1	0.1	6.4e-05	0.35	0.092	-0.1	0	-0.2	-0.1	0.14	0.56	0.91
http://www.ensembl.org/Homo_sapiens/Variation/Summary?v=rs12464309	rs12464309	rs12464309	2	0.96	0.04	0	0	5.4e-05	0.53	-0.18	0.03	T	G	0.1	http://www.ncbi.nlm.nih.gov/sites/entrez?Db=gene&Cmd=ShowDetailView&TermToSearch=84168&ordinalpos=1&itool=EntrezSystem2.PEntrez.Gene.Gene_ResultsPanel.Gene_RVDocSum	ANTXR1	ANTXR1	0	http://www.ncbi.nlm.nih.gov/sites/entrez?Db=gene&Cmd=ShowDetailView&TermToSearch=56287&ordinalpos=1&itool=EntrezSystem2.PEntrez.Gene.Gene_ResultsPanel.Gene_RVDocSum	GKN1	GKN1	76	http://www.ncbi.nlm.nih.gov/sites/entrez?Db=gene&Cmd=ShowDetailView&TermToSearch=200504&ordinalpos=1&itool=EntrezSystem2.PEntrez.Gene.Gene_ResultsPanel.Gene_RVDocSum	GDDR	GDDR	104	2.7	2.5	0	-0.1	6.6e-05	0.12	0.38	-0.4	-0.1	-0.3	-0.2	0.22	0.92	0.49
http://www.ensembl.org/Homo_sapiens/Variation/Summary?v=rs12473368	rs12473368	rs12473368	2	0.98	0.02	0	0	5.6e-05	0.28	-0.35	0.09	C	G	0.05	http://www.ncbi.nlm.nih.gov/sites/entrez?Db=gene&Cmd=ShowDetailView&TermToSearch=84168&ordinalpos=1&itool=EntrezSystem2.PEntrez.Gene.Gene_ResultsPanel.Gene_RVDocSum	ANTXR1	ANTXR1	0	http://www.ncbi.nlm.nih.gov/sites/entrez?Db=gene&Cmd=ShowDetailView&TermToSearch=56287&ordinalpos=1&itool=EntrezSystem2.PEntrez.Gene.Gene_ResultsPanel.Gene_RVDocSum	GKN1	GKN1	84	http://www.ncbi.nlm.nih.gov/sites/entrez?Db=gene&Cmd=ShowDetailView&TermToSearch=200504&ordinalpos=1&itool=EntrezSystem2.PEntrez.Gene.Gene_ResultsPanel.Gene_RVDocSum	GDDR	GDDR	112	2.3	2	0	0	8.8e-05	0.28	0.19	-0.1	0	-0.1	-0.1	0.19	0.87	0.99
http://www.ensembl.org/Homo_sapiens/Variation/Summary?v=rs12614131	rs12614131	rs12614131	2	0.99	0.01	0	0	0.00012	0.43	-0.22	0.05	C	T	0.06	http://www.ncbi.nlm.nih.gov/sites/entrez?Db=gene&Cmd=ShowDetailView&TermToSearch=23550&ordinalpos=1&itool=EntrezSystem2.PEntrez.Gene.Gene_ResultsPanel.Gene_RVDocSum	PSD4	PSD4	1	http://www.ncbi.nlm.nih.gov/sites/entrez?Db=gene&Cmd=ShowDetailView&TermToSearch=3557&ordinalpos=1&itool=EntrezSystem2.PEntrez.Gene.Gene_ResultsPanel.Gene_RVDocSum	IL1RN	IL1RN	39	http://www.ncbi.nlm.nih.gov/sites/entrez?Db=gene&Cmd=ShowDetailView&TermToSearch=7849&ordinalpos=1&itool=EntrezSystem2.PEntrez.Gene.Gene_ResultsPanel.Gene_RVDocSum	PAX8	PAX8	43	2.2	1.3	0.5	-0.1	0.0013	0.016	0.66	-0.3	-0.3	-0.1	-0.1	0.83	0.4	0.6
http://www.ensembl.org/Homo_sapiens/Variation/Summary?v=rs17392176	rs17392176	rs17392176	2	0.96	0.04	0	0	4.7e-05	0.32	-0.1	-0.03	T	C	0.3	http://www.ncbi.nlm.nih.gov/sites/entrez?Db=gene&Cmd=ShowDetailView&TermToSearch=129684&ordinalpos=1&itool=EntrezSystem2.PEntrez.Gene.Gene_ResultsPanel.Gene_RVDocSum	CNTNAP5	CNTNAP5	0	http://www.ncbi.nlm.nih.gov/sites/entrez?Db=gene&Cmd=ShowDetailView&TermToSearch=NA&ordinalpos=1&itool=EntrezSystem2.PEntrez.Gene.Gene_ResultsPanel.Gene_RVDocSum	NA	NA	NA	http://www.ncbi.nlm.nih.gov/sites/entrez?Db=gene&Cmd=ShowDetailView&TermToSearch=NA&ordinalpos=1&itool=EntrezSystem2.PEntrez.Gene.Gene_ResultsPanel.Gene_RVDocSum	NA	NA	NA	2.6	2.6	0.1	-0.3	7.1e-05	0.062	0.66	-0.5	0	-0.1	-0.2	0.079	0.3	0.34
http://www.ensembl.org/Homo_sapiens/Variation/Summary?v=rs1504024	rs1504024	rs1504024	2	0.99	0.01	0	0	0.0002	0.25	-0.13	-0.04	G	A	0.2	http://www.ncbi.nlm.nih.gov/sites/entrez?Db=gene&Cmd=ShowDetailView&TermToSearch=129684&ordinalpos=1&itool=EntrezSystem2.PEntrez.Gene.Gene_ResultsPanel.Gene_RVDocSum	CNTNAP5	CNTNAP5	0	http://www.ncbi.nlm.nih.gov/sites/entrez?Db=gene&Cmd=ShowDetailView&TermToSearch=NA&ordinalpos=1&itool=EntrezSystem2.PEntrez.Gene.Gene_ResultsPanel.Gene_RVDocSum	NA	NA	NA	http://www.ncbi.nlm.nih.gov/sites/entrez?Db=gene&Cmd=ShowDetailView&TermToSearch=NA&ordinalpos=1&itool=EntrezSystem2.PEntrez.Gene.Gene_ResultsPanel.Gene_RVDocSum	NA	NA	NA	2.1	1.3	0.4	-0.2	0.0019	0.029	0.53	-0.3	0.1	-0.2	-0.2	0.069	0.53	0.55
http://www.ensembl.org/Homo_sapiens/Variation/Summary?v=rs2901331	rs2901331	rs2901331	2	0.78	0.21	0	0.01	5.5e-06	0.27	-0.12	-0.03	A	G	0.31	http://www.ncbi.nlm.nih.gov/sites/entrez?Db=gene&Cmd=ShowDetailView&TermToSearch=129684&ordinalpos=1&itool=EntrezSystem2.PEntrez.Gene.Gene_ResultsPanel.Gene_RVDocSum	CNTNAP5	CNTNAP5	0	http://www.ncbi.nlm.nih.gov/sites/entrez?Db=gene&Cmd=ShowDetailView&TermToSearch=NA&ordinalpos=1&itool=EntrezSystem2.PEntrez.Gene.Gene_ResultsPanel.Gene_RVDocSum	NA	NA	NA	http://www.ncbi.nlm.nih.gov/sites/entrez?Db=gene&Cmd=ShowDetailView&TermToSearch=NA&ordinalpos=1&itool=EntrezSystem2.PEntrez.Gene.Gene_ResultsPanel.Gene_RVDocSum	NA	NA	NA	3.5	2.6	0.4	-0.2	6.1e-05	0.023	0.32	-0.5	0.1	-0.1	-0.2	0.061	0.35	0.37
http://www.ensembl.org/Homo_sapiens/Variation/Summary?v=rs6739605	rs6739605	rs6739605	2	0.9	0.1	0	0	1.4e-05	0.23	-0.12	-0.03	C	A	0.32	http://www.ncbi.nlm.nih.gov/sites/entrez?Db=gene&Cmd=ShowDetailView&TermToSearch=129684&ordinalpos=1&itool=EntrezSystem2.PEntrez.Gene.Gene_ResultsPanel.Gene_RVDocSum	CNTNAP5	CNTNAP5	0	http://www.ncbi.nlm.nih.gov/sites/entrez?Db=gene&Cmd=ShowDetailView&TermToSearch=NA&ordinalpos=1&itool=EntrezSystem2.PEntrez.Gene.Gene_ResultsPanel.Gene_RVDocSum	NA	NA	NA	http://www.ncbi.nlm.nih.gov/sites/entrez?Db=gene&Cmd=ShowDetailView&TermToSearch=NA&ordinalpos=1&itool=EntrezSystem2.PEntrez.Gene.Gene_ResultsPanel.Gene_RVDocSum	NA	NA	NA	3.1	2.6	0.3	-0.3	5.8e-05	0.033	0.52	-0.4	0.1	-0.2	-0.2	0.062	0.4	0.33
http://www.ensembl.org/Homo_sapiens/Variation/Summary?v=rs17320347	rs17320347	rs17320347	2	0.9	0.1	0	0	1.4e-05	0.23	-0.12	-0.03	A	G	0.32	http://www.ncbi.nlm.nih.gov/sites/entrez?Db=gene&Cmd=ShowDetailView&TermToSearch=129684&ordinalpos=1&itool=EntrezSystem2.PEntrez.Gene.Gene_ResultsPanel.Gene_RVDocSum	CNTNAP5	CNTNAP5	0	http://www.ncbi.nlm.nih.gov/sites/entrez?Db=gene&Cmd=ShowDetailView&TermToSearch=NA&ordinalpos=1&itool=EntrezSystem2.PEntrez.Gene.Gene_ResultsPanel.Gene_RVDocSum	NA	NA	NA	http://www.ncbi.nlm.nih.gov/sites/entrez?Db=gene&Cmd=ShowDetailView&TermToSearch=NA&ordinalpos=1&itool=EntrezSystem2.PEntrez.Gene.Gene_ResultsPanel.Gene_RVDocSum	NA	NA	NA	3.1	2.6	0.3	-0.3	5.7e-05	0.033	0.52	-0.4	0.1	-0.2	-0.2	0.061	0.4	0.33
http://www.ensembl.org/Homo_sapiens/Variation/Summary?v=rs17016212	rs17016212	rs17016212	2	0.98	0.02	0	0	9.5e-05	0.79	0.19	0.01	T	C	0.07	http://www.ncbi.nlm.nih.gov/sites/entrez?Db=gene&Cmd=ShowDetailView&TermToSearch=9394&ordinalpos=1&itool=EntrezSystem2.PEntrez.Gene.Gene_ResultsPanel.Gene_RVDocSum	HS6ST1	HS6ST1	59	http://www.ncbi.nlm.nih.gov/sites/entrez?Db=gene&Cmd=ShowDetailView&TermToSearch=56886&ordinalpos=1&itool=EntrezSystem2.PEntrez.Gene.Gene_ResultsPanel.Gene_RVDocSum	UGCGL1	UGCGL1	186	http://www.ncbi.nlm.nih.gov/sites/entrez?Db=gene&Cmd=ShowDetailView&TermToSearch=79595&ordinalpos=1&itool=EntrezSystem2.PEntrez.Gene.Gene_ResultsPanel.Gene_RVDocSum	SAP130	SAP130	350	2.3	0.8	1.1	-0.2	0.006	0.002	0.7	-0.4	-0.1	-0.2	-0.1	0.17	0.39	0.44
http://www.ensembl.org/Homo_sapiens/Variation/Summary?v=rs13424910	rs13424910	rs13424910	2	0.99	0.01	0	0	0.00014	0.51	0.21	0.04	T	C	0.09	http://www.ncbi.nlm.nih.gov/sites/entrez?Db=gene&Cmd=ShowDetailView&TermToSearch=9394&ordinalpos=1&itool=EntrezSystem2.PEntrez.Gene.Gene_ResultsPanel.Gene_RVDocSum	HS6ST1	HS6ST1	127	http://www.ncbi.nlm.nih.gov/sites/entrez?Db=gene&Cmd=ShowDetailView&TermToSearch=56886&ordinalpos=1&itool=EntrezSystem2.PEntrez.Gene.Gene_ResultsPanel.Gene_RVDocSum	UGCGL1	UGCGL1	254	http://www.ncbi.nlm.nih.gov/sites/entrez?Db=gene&Cmd=ShowDetailView&TermToSearch=79595&ordinalpos=1&itool=EntrezSystem2.PEntrez.Gene.Gene_ResultsPanel.Gene_RVDocSum	SAP130	SAP130	418	2.1	0.7	0.5	0	0.0089	0.018	0.15	-0.3	0.1	-0.2	-0.1	0.11	0.66	0.74
http://www.ensembl.org/Homo_sapiens/Variation/Summary?v=rs7596606	rs7596606	rs7596606	2	0.99	0.01	0	0	0.00032	0.92	0.09	0	A	G	0.26	http://www.ncbi.nlm.nih.gov/sites/entrez?Db=gene&Cmd=ShowDetailView&TermToSearch=53353&ordinalpos=1&itool=EntrezSystem2.PEntrez.Gene.Gene_ResultsPanel.Gene_RVDocSum	LRP1B	LRP1B	110	http://www.ncbi.nlm.nih.gov/sites/entrez?Db=gene&Cmd=ShowDetailView&TermToSearch=730114&ordinalpos=1&itool=EntrezSystem2.PEntrez.Gene.Gene_ResultsPanel.Gene_RVDocSum	LOC730114	LOC730114	302	http://www.ncbi.nlm.nih.gov/sites/entrez?Db=gene&Cmd=ShowDetailView&TermToSearch=8942&ordinalpos=1&itool=EntrezSystem2.PEntrez.Gene.Gene_ResultsPanel.Gene_RVDocSum	KYNU	KYNU	636	2.1	1.5	-0.4	1.2	0.00086	0.9	0.0024	-0.7	-0.4	-0.4	-0.3	0.43	0.5	0.86
http://www.ensembl.org/Homo_sapiens/Variation/Summary?v=rs1547596	rs1547596	rs1547596	2	0.96	0	0	0.04	0.088	3.1e-06	-0.06	0.16	G	A	0.4	http://www.ncbi.nlm.nih.gov/sites/entrez?Db=gene&Cmd=ShowDetailView&TermToSearch=92&ordinalpos=1&itool=EntrezSystem2.PEntrez.Gene.Gene_ResultsPanel.Gene_RVDocSum	ACVR2A	ACVR2A	147	http://www.ncbi.nlm.nih.gov/sites/entrez?Db=gene&Cmd=ShowDetailView&TermToSearch=5000&ordinalpos=1&itool=EntrezSystem2.PEntrez.Gene.Gene_ResultsPanel.Gene_RVDocSum	ORC4L	ORC4L	236	http://www.ncbi.nlm.nih.gov/sites/entrez?Db=gene&Cmd=ShowDetailView&TermToSearch=647065&ordinalpos=1&itool=EntrezSystem2.PEntrez.Gene.Gene_ResultsPanel.Gene_RVDocSum	LOC647065	LOC647065	323	0	-0.3	-0.3	0.4	0.33	0.71	0.032	3.7	1.5	1.4	-0.1	0.00086	0.0012	0.29
http://www.ensembl.org/Homo_sapiens/Variation/Summary?v=rs6735022	rs6735022	rs6735022	2	0.82	0	0.02	0.16	0.083	6.5e-07	-0.04	0.12	T	C	0.42	http://www.ncbi.nlm.nih.gov/sites/entrez?Db=gene&Cmd=ShowDetailView&TermToSearch=92&ordinalpos=1&itool=EntrezSystem2.PEntrez.Gene.Gene_ResultsPanel.Gene_RVDocSum	ACVR2A	ACVR2A	131	http://www.ncbi.nlm.nih.gov/sites/entrez?Db=gene&Cmd=ShowDetailView&TermToSearch=5000&ordinalpos=1&itool=EntrezSystem2.PEntrez.Gene.Gene_ResultsPanel.Gene_RVDocSum	ORC4L	ORC4L	220	http://www.ncbi.nlm.nih.gov/sites/entrez?Db=gene&Cmd=ShowDetailView&TermToSearch=647065&ordinalpos=1&itool=EntrezSystem2.PEntrez.Gene.Gene_ResultsPanel.Gene_RVDocSum	LOC647065	LOC647065	306	-0.1	-0.5	-0.4	0.3	0.42	0.55	0.038	4.5	1.3	2	0	0.0018	0.00024	0.12
http://www.ensembl.org/Homo_sapiens/Variation/Summary?v=rs7584099	rs7584099	rs7584099	2	0.78	0	0.03	0.19	0.075	5.4e-07	-0.04	0.12	G	A	0.41	http://www.ncbi.nlm.nih.gov/sites/entrez?Db=gene&Cmd=ShowDetailView&TermToSearch=92&ordinalpos=1&itool=EntrezSystem2.PEntrez.Gene.Gene_ResultsPanel.Gene_RVDocSum	ACVR2A	ACVR2A	124	http://www.ncbi.nlm.nih.gov/sites/entrez?Db=gene&Cmd=ShowDetailView&TermToSearch=5000&ordinalpos=1&itool=EntrezSystem2.PEntrez.Gene.Gene_ResultsPanel.Gene_RVDocSum	ORC4L	ORC4L	213	http://www.ncbi.nlm.nih.gov/sites/entrez?Db=gene&Cmd=ShowDetailView&TermToSearch=647065&ordinalpos=1&itool=EntrezSystem2.PEntrez.Gene.Gene_ResultsPanel.Gene_RVDocSum	LOC647065	LOC647065	299	-0.1	-0.5	-0.4	0.4	0.43	0.55	0.028	4.5	1.3	2.1	0	0.0018	0.00018	0.13
http://www.ensembl.org/Homo_sapiens/Variation/Summary?v=rs4662545	rs4662545	rs4662545	2	0.8	0	0.03	0.17	0.078	5.7e-07	-0.04	0.12	C	T	0.41	http://www.ncbi.nlm.nih.gov/sites/entrez?Db=gene&Cmd=ShowDetailView&TermToSearch=92&ordinalpos=1&itool=EntrezSystem2.PEntrez.Gene.Gene_ResultsPanel.Gene_RVDocSum	ACVR2A	ACVR2A	123	http://www.ncbi.nlm.nih.gov/sites/entrez?Db=gene&Cmd=ShowDetailView&TermToSearch=5000&ordinalpos=1&itool=EntrezSystem2.PEntrez.Gene.Gene_ResultsPanel.Gene_RVDocSum	ORC4L	ORC4L	212	http://www.ncbi.nlm.nih.gov/sites/entrez?Db=gene&Cmd=ShowDetailView&TermToSearch=647065&ordinalpos=1&itool=EntrezSystem2.PEntrez.Gene.Gene_ResultsPanel.Gene_RVDocSum	LOC647065	LOC647065	298	-0.1	-0.5	-0.4	0.4	0.44	0.55	0.029	4.5	1.2	2.1	0	0.002	0.00017	0.13
http://www.ensembl.org/Homo_sapiens/Variation/Summary?v=rs17678220	rs17678220	rs17678220	2	0.8	0	0.03	0.17	0.078	5.6e-07	-0.04	0.12	A	G	0.41	http://www.ncbi.nlm.nih.gov/sites/entrez?Db=gene&Cmd=ShowDetailView&TermToSearch=92&ordinalpos=1&itool=EntrezSystem2.PEntrez.Gene.Gene_ResultsPanel.Gene_RVDocSum	ACVR2A	ACVR2A	122	http://www.ncbi.nlm.nih.gov/sites/entrez?Db=gene&Cmd=ShowDetailView&TermToSearch=5000&ordinalpos=1&itool=EntrezSystem2.PEntrez.Gene.Gene_ResultsPanel.Gene_RVDocSum	ORC4L	ORC4L	211	http://www.ncbi.nlm.nih.gov/sites/entrez?Db=gene&Cmd=ShowDetailView&TermToSearch=647065&ordinalpos=1&itool=EntrezSystem2.PEntrez.Gene.Gene_ResultsPanel.Gene_RVDocSum	LOC647065	LOC647065	297	-0.1	-0.5	-0.4	0.4	0.44	0.55	0.029	4.5	1.2	2.1	0	0.002	0.00017	0.13
http://www.ensembl.org/Homo_sapiens/Variation/Summary?v=rs1881570	rs1881570	rs1881570	2	0.8	0	0.03	0.18	0.079	5.4e-07	-0.04	0.12	T	C	0.41	http://www.ncbi.nlm.nih.gov/sites/entrez?Db=gene&Cmd=ShowDetailView&TermToSearch=92&ordinalpos=1&itool=EntrezSystem2.PEntrez.Gene.Gene_ResultsPanel.Gene_RVDocSum	ACVR2A	ACVR2A	121	http://www.ncbi.nlm.nih.gov/sites/entrez?Db=gene&Cmd=ShowDetailView&TermToSearch=5000&ordinalpos=1&itool=EntrezSystem2.PEntrez.Gene.Gene_ResultsPanel.Gene_RVDocSum	ORC4L	ORC4L	210	http://www.ncbi.nlm.nih.gov/sites/entrez?Db=gene&Cmd=ShowDetailView&TermToSearch=647065&ordinalpos=1&itool=EntrezSystem2.PEntrez.Gene.Gene_ResultsPanel.Gene_RVDocSum	LOC647065	LOC647065	296	-0.1	-0.5	-0.4	0.4	0.45	0.55	0.028	4.5	1.3	2.1	0	0.0019	0.00017	0.13
http://www.ensembl.org/Homo_sapiens/Variation/Summary?v=rs1406449	rs1406449	rs1406449	2	0.86	0	0.02	0.12	0.088	8.5e-07	-0.04	0.12	C	T	0.42	http://www.ncbi.nlm.nih.gov/sites/entrez?Db=gene&Cmd=ShowDetailView&TermToSearch=92&ordinalpos=1&itool=EntrezSystem2.PEntrez.Gene.Gene_ResultsPanel.Gene_RVDocSum	ACVR2A	ACVR2A	107	http://www.ncbi.nlm.nih.gov/sites/entrez?Db=gene&Cmd=ShowDetailView&TermToSearch=5000&ordinalpos=1&itool=EntrezSystem2.PEntrez.Gene.Gene_ResultsPanel.Gene_RVDocSum	ORC4L	ORC4L	196	http://www.ncbi.nlm.nih.gov/sites/entrez?Db=gene&Cmd=ShowDetailView&TermToSearch=647065&ordinalpos=1&itool=EntrezSystem2.PEntrez.Gene.Gene_ResultsPanel.Gene_RVDocSum	LOC647065	LOC647065	283	-0.2	-0.5	-0.4	0.4	0.45	0.58	0.03	4.4	1.2	2.1	0	0.0025	0.00018	0.15
http://www.ensembl.org/Homo_sapiens/Variation/Summary?v=rs13397840	rs13397840	rs13397840	2	0.99	0	0	0.01	0.0005	0.0021	-0.13	0.11	A	G	0.11	http://www.ncbi.nlm.nih.gov/sites/entrez?Db=gene&Cmd=ShowDetailView&TermToSearch=647065&ordinalpos=1&itool=EntrezSystem2.PEntrez.Gene.Gene_ResultsPanel.Gene_RVDocSum	LOC647065	LOC647065	6	http://www.ncbi.nlm.nih.gov/sites/entrez?Db=gene&Cmd=ShowDetailView&TermToSearch=641381&ordinalpos=1&itool=EntrezSystem2.PEntrez.Gene.Gene_ResultsPanel.Gene_RVDocSum	LOC641381	LOC641381	92	http://www.ncbi.nlm.nih.gov/sites/entrez?Db=gene&Cmd=ShowDetailView&TermToSearch=5000&ordinalpos=1&itool=EntrezSystem2.PEntrez.Gene.Gene_ResultsPanel.Gene_RVDocSum	ORC4L	ORC4L	218	1.7	0.8	-0.3	0.9	0.0075	0.41	0.0035	1.2	0.4	1.2	-0.1	0.026	0.002	0.36
http://www.ensembl.org/Homo_sapiens/Variation/Summary?v=rs12328675	rs12328675	rs12328675	2	0.97	0.03	0	0	6.8e-05	0.96	-0.14	0	C	T	0.13	http://www.ncbi.nlm.nih.gov/sites/entrez?Db=gene&Cmd=ShowDetailView&TermToSearch=22837&ordinalpos=1&itool=EntrezSystem2.PEntrez.Gene.Gene_ResultsPanel.Gene_RVDocSum	COBLL1	COBLL1	0	http://www.ncbi.nlm.nih.gov/sites/entrez?Db=gene&Cmd=ShowDetailView&TermToSearch=728184&ordinalpos=1&itool=EntrezSystem2.PEntrez.Gene.Gene_ResultsPanel.Gene_RVDocSum	LOC728184	LOC728184	3	http://www.ncbi.nlm.nih.gov/sites/entrez?Db=gene&Cmd=ShowDetailView&TermToSearch=2888&ordinalpos=1&itool=EntrezSystem2.PEntrez.Gene.Gene_ResultsPanel.Gene_RVDocSum	GRB14	GRB14	62	2.5	0.5	0.9	0.2	0.023	0.0055	0.055	-0.5	-0.4	-0.3	-0.2	0.73	0.52	0.69
http://www.ensembl.org/Homo_sapiens/Variation/Summary?v=rs10490694	rs10490694	rs10490694	2	0.97	0.03	0	0	6.7e-05	0.97	-0.14	0	A	G	0.13	http://www.ncbi.nlm.nih.gov/sites/entrez?Db=gene&Cmd=ShowDetailView&TermToSearch=22837&ordinalpos=1&itool=EntrezSystem2.PEntrez.Gene.Gene_ResultsPanel.Gene_RVDocSum	COBLL1	COBLL1	0	http://www.ncbi.nlm.nih.gov/sites/entrez?Db=gene&Cmd=ShowDetailView&TermToSearch=728184&ordinalpos=1&itool=EntrezSystem2.PEntrez.Gene.Gene_ResultsPanel.Gene_RVDocSum	LOC728184	LOC728184	3	http://www.ncbi.nlm.nih.gov/sites/entrez?Db=gene&Cmd=ShowDetailView&TermToSearch=2888&ordinalpos=1&itool=EntrezSystem2.PEntrez.Gene.Gene_ResultsPanel.Gene_RVDocSum	GRB14	GRB14	70	2.5	0.5	0.9	0.2	0.023	0.0054	0.056	-0.5	-0.4	-0.3	-0.2	0.72	0.51	0.7
http://www.ensembl.org/Homo_sapiens/Variation/Summary?v=rs7607980	rs7607980	rs7607980	2	0.98	0.02	0	0	0.0001	0.96	-0.13	0	C	T	0.13	http://www.ncbi.nlm.nih.gov/sites/entrez?Db=gene&Cmd=ShowDetailView&TermToSearch=22837&ordinalpos=1&itool=EntrezSystem2.PEntrez.Gene.Gene_ResultsPanel.Gene_RVDocSum	COBLL1	COBLL1	0	http://www.ncbi.nlm.nih.gov/sites/entrez?Db=gene&Cmd=ShowDetailView&TermToSearch=728184&ordinalpos=1&itool=EntrezSystem2.PEntrez.Gene.Gene_ResultsPanel.Gene_RVDocSum	LOC728184	LOC728184	6	http://www.ncbi.nlm.nih.gov/sites/entrez?Db=gene&Cmd=ShowDetailView&TermToSearch=2888&ordinalpos=1&itool=EntrezSystem2.PEntrez.Gene.Gene_ResultsPanel.Gene_RVDocSum	GRB14	GRB14	73	2.3	0.4	0.9	0.2	0.032	0.0052	0.056	-0.6	-0.4	-0.3	-0.2	0.72	0.51	0.69
http://www.ensembl.org/Homo_sapiens/Variation/Summary?v=rs10221833	rs10221833	rs10221833	2	0.85	0.14	0	0.01	6.3e-06	0.44	-0.25	-0.04	C	G	0.09	http://www.ncbi.nlm.nih.gov/sites/entrez?Db=gene&Cmd=ShowDetailView&TermToSearch=22837&ordinalpos=1&itool=EntrezSystem2.PEntrez.Gene.Gene_ResultsPanel.Gene_RVDocSum	COBLL1	COBLL1	0	http://www.ncbi.nlm.nih.gov/sites/entrez?Db=gene&Cmd=ShowDetailView&TermToSearch=728184&ordinalpos=1&itool=EntrezSystem2.PEntrez.Gene.Gene_ResultsPanel.Gene_RVDocSum	LOC728184	LOC728184	32	http://www.ncbi.nlm.nih.gov/sites/entrez?Db=gene&Cmd=ShowDetailView&TermToSearch=2888&ordinalpos=1&itool=EntrezSystem2.PEntrez.Gene.Gene_ResultsPanel.Gene_RVDocSum	GRB14	GRB14	99	3.3	1.5	0.7	0.1	0.0005	0.0093	0.084	-0.3	-0.2	-0.1	-0.2	0.99	0.31	0.79
http://www.ensembl.org/Homo_sapiens/Variation/Summary?v=rs13410987	rs13410987	rs13410987	2	0.92	0.07	0	0	1.6e-05	0.44	-0.22	-0.04	T	C	0.11	http://www.ncbi.nlm.nih.gov/sites/entrez?Db=gene&Cmd=ShowDetailView&TermToSearch=22837&ordinalpos=1&itool=EntrezSystem2.PEntrez.Gene.Gene_ResultsPanel.Gene_RVDocSum	COBLL1	COBLL1	0	http://www.ncbi.nlm.nih.gov/sites/entrez?Db=gene&Cmd=ShowDetailView&TermToSearch=728184&ordinalpos=1&itool=EntrezSystem2.PEntrez.Gene.Gene_ResultsPanel.Gene_RVDocSum	LOC728184	LOC728184	35	http://www.ncbi.nlm.nih.gov/sites/entrez?Db=gene&Cmd=ShowDetailView&TermToSearch=2888&ordinalpos=1&itool=EntrezSystem2.PEntrez.Gene.Gene_ResultsPanel.Gene_RVDocSum	GRB14	GRB14	102	2.9	1.5	0.5	0.1	0.00062	0.016	0.079	-0.3	-0.2	-0.2	-0.2	0.94	0.34	0.83
http://www.ensembl.org/Homo_sapiens/Variation/Summary?v=rs10178921	rs10178921	rs10178921	2	0.97	0.03	0	0	6.2e-05	0.71	-0.17	-0.02	C	T	0.13	http://www.ncbi.nlm.nih.gov/sites/entrez?Db=gene&Cmd=ShowDetailView&TermToSearch=22837&ordinalpos=1&itool=EntrezSystem2.PEntrez.Gene.Gene_ResultsPanel.Gene_RVDocSum	COBLL1	COBLL1	0	http://www.ncbi.nlm.nih.gov/sites/entrez?Db=gene&Cmd=ShowDetailView&TermToSearch=728184&ordinalpos=1&itool=EntrezSystem2.PEntrez.Gene.Gene_ResultsPanel.Gene_RVDocSum	LOC728184	LOC728184	58	http://www.ncbi.nlm.nih.gov/sites/entrez?Db=gene&Cmd=ShowDetailView&TermToSearch=643377&ordinalpos=1&itool=EntrezSystem2.PEntrez.Gene.Gene_ResultsPanel.Gene_RVDocSum	LOC643377	LOC643377	94	2.5	1.4	0.2	0	0.0011	0.059	0.18	-0.5	-0.4	-0.2	-0.2	0.96	0.47	0.93
http://www.ensembl.org/Homo_sapiens/Variation/Summary?v=rs427059	rs427059	rs427059	2	0.97	0.03	0	0	6.8e-05	0.72	-0.17	-0.02	C	T	0.12	http://www.ncbi.nlm.nih.gov/sites/entrez?Db=gene&Cmd=ShowDetailView&TermToSearch=22837&ordinalpos=1&itool=EntrezSystem2.PEntrez.Gene.Gene_ResultsPanel.Gene_RVDocSum	COBLL1	COBLL1	0	http://www.ncbi.nlm.nih.gov/sites/entrez?Db=gene&Cmd=ShowDetailView&TermToSearch=728184&ordinalpos=1&itool=EntrezSystem2.PEntrez.Gene.Gene_ResultsPanel.Gene_RVDocSum	LOC728184	LOC728184	62	http://www.ncbi.nlm.nih.gov/sites/entrez?Db=gene&Cmd=ShowDetailView&TermToSearch=643377&ordinalpos=1&itool=EntrezSystem2.PEntrez.Gene.Gene_ResultsPanel.Gene_RVDocSum	LOC643377	LOC643377	91	2.5	1.4	0.2	0	0.0011	0.061	0.2	-0.5	-0.4	-0.2	-0.2	0.96	0.46	0.9
http://www.ensembl.org/Homo_sapiens/Variation/Summary?v=rs355829	rs355829	rs355829	2	0.99	0.01	0	0	0.00023	0.81	-0.15	-0.01	T	G	0.12	http://www.ncbi.nlm.nih.gov/sites/entrez?Db=gene&Cmd=ShowDetailView&TermToSearch=22837&ordinalpos=1&itool=EntrezSystem2.PEntrez.Gene.Gene_ResultsPanel.Gene_RVDocSum	COBLL1	COBLL1	0	http://www.ncbi.nlm.nih.gov/sites/entrez?Db=gene&Cmd=ShowDetailView&TermToSearch=728184&ordinalpos=1&itool=EntrezSystem2.PEntrez.Gene.Gene_ResultsPanel.Gene_RVDocSum	LOC728184	LOC728184	71	http://www.ncbi.nlm.nih.gov/sites/entrez?Db=gene&Cmd=ShowDetailView&TermToSearch=643377&ordinalpos=1&itool=EntrezSystem2.PEntrez.Gene.Gene_ResultsPanel.Gene_RVDocSum	LOC643377	LOC643377	81	2.1	1.4	0	-0.1	0.0014	0.13	0.29	-0.5	-0.4	-0.2	-0.2	0.99	0.54	0.89
http://www.ensembl.org/Homo_sapiens/Variation/Summary?v=rs2034710	rs2034710	rs2034710	2	0.99	0.01	0	0	0.00052	0.51	0.08	-0.02	G	T	0.44	http://www.ncbi.nlm.nih.gov/sites/entrez?Db=gene&Cmd=ShowDetailView&TermToSearch=79809&ordinalpos=1&itool=EntrezSystem2.PEntrez.Gene.Gene_ResultsPanel.Gene_RVDocSum	TTC21B	TTC21B	0	http://www.ncbi.nlm.nih.gov/sites/entrez?Db=gene&Cmd=ShowDetailView&TermToSearch=80034&ordinalpos=1&itool=EntrezSystem2.PEntrez.Gene.Gene_ResultsPanel.Gene_RVDocSum	TAIP-2	TAIP-2	0	http://www.ncbi.nlm.nih.gov/sites/entrez?Db=gene&Cmd=ShowDetailView&TermToSearch=2591&ordinalpos=1&itool=EntrezSystem2.PEntrez.Gene.Gene_ResultsPanel.Gene_RVDocSum	GALNT3	GALNT3	136	2.1	0.8	0	0.3	0.015	0.11	0.04	-0.7	-0.6	-0.5	-0.2	0.76	0.88	0.34
http://www.ensembl.org/Homo_sapiens/Variation/Summary?v=rs12471746	rs12471746	rs12471746	2	0.98	0.02	0	0	0.00046	0.48	0.08	-0.02	C	A	0.43	http://www.ncbi.nlm.nih.gov/sites/entrez?Db=gene&Cmd=ShowDetailView&TermToSearch=79809&ordinalpos=1&itool=EntrezSystem2.PEntrez.Gene.Gene_ResultsPanel.Gene_RVDocSum	TTC21B	TTC21B	0	http://www.ncbi.nlm.nih.gov/sites/entrez?Db=gene&Cmd=ShowDetailView&TermToSearch=80034&ordinalpos=1&itool=EntrezSystem2.PEntrez.Gene.Gene_ResultsPanel.Gene_RVDocSum	TAIP-2	TAIP-2	0	http://www.ncbi.nlm.nih.gov/sites/entrez?Db=gene&Cmd=ShowDetailView&TermToSearch=2591&ordinalpos=1&itool=EntrezSystem2.PEntrez.Gene.Gene_ResultsPanel.Gene_RVDocSum	GALNT3	GALNT3	132	2.2	0.8	0	0.3	0.014	0.11	0.032	-0.7	-0.6	-0.5	-0.2	0.78	0.86	0.3
http://www.ensembl.org/Homo_sapiens/Variation/Summary?v=rs10930174	rs10930174	rs10930174	2	0.98	0.01	0	0	0.00048	0.48	0.08	-0.02	C	T	0.43	http://www.ncbi.nlm.nih.gov/sites/entrez?Db=gene&Cmd=ShowDetailView&TermToSearch=79809&ordinalpos=1&itool=EntrezSystem2.PEntrez.Gene.Gene_ResultsPanel.Gene_RVDocSum	TTC21B	TTC21B	0	http://www.ncbi.nlm.nih.gov/sites/entrez?Db=gene&Cmd=ShowDetailView&TermToSearch=80034&ordinalpos=1&itool=EntrezSystem2.PEntrez.Gene.Gene_ResultsPanel.Gene_RVDocSum	TAIP-2	TAIP-2	0	http://www.ncbi.nlm.nih.gov/sites/entrez?Db=gene&Cmd=ShowDetailView&TermToSearch=2591&ordinalpos=1&itool=EntrezSystem2.PEntrez.Gene.Gene_ResultsPanel.Gene_RVDocSum	GALNT3	GALNT3	129	2.2	0.8	0	0.3	0.015	0.11	0.032	-0.7	-0.6	-0.5	-0.2	0.78	0.86	0.31
http://www.ensembl.org/Homo_sapiens/Variation/Summary?v=rs1026328	rs1026328	rs1026328	2	0.98	0.01	0	0	0.00048	0.48	0.08	-0.02	G	A	0.43	http://www.ncbi.nlm.nih.gov/sites/entrez?Db=gene&Cmd=ShowDetailView&TermToSearch=79809&ordinalpos=1&itool=EntrezSystem2.PEntrez.Gene.Gene_ResultsPanel.Gene_RVDocSum	TTC21B	TTC21B	0	http://www.ncbi.nlm.nih.gov/sites/entrez?Db=gene&Cmd=ShowDetailView&TermToSearch=80034&ordinalpos=1&itool=EntrezSystem2.PEntrez.Gene.Gene_ResultsPanel.Gene_RVDocSum	TAIP-2	TAIP-2	0	http://www.ncbi.nlm.nih.gov/sites/entrez?Db=gene&Cmd=ShowDetailView&TermToSearch=2591&ordinalpos=1&itool=EntrezSystem2.PEntrez.Gene.Gene_ResultsPanel.Gene_RVDocSum	GALNT3	GALNT3	129	2.2	0.8	0	0.3	0.015	0.11	0.033	-0.7	-0.6	-0.5	-0.2	0.77	0.86	0.31
http://www.ensembl.org/Homo_sapiens/Variation/Summary?v=rs715678	rs715678	rs715678	2	0.98	0.02	0	0	9.8e-05	0.81	0.1	0.01	T	C	0.34	http://www.ncbi.nlm.nih.gov/sites/entrez?Db=gene&Cmd=ShowDetailView&TermToSearch=57624&ordinalpos=1&itool=EntrezSystem2.PEntrez.Gene.Gene_ResultsPanel.Gene_RVDocSum	KIAA1486	KIAA1486	0	http://www.ncbi.nlm.nih.gov/sites/entrez?Db=gene&Cmd=ShowDetailView&TermToSearch=646736&ordinalpos=1&itool=EntrezSystem2.PEntrez.Gene.Gene_ResultsPanel.Gene_RVDocSum	LOC646736	LOC646736	542	http://www.ncbi.nlm.nih.gov/sites/entrez?Db=gene&Cmd=ShowDetailView&TermToSearch=55619&ordinalpos=1&itool=EntrezSystem2.PEntrez.Gene.Gene_ResultsPanel.Gene_RVDocSum	DOCK10	DOCK10	766	2.3	1.8	0.3	-0.3	0.00035	0.029	0.7	-0.7	-0.5	-0.4	-0.2	0.68	0.43	0.3
http://www.ensembl.org/Homo_sapiens/Variation/Summary?v=rs12619063	rs12619063	rs12619063	2	0.99	0.01	0	0	0.0002	0.39	-0.19	0.04	A	G	0.2	http://www.ncbi.nlm.nih.gov/sites/entrez?Db=gene&Cmd=ShowDetailView&TermToSearch=57624&ordinalpos=1&itool=EntrezSystem2.PEntrez.Gene.Gene_ResultsPanel.Gene_RVDocSum	KIAA1486	KIAA1486	0	http://www.ncbi.nlm.nih.gov/sites/entrez?Db=gene&Cmd=ShowDetailView&TermToSearch=646736&ordinalpos=1&itool=EntrezSystem2.PEntrez.Gene.Gene_ResultsPanel.Gene_RVDocSum	LOC646736	LOC646736	539	http://www.ncbi.nlm.nih.gov/sites/entrez?Db=gene&Cmd=ShowDetailView&TermToSearch=55619&ordinalpos=1&itool=EntrezSystem2.PEntrez.Gene.Gene_ResultsPanel.Gene_RVDocSum	DOCK10	DOCK10	769	2	1	0.6	-0.1	0.0031	0.014	0.65	-0.3	-0.2	0	-0.1	0.46	0.21	0.33
http://www.ensembl.org/Homo_sapiens/Variation/Summary?v=rs7593510	rs7593510	rs7593510	2	0.99	0.01	0	0	0.00016	0.32	-0.15	0.04	G	C	0.26	http://www.ncbi.nlm.nih.gov/sites/entrez?Db=gene&Cmd=ShowDetailView&TermToSearch=57624&ordinalpos=1&itool=EntrezSystem2.PEntrez.Gene.Gene_ResultsPanel.Gene_RVDocSum	KIAA1486	KIAA1486	0	http://www.ncbi.nlm.nih.gov/sites/entrez?Db=gene&Cmd=ShowDetailView&TermToSearch=646736&ordinalpos=1&itool=EntrezSystem2.PEntrez.Gene.Gene_ResultsPanel.Gene_RVDocSum	LOC646736	LOC646736	535	http://www.ncbi.nlm.nih.gov/sites/entrez?Db=gene&Cmd=ShowDetailView&TermToSearch=55619&ordinalpos=1&itool=EntrezSystem2.PEntrez.Gene.Gene_ResultsPanel.Gene_RVDocSum	DOCK10	DOCK10	774	2.1	1.1	0.6	-0.2	0.003	0.014	0.57	-0.3	-0.3	0	-0.1	0.45	0.18	0.43
http://www.ensembl.org/Homo_sapiens/Variation/Summary?v=rs13407844	rs13407844	rs13407844	2	0.96	0.04	0	0	3.5e-05	0.27	0.2	0.05	A	C	0.08	http://www.ncbi.nlm.nih.gov/sites/entrez?Db=gene&Cmd=ShowDetailView&TermToSearch=57624&ordinalpos=1&itool=EntrezSystem2.PEntrez.Gene.Gene_ResultsPanel.Gene_RVDocSum	KIAA1486	KIAA1486	0	http://www.ncbi.nlm.nih.gov/sites/entrez?Db=gene&Cmd=ShowDetailView&TermToSearch=646736&ordinalpos=1&itool=EntrezSystem2.PEntrez.Gene.Gene_ResultsPanel.Gene_RVDocSum	LOC646736	LOC646736	501	http://www.ncbi.nlm.nih.gov/sites/entrez?Db=gene&Cmd=ShowDetailView&TermToSearch=55619&ordinalpos=1&itool=EntrezSystem2.PEntrez.Gene.Gene_ResultsPanel.Gene_RVDocSum	DOCK10	DOCK10	808	2.7	1.8	-0.1	0.5	0.00029	0.41	0.014	-0.2	-0.3	-0.2	-0.1	0.6	0.48	0.35
http://www.ensembl.org/Homo_sapiens/Variation/Summary?v=rs13420530	rs13420530	rs13420530	2	0.99	0.01	0	0	0.0002	0.29	0.17	0.05	C	T	0.08	http://www.ncbi.nlm.nih.gov/sites/entrez?Db=gene&Cmd=ShowDetailView&TermToSearch=57624&ordinalpos=1&itool=EntrezSystem2.PEntrez.Gene.Gene_ResultsPanel.Gene_RVDocSum	KIAA1486	KIAA1486	53	http://www.ncbi.nlm.nih.gov/sites/entrez?Db=gene&Cmd=ShowDetailView&TermToSearch=646736&ordinalpos=1&itool=EntrezSystem2.PEntrez.Gene.Gene_ResultsPanel.Gene_RVDocSum	LOC646736	LOC646736	435	http://www.ncbi.nlm.nih.gov/sites/entrez?Db=gene&Cmd=ShowDetailView&TermToSearch=55619&ordinalpos=1&itool=EntrezSystem2.PEntrez.Gene.Gene_ResultsPanel.Gene_RVDocSum	DOCK10	DOCK10	873	2	1.6	-0.2	0.2	0.00062	0.37	0.065	-0.2	-0.3	-0.2	-0.2	0.49	0.5	0.64
http://www.ensembl.org/Homo_sapiens/Variation/Summary?v=rs12694679	rs12694679	rs12694679	2	0.99	0.01	0	0	0.0002	0.28	0.17	0.05	T	G	0.08	http://www.ncbi.nlm.nih.gov/sites/entrez?Db=gene&Cmd=ShowDetailView&TermToSearch=57624&ordinalpos=1&itool=EntrezSystem2.PEntrez.Gene.Gene_ResultsPanel.Gene_RVDocSum	KIAA1486	KIAA1486	55	http://www.ncbi.nlm.nih.gov/sites/entrez?Db=gene&Cmd=ShowDetailView&TermToSearch=646736&ordinalpos=1&itool=EntrezSystem2.PEntrez.Gene.Gene_ResultsPanel.Gene_RVDocSum	LOC646736	LOC646736	434	http://www.ncbi.nlm.nih.gov/sites/entrez?Db=gene&Cmd=ShowDetailView&TermToSearch=55619&ordinalpos=1&itool=EntrezSystem2.PEntrez.Gene.Gene_ResultsPanel.Gene_RVDocSum	DOCK10	DOCK10	875	2	1.6	-0.2	0.2	0.00061	0.37	0.065	-0.2	-0.3	-0.2	-0.2	0.48	0.49	0.64
http://www.ensembl.org/Homo_sapiens/Variation/Summary?v=rs13383236	rs13383236	rs13383236	2	0.99	0.01	0	0	0.0002	0.28	0.17	0.05	C	T	0.08	http://www.ncbi.nlm.nih.gov/sites/entrez?Db=gene&Cmd=ShowDetailView&TermToSearch=57624&ordinalpos=1&itool=EntrezSystem2.PEntrez.Gene.Gene_ResultsPanel.Gene_RVDocSum	KIAA1486	KIAA1486	63	http://www.ncbi.nlm.nih.gov/sites/entrez?Db=gene&Cmd=ShowDetailView&TermToSearch=646736&ordinalpos=1&itool=EntrezSystem2.PEntrez.Gene.Gene_ResultsPanel.Gene_RVDocSum	LOC646736	LOC646736	426	http://www.ncbi.nlm.nih.gov/sites/entrez?Db=gene&Cmd=ShowDetailView&TermToSearch=55619&ordinalpos=1&itool=EntrezSystem2.PEntrez.Gene.Gene_ResultsPanel.Gene_RVDocSum	DOCK10	DOCK10	883	2	1.6	-0.2	0.2	0.00059	0.37	0.065	-0.2	-0.3	-0.2	-0.2	0.48	0.49	0.64
http://www.ensembl.org/Homo_sapiens/Variation/Summary?v=rs13386259	rs13386259	rs13386259	2	0.99	0.01	0	0	0.00018	0.28	0.18	0.05	A	G	0.09	http://www.ncbi.nlm.nih.gov/sites/entrez?Db=gene&Cmd=ShowDetailView&TermToSearch=57624&ordinalpos=1&itool=EntrezSystem2.PEntrez.Gene.Gene_ResultsPanel.Gene_RVDocSum	KIAA1486	KIAA1486	77	http://www.ncbi.nlm.nih.gov/sites/entrez?Db=gene&Cmd=ShowDetailView&TermToSearch=646736&ordinalpos=1&itool=EntrezSystem2.PEntrez.Gene.Gene_ResultsPanel.Gene_RVDocSum	LOC646736	LOC646736	412	http://www.ncbi.nlm.nih.gov/sites/entrez?Db=gene&Cmd=ShowDetailView&TermToSearch=55619&ordinalpos=1&itool=EntrezSystem2.PEntrez.Gene.Gene_ResultsPanel.Gene_RVDocSum	DOCK10	DOCK10	897	2.1	1.9	-0.2	0.2	0.00024	0.46	0.073	-0.2	-0.3	-0.2	-0.2	0.5	0.39	0.77
http://www.ensembl.org/Homo_sapiens/Variation/Summary?v=rs2673135	rs2673135	rs2673135	2	0.99	0.01	0	0	0.00027	0.6	-0.09	-0.01	G	A	0.36	http://www.ncbi.nlm.nih.gov/sites/entrez?Db=gene&Cmd=ShowDetailView&TermToSearch=646736&ordinalpos=1&itool=EntrezSystem2.PEntrez.Gene.Gene_ResultsPanel.Gene_RVDocSum	LOC646736	LOC646736	106	http://www.ncbi.nlm.nih.gov/sites/entrez?Db=gene&Cmd=ShowDetailView&TermToSearch=3667&ordinalpos=1&itool=EntrezSystem2.PEntrez.Gene.Gene_ResultsPanel.Gene_RVDocSum	IRS1	IRS1	448	http://www.ncbi.nlm.nih.gov/sites/entrez?Db=gene&Cmd=ShowDetailView&TermToSearch=729947&ordinalpos=1&itool=EntrezSystem2.PEntrez.Gene.Gene_ResultsPanel.Gene_RVDocSum	LOC729947	LOC729947	504	2	0.1	1.3	-0.1	0.066	0.0019	0.19	-0.6	-0.4	-0.5	-0.3	0.67	0.95	0.49
http://www.ensembl.org/Homo_sapiens/Variation/Summary?v=rs2673142	rs2673142	rs2673142	2	0.99	0.01	0	0	0.00027	0.6	-0.09	-0.01	G	C	0.36	http://www.ncbi.nlm.nih.gov/sites/entrez?Db=gene&Cmd=ShowDetailView&TermToSearch=646736&ordinalpos=1&itool=EntrezSystem2.PEntrez.Gene.Gene_ResultsPanel.Gene_RVDocSum	LOC646736	LOC646736	111	http://www.ncbi.nlm.nih.gov/sites/entrez?Db=gene&Cmd=ShowDetailView&TermToSearch=3667&ordinalpos=1&itool=EntrezSystem2.PEntrez.Gene.Gene_ResultsPanel.Gene_RVDocSum	IRS1	IRS1	443	http://www.ncbi.nlm.nih.gov/sites/entrez?Db=gene&Cmd=ShowDetailView&TermToSearch=729947&ordinalpos=1&itool=EntrezSystem2.PEntrez.Gene.Gene_ResultsPanel.Gene_RVDocSum	LOC729947	LOC729947	499	2.1	0.1	1.3	-0.1	0.066	0.0019	0.19	-0.6	-0.4	-0.5	-0.3	0.68	0.95	0.48
http://www.ensembl.org/Homo_sapiens/Variation/Summary?v=rs2713548	rs2713548	rs2713548	2	0.99	0.01	0	0	0.00027	0.6	-0.09	-0.01	C	T	0.36	http://www.ncbi.nlm.nih.gov/sites/entrez?Db=gene&Cmd=ShowDetailView&TermToSearch=646736&ordinalpos=1&itool=EntrezSystem2.PEntrez.Gene.Gene_ResultsPanel.Gene_RVDocSum	LOC646736	LOC646736	111	http://www.ncbi.nlm.nih.gov/sites/entrez?Db=gene&Cmd=ShowDetailView&TermToSearch=3667&ordinalpos=1&itool=EntrezSystem2.PEntrez.Gene.Gene_ResultsPanel.Gene_RVDocSum	IRS1	IRS1	443	http://www.ncbi.nlm.nih.gov/sites/entrez?Db=gene&Cmd=ShowDetailView&TermToSearch=729947&ordinalpos=1&itool=EntrezSystem2.PEntrez.Gene.Gene_ResultsPanel.Gene_RVDocSum	LOC729947	LOC729947	499	2	0	1.3	-0.1	0.065	0.0019	0.19	-0.6	-0.5	-0.5	-0.3	0.66	0.93	0.5
http://www.ensembl.org/Homo_sapiens/Variation/Summary?v=rs2458993	rs2458993	rs2458993	2	0.99	0.01	0	0	0.00025	0.62	-0.09	-0.01	C	T	0.37	http://www.ncbi.nlm.nih.gov/sites/entrez?Db=gene&Cmd=ShowDetailView&TermToSearch=646736&ordinalpos=1&itool=EntrezSystem2.PEntrez.Gene.Gene_ResultsPanel.Gene_RVDocSum	LOC646736	LOC646736	111	http://www.ncbi.nlm.nih.gov/sites/entrez?Db=gene&Cmd=ShowDetailView&TermToSearch=3667&ordinalpos=1&itool=EntrezSystem2.PEntrez.Gene.Gene_ResultsPanel.Gene_RVDocSum	IRS1	IRS1	443	http://www.ncbi.nlm.nih.gov/sites/entrez?Db=gene&Cmd=ShowDetailView&TermToSearch=729947&ordinalpos=1&itool=EntrezSystem2.PEntrez.Gene.Gene_ResultsPanel.Gene_RVDocSum	LOC729947	LOC729947	499	2.1	0	1.3	-0.1	0.066	0.0019	0.18	-0.6	-0.5	-0.5	-0.3	0.68	0.92	0.5
http://www.ensembl.org/Homo_sapiens/Variation/Summary?v=rs2713549	rs2713549	rs2713549	2	0.99	0.01	0	0	0.00027	0.6	-0.09	-0.01	A	G	0.36	http://www.ncbi.nlm.nih.gov/sites/entrez?Db=gene&Cmd=ShowDetailView&TermToSearch=646736&ordinalpos=1&itool=EntrezSystem2.PEntrez.Gene.Gene_ResultsPanel.Gene_RVDocSum	LOC646736	LOC646736	112	http://www.ncbi.nlm.nih.gov/sites/entrez?Db=gene&Cmd=ShowDetailView&TermToSearch=3667&ordinalpos=1&itool=EntrezSystem2.PEntrez.Gene.Gene_ResultsPanel.Gene_RVDocSum	IRS1	IRS1	443	http://www.ncbi.nlm.nih.gov/sites/entrez?Db=gene&Cmd=ShowDetailView&TermToSearch=729947&ordinalpos=1&itool=EntrezSystem2.PEntrez.Gene.Gene_ResultsPanel.Gene_RVDocSum	LOC729947	LOC729947	499	2.1	0.1	1.3	-0.1	0.065	0.0019	0.19	-0.6	-0.5	-0.5	-0.3	0.66	0.93	0.5
http://www.ensembl.org/Homo_sapiens/Variation/Summary?v=rs2673141	rs2673141	rs2673141	2	0.99	0.01	0	0	0.00025	0.59	-0.09	-0.01	G	A	0.36	http://www.ncbi.nlm.nih.gov/sites/entrez?Db=gene&Cmd=ShowDetailView&TermToSearch=646736&ordinalpos=1&itool=EntrezSystem2.PEntrez.Gene.Gene_ResultsPanel.Gene_RVDocSum	LOC646736	LOC646736	114	http://www.ncbi.nlm.nih.gov/sites/entrez?Db=gene&Cmd=ShowDetailView&TermToSearch=3667&ordinalpos=1&itool=EntrezSystem2.PEntrez.Gene.Gene_ResultsPanel.Gene_RVDocSum	IRS1	IRS1	441	http://www.ncbi.nlm.nih.gov/sites/entrez?Db=gene&Cmd=ShowDetailView&TermToSearch=729947&ordinalpos=1&itool=EntrezSystem2.PEntrez.Gene.Gene_ResultsPanel.Gene_RVDocSum	LOC729947	LOC729947	497	2.1	0.1	1.4	-0.1	0.064	0.0017	0.2	-0.6	-0.5	-0.5	-0.3	0.65	0.93	0.5
http://www.ensembl.org/Homo_sapiens/Variation/Summary?v=rs2673140	rs2673140	rs2673140	2	0.99	0.01	0	0	0.00025	0.59	-0.09	-0.01	G	A	0.36	http://www.ncbi.nlm.nih.gov/sites/entrez?Db=gene&Cmd=ShowDetailView&TermToSearch=646736&ordinalpos=1&itool=EntrezSystem2.PEntrez.Gene.Gene_ResultsPanel.Gene_RVDocSum	LOC646736	LOC646736	115	http://www.ncbi.nlm.nih.gov/sites/entrez?Db=gene&Cmd=ShowDetailView&TermToSearch=3667&ordinalpos=1&itool=EntrezSystem2.PEntrez.Gene.Gene_ResultsPanel.Gene_RVDocSum	IRS1	IRS1	440	http://www.ncbi.nlm.nih.gov/sites/entrez?Db=gene&Cmd=ShowDetailView&TermToSearch=729947&ordinalpos=1&itool=EntrezSystem2.PEntrez.Gene.Gene_ResultsPanel.Gene_RVDocSum	LOC729947	LOC729947	496	2.1	0.1	1.4	-0.1	0.064	0.0016	0.2	-0.6	-0.5	-0.5	-0.3	0.65	0.93	0.49
http://www.ensembl.org/Homo_sapiens/Variation/Summary?v=rs2713559	rs2713559	rs2713559	2	0.99	0.01	0	0	0.00022	0.6	-0.09	-0.01	C	G	0.36	http://www.ncbi.nlm.nih.gov/sites/entrez?Db=gene&Cmd=ShowDetailView&TermToSearch=646736&ordinalpos=1&itool=EntrezSystem2.PEntrez.Gene.Gene_ResultsPanel.Gene_RVDocSum	LOC646736	LOC646736	119	http://www.ncbi.nlm.nih.gov/sites/entrez?Db=gene&Cmd=ShowDetailView&TermToSearch=3667&ordinalpos=1&itool=EntrezSystem2.PEntrez.Gene.Gene_ResultsPanel.Gene_RVDocSum	IRS1	IRS1	435	http://www.ncbi.nlm.nih.gov/sites/entrez?Db=gene&Cmd=ShowDetailView&TermToSearch=729947&ordinalpos=1&itool=EntrezSystem2.PEntrez.Gene.Gene_ResultsPanel.Gene_RVDocSum	LOC729947	LOC729947	491	2.1	0.1	1.4	-0.1	0.061	0.0015	0.2	-0.6	-0.5	-0.5	-0.3	0.66	0.93	0.5
http://www.ensembl.org/Homo_sapiens/Variation/Summary?v=rs2713557	rs2713557	rs2713557	2	0.99	0.01	0	0	0.00021	0.61	-0.09	-0.01	T	C	0.36	http://www.ncbi.nlm.nih.gov/sites/entrez?Db=gene&Cmd=ShowDetailView&TermToSearch=646736&ordinalpos=1&itool=EntrezSystem2.PEntrez.Gene.Gene_ResultsPanel.Gene_RVDocSum	LOC646736	LOC646736	126	http://www.ncbi.nlm.nih.gov/sites/entrez?Db=gene&Cmd=ShowDetailView&TermToSearch=3667&ordinalpos=1&itool=EntrezSystem2.PEntrez.Gene.Gene_ResultsPanel.Gene_RVDocSum	IRS1	IRS1	428	http://www.ncbi.nlm.nih.gov/sites/entrez?Db=gene&Cmd=ShowDetailView&TermToSearch=729947&ordinalpos=1&itool=EntrezSystem2.PEntrez.Gene.Gene_ResultsPanel.Gene_RVDocSum	LOC729947	LOC729947	484	2.1	0.1	1.4	-0.1	0.06	0.0015	0.2	-0.6	-0.5	-0.5	-0.3	0.67	0.93	0.5
http://www.ensembl.org/Homo_sapiens/Variation/Summary?v=rs925735	rs925735	rs925735	2	0.99	0.01	0	0	0.00017	0.63	-0.09	-0.01	C	G	0.36	http://www.ncbi.nlm.nih.gov/sites/entrez?Db=gene&Cmd=ShowDetailView&TermToSearch=646736&ordinalpos=1&itool=EntrezSystem2.PEntrez.Gene.Gene_ResultsPanel.Gene_RVDocSum	LOC646736	LOC646736	134	http://www.ncbi.nlm.nih.gov/sites/entrez?Db=gene&Cmd=ShowDetailView&TermToSearch=3667&ordinalpos=1&itool=EntrezSystem2.PEntrez.Gene.Gene_ResultsPanel.Gene_RVDocSum	IRS1	IRS1	420	http://www.ncbi.nlm.nih.gov/sites/entrez?Db=gene&Cmd=ShowDetailView&TermToSearch=729947&ordinalpos=1&itool=EntrezSystem2.PEntrez.Gene.Gene_ResultsPanel.Gene_RVDocSum	LOC729947	LOC729947	476	2.2	0.1	1.4	-0.1	0.053	0.0013	0.19	-0.6	-0.5	-0.5	-0.3	0.71	0.94	0.5
http://www.ensembl.org/Homo_sapiens/Variation/Summary?v=rs908252	rs908252	rs908252	2	0.98	0.02	0	0	0.00016	0.64	-0.09	-0.01	G	T	0.36	http://www.ncbi.nlm.nih.gov/sites/entrez?Db=gene&Cmd=ShowDetailView&TermToSearch=646736&ordinalpos=1&itool=EntrezSystem2.PEntrez.Gene.Gene_ResultsPanel.Gene_RVDocSum	LOC646736	LOC646736	135	http://www.ncbi.nlm.nih.gov/sites/entrez?Db=gene&Cmd=ShowDetailView&TermToSearch=3667&ordinalpos=1&itool=EntrezSystem2.PEntrez.Gene.Gene_ResultsPanel.Gene_RVDocSum	IRS1	IRS1	419	http://www.ncbi.nlm.nih.gov/sites/entrez?Db=gene&Cmd=ShowDetailView&TermToSearch=729947&ordinalpos=1&itool=EntrezSystem2.PEntrez.Gene.Gene_ResultsPanel.Gene_RVDocSum	LOC729947	LOC729947	475	2.2	0.1	1.4	-0.1	0.049	0.0014	0.19	-0.6	-0.5	-0.5	-0.3	0.72	0.93	0.49
http://www.ensembl.org/Homo_sapiens/Variation/Summary?v=rs2713552	rs2713552	rs2713552	2	0.99	0.01	0	0	0.00021	0.58	-0.09	-0.01	G	T	0.37	http://www.ncbi.nlm.nih.gov/sites/entrez?Db=gene&Cmd=ShowDetailView&TermToSearch=646736&ordinalpos=1&itool=EntrezSystem2.PEntrez.Gene.Gene_ResultsPanel.Gene_RVDocSum	LOC646736	LOC646736	136	http://www.ncbi.nlm.nih.gov/sites/entrez?Db=gene&Cmd=ShowDetailView&TermToSearch=3667&ordinalpos=1&itool=EntrezSystem2.PEntrez.Gene.Gene_ResultsPanel.Gene_RVDocSum	IRS1	IRS1	418	http://www.ncbi.nlm.nih.gov/sites/entrez?Db=gene&Cmd=ShowDetailView&TermToSearch=729947&ordinalpos=1&itool=EntrezSystem2.PEntrez.Gene.Gene_ResultsPanel.Gene_RVDocSum	LOC729947	LOC729947	474	2.2	0.1	1.3	-0.1	0.05	0.0019	0.19	-0.5	-0.5	-0.5	-0.3	0.64	0.92	0.45
http://www.ensembl.org/Homo_sapiens/Variation/Summary?v=rs11915941	rs11915941	rs11915941	3	0.99	0.01	0	0	0.00015	0.54	-0.15	-0.02	A	G	0.13	http://www.ncbi.nlm.nih.gov/sites/entrez?Db=gene&Cmd=ShowDetailView&TermToSearch=152330&ordinalpos=1&itool=EntrezSystem2.PEntrez.Gene.Gene_ResultsPanel.Gene_RVDocSum	CNTN4	CNTN4	0	http://www.ncbi.nlm.nih.gov/sites/entrez?Db=gene&Cmd=ShowDetailView&TermToSearch=727810&ordinalpos=1&itool=EntrezSystem2.PEntrez.Gene.Gene_ResultsPanel.Gene_RVDocSum	LOC727810	LOC727810	387	http://www.ncbi.nlm.nih.gov/sites/entrez?Db=gene&Cmd=ShowDetailView&TermToSearch=391504&ordinalpos=1&itool=EntrezSystem2.PEntrez.Gene.Gene_ResultsPanel.Gene_RVDocSum	LOC391504	LOC391504	697	2.1	0	2.4	-0.2	0.13	4.8e-05	0.57	-0.4	-0.3	-0.3	-0.2	0.86	0.49	0.46
http://www.ensembl.org/Homo_sapiens/Variation/Summary?v=rs1153479	rs1153479	rs1153479	3	0.98	0.02	0	0	0.00013	0.72	-0.1	-0.01	T	C	0.3	http://www.ncbi.nlm.nih.gov/sites/entrez?Db=gene&Cmd=ShowDetailView&TermToSearch=152330&ordinalpos=1&itool=EntrezSystem2.PEntrez.Gene.Gene_ResultsPanel.Gene_RVDocSum	CNTN4	CNTN4	0	http://www.ncbi.nlm.nih.gov/sites/entrez?Db=gene&Cmd=ShowDetailView&TermToSearch=727810&ordinalpos=1&itool=EntrezSystem2.PEntrez.Gene.Gene_ResultsPanel.Gene_RVDocSum	LOC727810	LOC727810	424	http://www.ncbi.nlm.nih.gov/sites/entrez?Db=gene&Cmd=ShowDetailView&TermToSearch=391504&ordinalpos=1&itool=EntrezSystem2.PEntrez.Gene.Gene_ResultsPanel.Gene_RVDocSum	LOC391504	LOC391504	733	2.4	0.3	2.3	-0.1	0.11	0.00011	0.27	-0.6	-0.4	-0.1	-0.3	0.39	0.14	0.75
rs-link	rsnum	SNP	chr	HO	HS	HD	HS+D	P-value-S	P-value-D	Effect-S	Effect-D	Minor Allele	Major Allele	MAF	GENE1-link	GENE1	GENE1	dist1 (Kb)	GENE2-link	GENE2	GENE2	dist2 (Kb)	GENE3-link	GENE3	GENE3	dist3 (Kb)	log10BF-S	log10BF-S-TNT	log10BF-S-PRINCE	log10BF-S-CAP	P-value-S-TNT	P-value-S-PRINCE	P-value-S-CAP	log10BF-D	log10BF-D-TNT	log10BF-D-PRINCE	log10BF-D-CAP	P-value-D-TNT	P-value-D-PRINCE	P-value-D-CAP
http://www.ensembl.org/Homo_sapiens/Variation/Summary?v=rs1178547	rs1178547	rs1178547	3	0.98	0.02	0	0	0.00018	0.66	-0.1	-0.01	T	C	0.3	http://www.ncbi.nlm.nih.gov/sites/entrez?Db=gene&Cmd=ShowDetailView&TermToSearch=152330&ordinalpos=1&itool=EntrezSystem2.PEntrez.Gene.Gene_ResultsPanel.Gene_RVDocSum	CNTN4	CNTN4	0	http://www.ncbi.nlm.nih.gov/sites/entrez?Db=gene&Cmd=ShowDetailView&TermToSearch=727810&ordinalpos=1&itool=EntrezSystem2.PEntrez.Gene.Gene_ResultsPanel.Gene_RVDocSum	LOC727810	LOC727810	430	http://www.ncbi.nlm.nih.gov/sites/entrez?Db=gene&Cmd=ShowDetailView&TermToSearch=3568&ordinalpos=1&itool=EntrezSystem2.PEntrez.Gene.Gene_ResultsPanel.Gene_RVDocSum	IL5RA	IL5RA	733	2.3	0.4	2	-0.1	0.093	0.00025	0.28	-0.6	-0.5	-0.1	-0.3	0.48	0.16	0.73
http://www.ensembl.org/Homo_sapiens/Variation/Summary?v=rs1183600	rs1183600	rs1183600	3	0.98	0.02	0	0	0.00018	0.66	-0.1	-0.01	A	C	0.3	http://www.ncbi.nlm.nih.gov/sites/entrez?Db=gene&Cmd=ShowDetailView&TermToSearch=152330&ordinalpos=1&itool=EntrezSystem2.PEntrez.Gene.Gene_ResultsPanel.Gene_RVDocSum	CNTN4	CNTN4	0	http://www.ncbi.nlm.nih.gov/sites/entrez?Db=gene&Cmd=ShowDetailView&TermToSearch=727810&ordinalpos=1&itool=EntrezSystem2.PEntrez.Gene.Gene_ResultsPanel.Gene_RVDocSum	LOC727810	LOC727810	431	http://www.ncbi.nlm.nih.gov/sites/entrez?Db=gene&Cmd=ShowDetailView&TermToSearch=3568&ordinalpos=1&itool=EntrezSystem2.PEntrez.Gene.Gene_ResultsPanel.Gene_RVDocSum	IL5RA	IL5RA	733	2.3	0.4	2	-0.1	0.093	0.00025	0.28	-0.6	-0.5	-0.2	-0.3	0.48	0.16	0.73
http://www.ensembl.org/Homo_sapiens/Variation/Summary?v=rs11915826	rs11915826	rs11915826	3	0.97	0.03	0	0	2.6e-05	0.16	-0.37	-0.13	A	T	0.04	http://www.ncbi.nlm.nih.gov/sites/entrez?Db=gene&Cmd=ShowDetailView&TermToSearch=55209&ordinalpos=1&itool=EntrezSystem2.PEntrez.Gene.Gene_ResultsPanel.Gene_RVDocSum	SETD5	SETD5	0	http://www.ncbi.nlm.nih.gov/sites/entrez?Db=gene&Cmd=ShowDetailView&TermToSearch=440944&ordinalpos=1&itool=EntrezSystem2.PEntrez.Gene.Gene_ResultsPanel.Gene_RVDocSum	LOC440944	LOC440944	13	http://www.ncbi.nlm.nih.gov/sites/entrez?Db=gene&Cmd=ShowDetailView&TermToSearch=25917&ordinalpos=1&itool=EntrezSystem2.PEntrez.Gene.Gene_ResultsPanel.Gene_RVDocSum	THUMPD3	THUMPD3	24	2.5	1.1	0.2	0.4	0.00086	0.061	0.011	0	-0.1	0	0	0.96	0.2	0.31
http://www.ensembl.org/Homo_sapiens/Variation/Summary?v=rs4258956	rs4258956	rs4258956	3	0.97	0.03	0	0	2.7e-05	0.16	-0.37	-0.13	A	T	0.04	http://www.ncbi.nlm.nih.gov/sites/entrez?Db=gene&Cmd=ShowDetailView&TermToSearch=55209&ordinalpos=1&itool=EntrezSystem2.PEntrez.Gene.Gene_ResultsPanel.Gene_RVDocSum	SETD5	SETD5	0	http://www.ncbi.nlm.nih.gov/sites/entrez?Db=gene&Cmd=ShowDetailView&TermToSearch=440944&ordinalpos=1&itool=EntrezSystem2.PEntrez.Gene.Gene_ResultsPanel.Gene_RVDocSum	LOC440944	LOC440944	16	http://www.ncbi.nlm.nih.gov/sites/entrez?Db=gene&Cmd=ShowDetailView&TermToSearch=25917&ordinalpos=1&itool=EntrezSystem2.PEntrez.Gene.Gene_ResultsPanel.Gene_RVDocSum	THUMPD3	THUMPD3	28	2.5	1	0.2	0.4	0.00088	0.06	0.011	0	-0.1	0	0	0.97	0.2	0.32
http://www.ensembl.org/Homo_sapiens/Variation/Summary?v=rs4078527	rs4078527	rs4078527	3	0.97	0.03	0	0	3e-05	0.19	-0.37	-0.12	G	A	0.04	http://www.ncbi.nlm.nih.gov/sites/entrez?Db=gene&Cmd=ShowDetailView&TermToSearch=55209&ordinalpos=1&itool=EntrezSystem2.PEntrez.Gene.Gene_ResultsPanel.Gene_RVDocSum	SETD5	SETD5	0	http://www.ncbi.nlm.nih.gov/sites/entrez?Db=gene&Cmd=ShowDetailView&TermToSearch=440944&ordinalpos=1&itool=EntrezSystem2.PEntrez.Gene.Gene_ResultsPanel.Gene_RVDocSum	LOC440944	LOC440944	25	http://www.ncbi.nlm.nih.gov/sites/entrez?Db=gene&Cmd=ShowDetailView&TermToSearch=25917&ordinalpos=1&itool=EntrezSystem2.PEntrez.Gene.Gene_ResultsPanel.Gene_RVDocSum	THUMPD3	THUMPD3	36	2.5	1.1	0.2	0.4	0.00084	0.066	0.011	0	-0.1	0	0	0.96	0.24	0.35
http://www.ensembl.org/Homo_sapiens/Variation/Summary?v=rs3872706	rs3872706	rs3872706	3	0.97	0.03	0	0	3.2e-05	0.19	-0.37	-0.12	G	A	0.04	http://www.ncbi.nlm.nih.gov/sites/entrez?Db=gene&Cmd=ShowDetailView&TermToSearch=55209&ordinalpos=1&itool=EntrezSystem2.PEntrez.Gene.Gene_ResultsPanel.Gene_RVDocSum	SETD5	SETD5	0	http://www.ncbi.nlm.nih.gov/sites/entrez?Db=gene&Cmd=ShowDetailView&TermToSearch=440944&ordinalpos=1&itool=EntrezSystem2.PEntrez.Gene.Gene_ResultsPanel.Gene_RVDocSum	LOC440944	LOC440944	25	http://www.ncbi.nlm.nih.gov/sites/entrez?Db=gene&Cmd=ShowDetailView&TermToSearch=25917&ordinalpos=1&itool=EntrezSystem2.PEntrez.Gene.Gene_ResultsPanel.Gene_RVDocSum	THUMPD3	THUMPD3	37	2.5	1.1	0.2	0.4	0.00084	0.068	0.011	0	-0.1	0	0	0.95	0.24	0.36
http://www.ensembl.org/Homo_sapiens/Variation/Summary?v=rs7613389	rs7613389	rs7613389	3	0.99	0.01	0	0	7.1e-05	0.19	-0.36	-0.12	C	A	0.04	http://www.ncbi.nlm.nih.gov/sites/entrez?Db=gene&Cmd=ShowDetailView&TermToSearch=55209&ordinalpos=1&itool=EntrezSystem2.PEntrez.Gene.Gene_ResultsPanel.Gene_RVDocSum	SETD5	SETD5	0	http://www.ncbi.nlm.nih.gov/sites/entrez?Db=gene&Cmd=ShowDetailView&TermToSearch=440944&ordinalpos=1&itool=EntrezSystem2.PEntrez.Gene.Gene_ResultsPanel.Gene_RVDocSum	LOC440944	LOC440944	34	http://www.ncbi.nlm.nih.gov/sites/entrez?Db=gene&Cmd=ShowDetailView&TermToSearch=25917&ordinalpos=1&itool=EntrezSystem2.PEntrez.Gene.Gene_ResultsPanel.Gene_RVDocSum	THUMPD3	THUMPD3	46	2.2	0.7	0.2	0.4	0.0027	0.065	0.012	0	-0.1	0	-0.1	0.95	0.23	0.38
http://www.ensembl.org/Homo_sapiens/Variation/Summary?v=rs3912330	rs3912330	rs3912330	3	0.99	0.01	0	0	7.2e-05	0.19	-0.36	-0.12	G	A	0.04	http://www.ncbi.nlm.nih.gov/sites/entrez?Db=gene&Cmd=ShowDetailView&TermToSearch=55209&ordinalpos=1&itool=EntrezSystem2.PEntrez.Gene.Gene_ResultsPanel.Gene_RVDocSum	SETD5	SETD5	0	http://www.ncbi.nlm.nih.gov/sites/entrez?Db=gene&Cmd=ShowDetailView&TermToSearch=440944&ordinalpos=1&itool=EntrezSystem2.PEntrez.Gene.Gene_ResultsPanel.Gene_RVDocSum	LOC440944	LOC440944	35	http://www.ncbi.nlm.nih.gov/sites/entrez?Db=gene&Cmd=ShowDetailView&TermToSearch=25917&ordinalpos=1&itool=EntrezSystem2.PEntrez.Gene.Gene_ResultsPanel.Gene_RVDocSum	THUMPD3	THUMPD3	47	2.2	0.7	0.2	0.4	0.0028	0.065	0.012	0	-0.1	0	-0.1	0.95	0.23	0.38
http://www.ensembl.org/Homo_sapiens/Variation/Summary?v=rs17050346	rs17050346	rs17050346	3	0.99	0.01	0	0	7.4e-05	0.18	-0.36	-0.12	G	A	0.04	http://www.ncbi.nlm.nih.gov/sites/entrez?Db=gene&Cmd=ShowDetailView&TermToSearch=55209&ordinalpos=1&itool=EntrezSystem2.PEntrez.Gene.Gene_ResultsPanel.Gene_RVDocSum	SETD5	SETD5	0	http://www.ncbi.nlm.nih.gov/sites/entrez?Db=gene&Cmd=ShowDetailView&TermToSearch=440944&ordinalpos=1&itool=EntrezSystem2.PEntrez.Gene.Gene_ResultsPanel.Gene_RVDocSum	LOC440944	LOC440944	43	http://www.ncbi.nlm.nih.gov/sites/entrez?Db=gene&Cmd=ShowDetailView&TermToSearch=25917&ordinalpos=1&itool=EntrezSystem2.PEntrez.Gene.Gene_ResultsPanel.Gene_RVDocSum	THUMPD3	THUMPD3	54	2.2	0.7	0.2	0.4	0.0025	0.065	0.012	0	-0.1	0	-0.1	0.93	0.23	0.39
http://www.ensembl.org/Homo_sapiens/Variation/Summary?v=rs6803966	rs6803966	rs6803966	3	0.99	0.01	0	0	7.7e-05	0.18	-0.36	-0.12	A	G	0.04	http://www.ncbi.nlm.nih.gov/sites/entrez?Db=gene&Cmd=ShowDetailView&TermToSearch=55209&ordinalpos=1&itool=EntrezSystem2.PEntrez.Gene.Gene_ResultsPanel.Gene_RVDocSum	SETD5	SETD5	0	http://www.ncbi.nlm.nih.gov/sites/entrez?Db=gene&Cmd=ShowDetailView&TermToSearch=440944&ordinalpos=1&itool=EntrezSystem2.PEntrez.Gene.Gene_ResultsPanel.Gene_RVDocSum	LOC440944	LOC440944	48	http://www.ncbi.nlm.nih.gov/sites/entrez?Db=gene&Cmd=ShowDetailView&TermToSearch=375323&ordinalpos=1&itool=EntrezSystem2.PEntrez.Gene.Gene_ResultsPanel.Gene_RVDocSum	LHFPL4	LHFPL4	57	2.1	0.7	0.2	0.4	0.0024	0.067	0.013	0	-0.1	0	-0.1	0.94	0.23	0.39
http://www.ensembl.org/Homo_sapiens/Variation/Summary?v=rs2290164	rs2290164	rs2290164	3	0.99	0.01	0	0	9.1e-05	0.18	-0.36	-0.12	C	T	0.04	http://www.ncbi.nlm.nih.gov/sites/entrez?Db=gene&Cmd=ShowDetailView&TermToSearch=55209&ordinalpos=1&itool=EntrezSystem2.PEntrez.Gene.Gene_ResultsPanel.Gene_RVDocSum	SETD5	SETD5	0	http://www.ncbi.nlm.nih.gov/sites/entrez?Db=gene&Cmd=ShowDetailView&TermToSearch=440944&ordinalpos=1&itool=EntrezSystem2.PEntrez.Gene.Gene_ResultsPanel.Gene_RVDocSum	LOC440944	LOC440944	48	http://www.ncbi.nlm.nih.gov/sites/entrez?Db=gene&Cmd=ShowDetailView&TermToSearch=375323&ordinalpos=1&itool=EntrezSystem2.PEntrez.Gene.Gene_ResultsPanel.Gene_RVDocSum	LHFPL4	LHFPL4	56	2.1	0.8	0.2	0.4	0.0024	0.074	0.014	0	-0.1	0	-0.1	0.94	0.23	0.39
http://www.ensembl.org/Homo_sapiens/Variation/Summary?v=rs13317562	rs13317562	rs13317562	3	0.99	0	0	0.01	0.85	4.4e-06	0.01	-0.36	T	C	0.04	http://www.ncbi.nlm.nih.gov/sites/entrez?Db=gene&Cmd=ShowDetailView&TermToSearch=27303&ordinalpos=1&itool=EntrezSystem2.PEntrez.Gene.Gene_ResultsPanel.Gene_RVDocSum	RBMS3	RBMS3	0	http://www.ncbi.nlm.nih.gov/sites/entrez?Db=gene&Cmd=ShowDetailView&TermToSearch=131572&ordinalpos=1&itool=EntrezSystem2.PEntrez.Gene.Gene_ResultsPanel.Gene_RVDocSum	LOC131572	LOC131572	544	http://www.ncbi.nlm.nih.gov/sites/entrez?Db=gene&Cmd=ShowDetailView&TermToSearch=7048&ordinalpos=1&itool=EntrezSystem2.PEntrez.Gene.Gene_ResultsPanel.Gene_RVDocSum	TGFBR2	TGFBR2	974	-0.3	-0.2	-0.2	-0.1	0.98	0.87	0.47	3.3	1.3	0.7	0.1	0.00091	0.006	0.088
http://www.ensembl.org/Homo_sapiens/Variation/Summary?v=rs13317641	rs13317641	rs13317641	3	0.99	0	0	0.01	0.86	4.9e-06	0.01	-0.36	A	G	0.04	http://www.ncbi.nlm.nih.gov/sites/entrez?Db=gene&Cmd=ShowDetailView&TermToSearch=27303&ordinalpos=1&itool=EntrezSystem2.PEntrez.Gene.Gene_ResultsPanel.Gene_RVDocSum	RBMS3	RBMS3	0	http://www.ncbi.nlm.nih.gov/sites/entrez?Db=gene&Cmd=ShowDetailView&TermToSearch=131572&ordinalpos=1&itool=EntrezSystem2.PEntrez.Gene.Gene_ResultsPanel.Gene_RVDocSum	LOC131572	LOC131572	544	http://www.ncbi.nlm.nih.gov/sites/entrez?Db=gene&Cmd=ShowDetailView&TermToSearch=7048&ordinalpos=1&itool=EntrezSystem2.PEntrez.Gene.Gene_ResultsPanel.Gene_RVDocSum	TGFBR2	TGFBR2	974	-0.3	-0.2	-0.2	-0.1	0.98	0.88	0.51	3.2	1.3	0.7	0.1	0.00091	0.0065	0.09
http://www.ensembl.org/Homo_sapiens/Variation/Summary?v=rs7649779	rs7649779	rs7649779	3	0.99	0.01	0	0	8.6e-05	0.2	0.34	-0.11	C	T	0.05	http://www.ncbi.nlm.nih.gov/sites/entrez?Db=gene&Cmd=ShowDetailView&TermToSearch=339896&ordinalpos=1&itool=EntrezSystem2.PEntrez.Gene.Gene_ResultsPanel.Gene_RVDocSum	GADL1	GADL1	0	http://www.ncbi.nlm.nih.gov/sites/entrez?Db=gene&Cmd=ShowDetailView&TermToSearch=7048&ordinalpos=1&itool=EntrezSystem2.PEntrez.Gene.Gene_ResultsPanel.Gene_RVDocSum	TGFBR2	TGFBR2	82	http://www.ncbi.nlm.nih.gov/sites/entrez?Db=gene&Cmd=ShowDetailView&TermToSearch=339897&ordinalpos=1&itool=EntrezSystem2.PEntrez.Gene.Gene_ResultsPanel.Gene_RVDocSum	LOC339897	LOC339897	406	2.1	1.7	0.4	-0.1	0.00015	0.021	0.67	0	0.1	-0.2	-0.1	0.11	0.97	0.52
http://www.ensembl.org/Homo_sapiens/Variation/Summary?v=rs9882060	rs9882060	rs9882060	3	0.99	0.01	0	0	8.7e-05	0.21	0.35	-0.11	A	C	0.05	http://www.ncbi.nlm.nih.gov/sites/entrez?Db=gene&Cmd=ShowDetailView&TermToSearch=339896&ordinalpos=1&itool=EntrezSystem2.PEntrez.Gene.Gene_ResultsPanel.Gene_RVDocSum	GADL1	GADL1	0	http://www.ncbi.nlm.nih.gov/sites/entrez?Db=gene&Cmd=ShowDetailView&TermToSearch=7048&ordinalpos=1&itool=EntrezSystem2.PEntrez.Gene.Gene_ResultsPanel.Gene_RVDocSum	TGFBR2	TGFBR2	82	http://www.ncbi.nlm.nih.gov/sites/entrez?Db=gene&Cmd=ShowDetailView&TermToSearch=339897&ordinalpos=1&itool=EntrezSystem2.PEntrez.Gene.Gene_ResultsPanel.Gene_RVDocSum	LOC339897	LOC339897	405	2.1	1.7	0.4	-0.1	0.00015	0.02	0.7	0	0.1	-0.1	-0.1	0.11	0.97	0.54
http://www.ensembl.org/Homo_sapiens/Variation/Summary?v=rs12634243	rs12634243	rs12634243	3	0.99	0.01	0	0	0.00015	0.12	0.09	-0.04	G	C	0.37	http://www.ncbi.nlm.nih.gov/sites/entrez?Db=gene&Cmd=ShowDetailView&TermToSearch=5067&ordinalpos=1&itool=EntrezSystem2.PEntrez.Gene.Gene_ResultsPanel.Gene_RVDocSum	CNTN3	CNTN3	0	http://www.ncbi.nlm.nih.gov/sites/entrez?Db=gene&Cmd=ShowDetailView&TermToSearch=236&ordinalpos=1&itool=EntrezSystem2.PEntrez.Gene.Gene_ResultsPanel.Gene_RVDocSum	ALDRP	ALDRP	197	http://www.ncbi.nlm.nih.gov/sites/entrez?Db=gene&Cmd=ShowDetailView&TermToSearch=442083&ordinalpos=1&itool=EntrezSystem2.PEntrez.Gene.Gene_ResultsPanel.Gene_RVDocSum	HSP90AB5P	HSP90AB5P	231	2.1	1.4	0	-0.1	0.0014	0.083	0.2	-0.3	-0.4	-0.1	-0.4	0.31	0.14	0.96
http://www.ensembl.org/Homo_sapiens/Variation/Summary?v=rs554676	rs554676	rs554676	3	0.99	0.01	0	0	0.00015	0.12	0.09	-0.04	C	G	0.37	http://www.ncbi.nlm.nih.gov/sites/entrez?Db=gene&Cmd=ShowDetailView&TermToSearch=5067&ordinalpos=1&itool=EntrezSystem2.PEntrez.Gene.Gene_ResultsPanel.Gene_RVDocSum	CNTN3	CNTN3	0	http://www.ncbi.nlm.nih.gov/sites/entrez?Db=gene&Cmd=ShowDetailView&TermToSearch=236&ordinalpos=1&itool=EntrezSystem2.PEntrez.Gene.Gene_ResultsPanel.Gene_RVDocSum	ALDRP	ALDRP	199	http://www.ncbi.nlm.nih.gov/sites/entrez?Db=gene&Cmd=ShowDetailView&TermToSearch=442083&ordinalpos=1&itool=EntrezSystem2.PEntrez.Gene.Gene_ResultsPanel.Gene_RVDocSum	HSP90AB5P	HSP90AB5P	232	2.1	1.4	0	-0.1	0.0013	0.083	0.2	-0.3	-0.4	-0.1	-0.4	0.31	0.14	0.96
http://www.ensembl.org/Homo_sapiens/Variation/Summary?v=rs709524	rs709524	rs709524	3	0.99	0.01	0	0	0.00014	0.19	-0.09	0.03	G	A	0.39	http://www.ncbi.nlm.nih.gov/sites/entrez?Db=gene&Cmd=ShowDetailView&TermToSearch=285205&ordinalpos=1&itool=EntrezSystem2.PEntrez.Gene.Gene_ResultsPanel.Gene_RVDocSum	LOC285205	LOC285205	0	http://www.ncbi.nlm.nih.gov/sites/entrez?Db=gene&Cmd=ShowDetailView&TermToSearch=56987&ordinalpos=1&itool=EntrezSystem2.PEntrez.Gene.Gene_ResultsPanel.Gene_RVDocSum	BBX	BBX	85	http://www.ncbi.nlm.nih.gov/sites/entrez?Db=gene&Cmd=ShowDetailView&TermToSearch=961&ordinalpos=1&itool=EntrezSystem2.PEntrez.Gene.Gene_ResultsPanel.Gene_RVDocSum	CD47	CD47	152	2.1	0.3	0.4	0.6	0.028	0.029	0.012	-0.3	-0.1	-0.2	-0.2	0.14	0.23	0.25
http://www.ensembl.org/Homo_sapiens/Variation/Summary?v=rs709523	rs709523	rs709523	3	0.99	0.01	0	0	0.00013	0.19	-0.09	0.03	C	T	0.39	http://www.ncbi.nlm.nih.gov/sites/entrez?Db=gene&Cmd=ShowDetailView&TermToSearch=285205&ordinalpos=1&itool=EntrezSystem2.PEntrez.Gene.Gene_ResultsPanel.Gene_RVDocSum	LOC285205	LOC285205	0	http://www.ncbi.nlm.nih.gov/sites/entrez?Db=gene&Cmd=ShowDetailView&TermToSearch=56987&ordinalpos=1&itool=EntrezSystem2.PEntrez.Gene.Gene_ResultsPanel.Gene_RVDocSum	BBX	BBX	85	http://www.ncbi.nlm.nih.gov/sites/entrez?Db=gene&Cmd=ShowDetailView&TermToSearch=961&ordinalpos=1&itool=EntrezSystem2.PEntrez.Gene.Gene_ResultsPanel.Gene_RVDocSum	CD47	CD47	152	2.1	0.3	0.4	0.6	0.027	0.029	0.012	-0.3	-0.1	-0.2	-0.2	0.15	0.23	0.25
http://www.ensembl.org/Homo_sapiens/Variation/Summary?v=rs709522	rs709522	rs709522	3	0.99	0.01	0	0	0.00013	0.19	-0.09	0.03	A	G	0.39	http://www.ncbi.nlm.nih.gov/sites/entrez?Db=gene&Cmd=ShowDetailView&TermToSearch=285205&ordinalpos=1&itool=EntrezSystem2.PEntrez.Gene.Gene_ResultsPanel.Gene_RVDocSum	LOC285205	LOC285205	0	http://www.ncbi.nlm.nih.gov/sites/entrez?Db=gene&Cmd=ShowDetailView&TermToSearch=56987&ordinalpos=1&itool=EntrezSystem2.PEntrez.Gene.Gene_ResultsPanel.Gene_RVDocSum	BBX	BBX	86	http://www.ncbi.nlm.nih.gov/sites/entrez?Db=gene&Cmd=ShowDetailView&TermToSearch=961&ordinalpos=1&itool=EntrezSystem2.PEntrez.Gene.Gene_ResultsPanel.Gene_RVDocSum	CD47	CD47	151	2.1	0.3	0.4	0.6	0.027	0.029	0.012	-0.3	-0.1	-0.2	-0.2	0.15	0.23	0.25
http://www.ensembl.org/Homo_sapiens/Variation/Summary?v=rs709521	rs709521	rs709521	3	0.99	0.01	0	0	0.00014	0.19	-0.09	0.03	C	T	0.39	http://www.ncbi.nlm.nih.gov/sites/entrez?Db=gene&Cmd=ShowDetailView&TermToSearch=285205&ordinalpos=1&itool=EntrezSystem2.PEntrez.Gene.Gene_ResultsPanel.Gene_RVDocSum	LOC285205	LOC285205	0	http://www.ncbi.nlm.nih.gov/sites/entrez?Db=gene&Cmd=ShowDetailView&TermToSearch=56987&ordinalpos=1&itool=EntrezSystem2.PEntrez.Gene.Gene_ResultsPanel.Gene_RVDocSum	BBX	BBX	87	http://www.ncbi.nlm.nih.gov/sites/entrez?Db=gene&Cmd=ShowDetailView&TermToSearch=961&ordinalpos=1&itool=EntrezSystem2.PEntrez.Gene.Gene_ResultsPanel.Gene_RVDocSum	CD47	CD47	150	2.1	0.3	0.4	0.6	0.027	0.029	0.012	-0.3	-0.1	-0.2	-0.2	0.15	0.22	0.24
http://www.ensembl.org/Homo_sapiens/Variation/Summary?v=rs709518	rs709518	rs709518	3	0.99	0.01	0	0	0.00014	0.19	-0.09	0.03	T	C	0.39	http://www.ncbi.nlm.nih.gov/sites/entrez?Db=gene&Cmd=ShowDetailView&TermToSearch=285205&ordinalpos=1&itool=EntrezSystem2.PEntrez.Gene.Gene_ResultsPanel.Gene_RVDocSum	LOC285205	LOC285205	0	http://www.ncbi.nlm.nih.gov/sites/entrez?Db=gene&Cmd=ShowDetailView&TermToSearch=56987&ordinalpos=1&itool=EntrezSystem2.PEntrez.Gene.Gene_ResultsPanel.Gene_RVDocSum	BBX	BBX	93	http://www.ncbi.nlm.nih.gov/sites/entrez?Db=gene&Cmd=ShowDetailView&TermToSearch=961&ordinalpos=1&itool=EntrezSystem2.PEntrez.Gene.Gene_ResultsPanel.Gene_RVDocSum	CD47	CD47	144	2.1	0.3	0.4	0.6	0.027	0.029	0.012	-0.3	-0.1	-0.2	-0.2	0.15	0.22	0.24
http://www.ensembl.org/Homo_sapiens/Variation/Summary?v=rs709517	rs709517	rs709517	3	0.99	0.01	0	0	0.00014	0.19	-0.09	0.03	T	C	0.39	http://www.ncbi.nlm.nih.gov/sites/entrez?Db=gene&Cmd=ShowDetailView&TermToSearch=285205&ordinalpos=1&itool=EntrezSystem2.PEntrez.Gene.Gene_ResultsPanel.Gene_RVDocSum	LOC285205	LOC285205	0	http://www.ncbi.nlm.nih.gov/sites/entrez?Db=gene&Cmd=ShowDetailView&TermToSearch=56987&ordinalpos=1&itool=EntrezSystem2.PEntrez.Gene.Gene_ResultsPanel.Gene_RVDocSum	BBX	BBX	94	http://www.ncbi.nlm.nih.gov/sites/entrez?Db=gene&Cmd=ShowDetailView&TermToSearch=961&ordinalpos=1&itool=EntrezSystem2.PEntrez.Gene.Gene_ResultsPanel.Gene_RVDocSum	CD47	CD47	143	2.1	0.3	0.4	0.6	0.027	0.029	0.012	-0.3	-0.1	-0.2	-0.2	0.15	0.22	0.24
http://www.ensembl.org/Homo_sapiens/Variation/Summary?v=rs709515	rs709515	rs709515	3	0.98	0.02	0	0	0.00011	0.13	-0.1	0.04	T	C	0.32	http://www.ncbi.nlm.nih.gov/sites/entrez?Db=gene&Cmd=ShowDetailView&TermToSearch=285205&ordinalpos=1&itool=EntrezSystem2.PEntrez.Gene.Gene_ResultsPanel.Gene_RVDocSum	LOC285205	LOC285205	0	http://www.ncbi.nlm.nih.gov/sites/entrez?Db=gene&Cmd=ShowDetailView&TermToSearch=56987&ordinalpos=1&itool=EntrezSystem2.PEntrez.Gene.Gene_ResultsPanel.Gene_RVDocSum	BBX	BBX	96	http://www.ncbi.nlm.nih.gov/sites/entrez?Db=gene&Cmd=ShowDetailView&TermToSearch=961&ordinalpos=1&itool=EntrezSystem2.PEntrez.Gene.Gene_ResultsPanel.Gene_RVDocSum	CD47	CD47	141	2.4	0.6	0.8	0	0.013	0.013	0.1	0	0	-0.2	-0.3	0.12	0.24	0.52
http://www.ensembl.org/Homo_sapiens/Variation/Summary?v=rs709514	rs709514	rs709514	3	0.98	0.02	0	0	9.3e-05	0.19	-0.09	0.03	G	A	0.39	http://www.ncbi.nlm.nih.gov/sites/entrez?Db=gene&Cmd=ShowDetailView&TermToSearch=285205&ordinalpos=1&itool=EntrezSystem2.PEntrez.Gene.Gene_ResultsPanel.Gene_RVDocSum	LOC285205	LOC285205	0	http://www.ncbi.nlm.nih.gov/sites/entrez?Db=gene&Cmd=ShowDetailView&TermToSearch=56987&ordinalpos=1&itool=EntrezSystem2.PEntrez.Gene.Gene_ResultsPanel.Gene_RVDocSum	BBX	BBX	96	http://www.ncbi.nlm.nih.gov/sites/entrez?Db=gene&Cmd=ShowDetailView&TermToSearch=961&ordinalpos=1&itool=EntrezSystem2.PEntrez.Gene.Gene_ResultsPanel.Gene_RVDocSum	CD47	CD47	141	2.3	0.5	0.4	0.6	0.015	0.035	0.013	-0.2	-0.1	-0.2	-0.1	0.17	0.18	0.22
http://www.ensembl.org/Homo_sapiens/Variation/Summary?v=rs4247450	rs4247450	rs4247450	3	0.98	0.02	0	0	0.00012	0.14	-0.1	0.04	A	C	0.32	http://www.ncbi.nlm.nih.gov/sites/entrez?Db=gene&Cmd=ShowDetailView&TermToSearch=285205&ordinalpos=1&itool=EntrezSystem2.PEntrez.Gene.Gene_ResultsPanel.Gene_RVDocSum	LOC285205	LOC285205	0	http://www.ncbi.nlm.nih.gov/sites/entrez?Db=gene&Cmd=ShowDetailView&TermToSearch=56987&ordinalpos=1&itool=EntrezSystem2.PEntrez.Gene.Gene_ResultsPanel.Gene_RVDocSum	BBX	BBX	100	http://www.ncbi.nlm.nih.gov/sites/entrez?Db=gene&Cmd=ShowDetailView&TermToSearch=961&ordinalpos=1&itool=EntrezSystem2.PEntrez.Gene.Gene_ResultsPanel.Gene_RVDocSum	CD47	CD47	137	2.3	0.6	0.8	0	0.013	0.013	0.12	-0.1	0	-0.2	-0.3	0.12	0.25	0.52
http://www.ensembl.org/Homo_sapiens/Variation/Summary?v=rs11707678	rs11707678	rs11707678	3	0.98	0.01	0	0	0.00011	0.18	-0.09	0.03	A	G	0.39	http://www.ncbi.nlm.nih.gov/sites/entrez?Db=gene&Cmd=ShowDetailView&TermToSearch=285205&ordinalpos=1&itool=EntrezSystem2.PEntrez.Gene.Gene_ResultsPanel.Gene_RVDocSum	LOC285205	LOC285205	0	http://www.ncbi.nlm.nih.gov/sites/entrez?Db=gene&Cmd=ShowDetailView&TermToSearch=56987&ordinalpos=1&itool=EntrezSystem2.PEntrez.Gene.Gene_ResultsPanel.Gene_RVDocSum	BBX	BBX	101	http://www.ncbi.nlm.nih.gov/sites/entrez?Db=gene&Cmd=ShowDetailView&TermToSearch=961&ordinalpos=1&itool=EntrezSystem2.PEntrez.Gene.Gene_ResultsPanel.Gene_RVDocSum	CD47	CD47	137	2.2	0.5	0.4	0.6	0.017	0.036	0.013	-0.2	-0.1	-0.2	-0.1	0.15	0.18	0.22
http://www.ensembl.org/Homo_sapiens/Variation/Summary?v=rs1700452	rs1700452	rs1700452	3	0.98	0.02	0	0	8e-05	0.19	-0.09	0.03	A	C	0.39	http://www.ncbi.nlm.nih.gov/sites/entrez?Db=gene&Cmd=ShowDetailView&TermToSearch=285205&ordinalpos=1&itool=EntrezSystem2.PEntrez.Gene.Gene_ResultsPanel.Gene_RVDocSum	LOC285205	LOC285205	0	http://www.ncbi.nlm.nih.gov/sites/entrez?Db=gene&Cmd=ShowDetailView&TermToSearch=56987&ordinalpos=1&itool=EntrezSystem2.PEntrez.Gene.Gene_ResultsPanel.Gene_RVDocSum	BBX	BBX	102	http://www.ncbi.nlm.nih.gov/sites/entrez?Db=gene&Cmd=ShowDetailView&TermToSearch=961&ordinalpos=1&itool=EntrezSystem2.PEntrez.Gene.Gene_ResultsPanel.Gene_RVDocSum	CD47	CD47	135	2.3	0.5	0.4	0.6	0.014	0.035	0.012	-0.2	-0.1	-0.2	-0.2	0.16	0.21	0.25
http://www.ensembl.org/Homo_sapiens/Variation/Summary?v=rs1432595	rs1432595	rs1432595	3	0.98	0.02	0	0	8.6e-05	0.19	-0.09	0.03	A	G	0.39	http://www.ncbi.nlm.nih.gov/sites/entrez?Db=gene&Cmd=ShowDetailView&TermToSearch=285205&ordinalpos=1&itool=EntrezSystem2.PEntrez.Gene.Gene_ResultsPanel.Gene_RVDocSum	LOC285205	LOC285205	0	http://www.ncbi.nlm.nih.gov/sites/entrez?Db=gene&Cmd=ShowDetailView&TermToSearch=56987&ordinalpos=1&itool=EntrezSystem2.PEntrez.Gene.Gene_ResultsPanel.Gene_RVDocSum	BBX	BBX	102	http://www.ncbi.nlm.nih.gov/sites/entrez?Db=gene&Cmd=ShowDetailView&TermToSearch=961&ordinalpos=1&itool=EntrezSystem2.PEntrez.Gene.Gene_ResultsPanel.Gene_RVDocSum	CD47	CD47	135	2.3	0.6	0.4	0.6	0.014	0.036	0.013	-0.2	-0.1	-0.2	-0.1	0.16	0.18	0.22
http://www.ensembl.org/Homo_sapiens/Variation/Summary?v=rs1437235	rs1437235	rs1437235	3	0.98	0.02	0	0	8.7e-05	0.19	-0.09	0.03	C	G	0.39	http://www.ncbi.nlm.nih.gov/sites/entrez?Db=gene&Cmd=ShowDetailView&TermToSearch=285205&ordinalpos=1&itool=EntrezSystem2.PEntrez.Gene.Gene_ResultsPanel.Gene_RVDocSum	LOC285205	LOC285205	0	http://www.ncbi.nlm.nih.gov/sites/entrez?Db=gene&Cmd=ShowDetailView&TermToSearch=56987&ordinalpos=1&itool=EntrezSystem2.PEntrez.Gene.Gene_ResultsPanel.Gene_RVDocSum	BBX	BBX	103	http://www.ncbi.nlm.nih.gov/sites/entrez?Db=gene&Cmd=ShowDetailView&TermToSearch=961&ordinalpos=1&itool=EntrezSystem2.PEntrez.Gene.Gene_ResultsPanel.Gene_RVDocSum	CD47	CD47	135	2.3	0.6	0.4	0.6	0.014	0.036	0.013	-0.2	-0.1	-0.2	-0.1	0.16	0.18	0.21
http://www.ensembl.org/Homo_sapiens/Variation/Summary?v=rs1437234	rs1437234	rs1437234	3	0.98	0.02	0	0	8.9e-05	0.19	-0.09	0.03	C	T	0.39	http://www.ncbi.nlm.nih.gov/sites/entrez?Db=gene&Cmd=ShowDetailView&TermToSearch=285205&ordinalpos=1&itool=EntrezSystem2.PEntrez.Gene.Gene_ResultsPanel.Gene_RVDocSum	LOC285205	LOC285205	0	http://www.ncbi.nlm.nih.gov/sites/entrez?Db=gene&Cmd=ShowDetailView&TermToSearch=56987&ordinalpos=1&itool=EntrezSystem2.PEntrez.Gene.Gene_ResultsPanel.Gene_RVDocSum	BBX	BBX	103	http://www.ncbi.nlm.nih.gov/sites/entrez?Db=gene&Cmd=ShowDetailView&TermToSearch=961&ordinalpos=1&itool=EntrezSystem2.PEntrez.Gene.Gene_ResultsPanel.Gene_RVDocSum	CD47	CD47	134	2.3	0.6	0.4	0.6	0.014	0.036	0.014	-0.2	-0.1	-0.2	-0.1	0.16	0.18	0.22
http://www.ensembl.org/Homo_sapiens/Variation/Summary?v=rs1437233	rs1437233	rs1437233	3	0.98	0.02	0	0	8.5e-05	0.19	-0.09	0.03	C	T	0.38	http://www.ncbi.nlm.nih.gov/sites/entrez?Db=gene&Cmd=ShowDetailView&TermToSearch=285205&ordinalpos=1&itool=EntrezSystem2.PEntrez.Gene.Gene_ResultsPanel.Gene_RVDocSum	LOC285205	LOC285205	0	http://www.ncbi.nlm.nih.gov/sites/entrez?Db=gene&Cmd=ShowDetailView&TermToSearch=56987&ordinalpos=1&itool=EntrezSystem2.PEntrez.Gene.Gene_ResultsPanel.Gene_RVDocSum	BBX	BBX	103	http://www.ncbi.nlm.nih.gov/sites/entrez?Db=gene&Cmd=ShowDetailView&TermToSearch=961&ordinalpos=1&itool=EntrezSystem2.PEntrez.Gene.Gene_ResultsPanel.Gene_RVDocSum	CD47	CD47	134	2.3	0.6	0.3	0.6	0.013	0.036	0.014	-0.2	-0.1	-0.2	-0.1	0.17	0.18	0.22
http://www.ensembl.org/Homo_sapiens/Variation/Summary?v=rs1437232	rs1437232	rs1437232	3	0.98	0.02	0	0	8.4e-05	0.2	-0.09	0.03	C	T	0.38	http://www.ncbi.nlm.nih.gov/sites/entrez?Db=gene&Cmd=ShowDetailView&TermToSearch=285205&ordinalpos=1&itool=EntrezSystem2.PEntrez.Gene.Gene_ResultsPanel.Gene_RVDocSum	LOC285205	LOC285205	0	http://www.ncbi.nlm.nih.gov/sites/entrez?Db=gene&Cmd=ShowDetailView&TermToSearch=56987&ordinalpos=1&itool=EntrezSystem2.PEntrez.Gene.Gene_ResultsPanel.Gene_RVDocSum	BBX	BBX	103	http://www.ncbi.nlm.nih.gov/sites/entrez?Db=gene&Cmd=ShowDetailView&TermToSearch=961&ordinalpos=1&itool=EntrezSystem2.PEntrez.Gene.Gene_ResultsPanel.Gene_RVDocSum	CD47	CD47	134	2.3	0.6	0.4	0.6	0.013	0.036	0.014	-0.3	-0.2	-0.2	-0.1	0.18	0.18	0.22
http://www.ensembl.org/Homo_sapiens/Variation/Summary?v=rs3910485	rs3910485	rs3910485	3	0.99	0.01	0	0	0.00025	0.72	-0.15	0.01	G	A	0.18	http://www.ncbi.nlm.nih.gov/sites/entrez?Db=gene&Cmd=ShowDetailView&TermToSearch=285205&ordinalpos=1&itool=EntrezSystem2.PEntrez.Gene.Gene_ResultsPanel.Gene_RVDocSum	LOC285205	LOC285205	0	http://www.ncbi.nlm.nih.gov/sites/entrez?Db=gene&Cmd=ShowDetailView&TermToSearch=56987&ordinalpos=1&itool=EntrezSystem2.PEntrez.Gene.Gene_ResultsPanel.Gene_RVDocSum	BBX	BBX	103	http://www.ncbi.nlm.nih.gov/sites/entrez?Db=gene&Cmd=ShowDetailView&TermToSearch=961&ordinalpos=1&itool=EntrezSystem2.PEntrez.Gene.Gene_ResultsPanel.Gene_RVDocSum	CD47	CD47	134	2	0.5	0.7	-0.1	0.018	0.0098	0.23	-0.5	-0.1	-0.4	-0.1	0.22	0.92	0.37
http://www.ensembl.org/Homo_sapiens/Variation/Summary?v=rs1700456	rs1700456	rs1700456	3	0.98	0.02	0	0	8.3e-05	0.21	-0.09	0.03	C	T	0.38	http://www.ncbi.nlm.nih.gov/sites/entrez?Db=gene&Cmd=ShowDetailView&TermToSearch=285205&ordinalpos=1&itool=EntrezSystem2.PEntrez.Gene.Gene_ResultsPanel.Gene_RVDocSum	LOC285205	LOC285205	0	http://www.ncbi.nlm.nih.gov/sites/entrez?Db=gene&Cmd=ShowDetailView&TermToSearch=56987&ordinalpos=1&itool=EntrezSystem2.PEntrez.Gene.Gene_ResultsPanel.Gene_RVDocSum	BBX	BBX	105	http://www.ncbi.nlm.nih.gov/sites/entrez?Db=gene&Cmd=ShowDetailView&TermToSearch=961&ordinalpos=1&itool=EntrezSystem2.PEntrez.Gene.Gene_ResultsPanel.Gene_RVDocSum	CD47	CD47	133	2.3	0.6	0.4	0.6	0.013	0.036	0.014	-0.3	-0.2	-0.2	-0.1	0.18	0.18	0.22
http://www.ensembl.org/Homo_sapiens/Variation/Summary?v=rs1653907	rs1653907	rs1653907	3	0.98	0.02	0	0	8e-05	0.21	-0.09	0.03	A	C	0.38	http://www.ncbi.nlm.nih.gov/sites/entrez?Db=gene&Cmd=ShowDetailView&TermToSearch=285205&ordinalpos=1&itool=EntrezSystem2.PEntrez.Gene.Gene_ResultsPanel.Gene_RVDocSum	LOC285205	LOC285205	0	http://www.ncbi.nlm.nih.gov/sites/entrez?Db=gene&Cmd=ShowDetailView&TermToSearch=56987&ordinalpos=1&itool=EntrezSystem2.PEntrez.Gene.Gene_ResultsPanel.Gene_RVDocSum	BBX	BBX	105	http://www.ncbi.nlm.nih.gov/sites/entrez?Db=gene&Cmd=ShowDetailView&TermToSearch=961&ordinalpos=1&itool=EntrezSystem2.PEntrez.Gene.Gene_ResultsPanel.Gene_RVDocSum	CD47	CD47	132	2.3	0.6	0.4	0.6	0.013	0.036	0.014	-0.3	-0.2	-0.2	-0.1	0.19	0.18	0.22
http://www.ensembl.org/Homo_sapiens/Variation/Summary?v=rs1700457	rs1700457	rs1700457	3	0.98	0.02	0	0	7.7e-05	0.2	-0.09	0.03	T	C	0.38	http://www.ncbi.nlm.nih.gov/sites/entrez?Db=gene&Cmd=ShowDetailView&TermToSearch=285205&ordinalpos=1&itool=EntrezSystem2.PEntrez.Gene.Gene_ResultsPanel.Gene_RVDocSum	LOC285205	LOC285205	0	http://www.ncbi.nlm.nih.gov/sites/entrez?Db=gene&Cmd=ShowDetailView&TermToSearch=56987&ordinalpos=1&itool=EntrezSystem2.PEntrez.Gene.Gene_ResultsPanel.Gene_RVDocSum	BBX	BBX	105	http://www.ncbi.nlm.nih.gov/sites/entrez?Db=gene&Cmd=ShowDetailView&TermToSearch=961&ordinalpos=1&itool=EntrezSystem2.PEntrez.Gene.Gene_ResultsPanel.Gene_RVDocSum	CD47	CD47	132	2.3	0.6	0.4	0.6	0.012	0.035	0.014	-0.3	-0.2	-0.2	-0.1	0.19	0.18	0.22
http://www.ensembl.org/Homo_sapiens/Variation/Summary?v=rs1347651	rs1347651	rs1347651	3	0.98	0.02	0	0	7.6e-05	0.21	-0.09	0.03	G	C	0.38	http://www.ncbi.nlm.nih.gov/sites/entrez?Db=gene&Cmd=ShowDetailView&TermToSearch=285205&ordinalpos=1&itool=EntrezSystem2.PEntrez.Gene.Gene_ResultsPanel.Gene_RVDocSum	LOC285205	LOC285205	0	http://www.ncbi.nlm.nih.gov/sites/entrez?Db=gene&Cmd=ShowDetailView&TermToSearch=56987&ordinalpos=1&itool=EntrezSystem2.PEntrez.Gene.Gene_ResultsPanel.Gene_RVDocSum	BBX	BBX	106	http://www.ncbi.nlm.nih.gov/sites/entrez?Db=gene&Cmd=ShowDetailView&TermToSearch=961&ordinalpos=1&itool=EntrezSystem2.PEntrez.Gene.Gene_ResultsPanel.Gene_RVDocSum	CD47	CD47	132	2.4	0.6	0.4	0.6	0.012	0.035	0.014	-0.3	-0.2	-0.2	-0.1	0.19	0.18	0.22
http://www.ensembl.org/Homo_sapiens/Variation/Summary?v=rs1370283	rs1370283	rs1370283	3	0.98	0.02	0	0	7.5e-05	0.21	-0.09	0.03	T	G	0.38	http://www.ncbi.nlm.nih.gov/sites/entrez?Db=gene&Cmd=ShowDetailView&TermToSearch=285205&ordinalpos=1&itool=EntrezSystem2.PEntrez.Gene.Gene_ResultsPanel.Gene_RVDocSum	LOC285205	LOC285205	0	http://www.ncbi.nlm.nih.gov/sites/entrez?Db=gene&Cmd=ShowDetailView&TermToSearch=56987&ordinalpos=1&itool=EntrezSystem2.PEntrez.Gene.Gene_ResultsPanel.Gene_RVDocSum	BBX	BBX	106	http://www.ncbi.nlm.nih.gov/sites/entrez?Db=gene&Cmd=ShowDetailView&TermToSearch=961&ordinalpos=1&itool=EntrezSystem2.PEntrez.Gene.Gene_ResultsPanel.Gene_RVDocSum	CD47	CD47	132	2.4	0.6	0.4	0.6	0.012	0.035	0.014	-0.3	-0.2	-0.2	-0.1	0.19	0.18	0.22
http://www.ensembl.org/Homo_sapiens/Variation/Summary?v=rs1368255	rs1368255	rs1368255	3	0.98	0.02	0	0	7.4e-05	0.21	-0.09	0.03	C	T	0.38	http://www.ncbi.nlm.nih.gov/sites/entrez?Db=gene&Cmd=ShowDetailView&TermToSearch=285205&ordinalpos=1&itool=EntrezSystem2.PEntrez.Gene.Gene_ResultsPanel.Gene_RVDocSum	LOC285205	LOC285205	0	http://www.ncbi.nlm.nih.gov/sites/entrez?Db=gene&Cmd=ShowDetailView&TermToSearch=56987&ordinalpos=1&itool=EntrezSystem2.PEntrez.Gene.Gene_ResultsPanel.Gene_RVDocSum	BBX	BBX	106	http://www.ncbi.nlm.nih.gov/sites/entrez?Db=gene&Cmd=ShowDetailView&TermToSearch=961&ordinalpos=1&itool=EntrezSystem2.PEntrez.Gene.Gene_ResultsPanel.Gene_RVDocSum	CD47	CD47	132	2.4	0.6	0.4	0.6	0.012	0.034	0.014	-0.3	-0.2	-0.2	-0.1	0.19	0.18	0.22
http://www.ensembl.org/Homo_sapiens/Variation/Summary?v=rs697957	rs697957	rs697957	3	0.99	0.01	0	0	0.00018	0.71	-0.12	-0.01	T	G	0.26	http://www.ncbi.nlm.nih.gov/sites/entrez?Db=gene&Cmd=ShowDetailView&TermToSearch=961&ordinalpos=1&itool=EntrezSystem2.PEntrez.Gene.Gene_ResultsPanel.Gene_RVDocSum	CD47	CD47	54	http://www.ncbi.nlm.nih.gov/sites/entrez?Db=gene&Cmd=ShowDetailView&TermToSearch=285205&ordinalpos=1&itool=EntrezSystem2.PEntrez.Gene.Gene_ResultsPanel.Gene_RVDocSum	LOC285205	LOC285205	60	http://www.ncbi.nlm.nih.gov/sites/entrez?Db=gene&Cmd=ShowDetailView&TermToSearch=55081&ordinalpos=1&itool=EntrezSystem2.PEntrez.Gene.Gene_ResultsPanel.Gene_RVDocSum	IFT57	IFT57	172	2.1	0.4	0.6	0.2	0.03	0.014	0.049	-0.6	-0.2	-0.4	0.1	0.69	0.62	0.069
http://www.ensembl.org/Homo_sapiens/Variation/Summary?v=rs6445068	rs6445068	rs6445068	3	0.99	0.01	0	0	0.00027	0.76	0.1	0.01	A	G	0.25	http://www.ncbi.nlm.nih.gov/sites/entrez?Db=gene&Cmd=ShowDetailView&TermToSearch=339858&ordinalpos=1&itool=EntrezSystem2.PEntrez.Gene.Gene_ResultsPanel.Gene_RVDocSum	LOC339858	LOC339858	40	http://www.ncbi.nlm.nih.gov/sites/entrez?Db=gene&Cmd=ShowDetailView&TermToSearch=8743&ordinalpos=1&itool=EntrezSystem2.PEntrez.Gene.Gene_ResultsPanel.Gene_RVDocSum	TNFSF10	TNFSF10	40	http://www.ncbi.nlm.nih.gov/sites/entrez?Db=gene&Cmd=ShowDetailView&TermToSearch=57552&ordinalpos=1&itool=EntrezSystem2.PEntrez.Gene.Gene_ResultsPanel.Gene_RVDocSum	AADACL1	AADACL1	67	2.1	0	1.6	-0.1	0.11	0.00067	0.2	-0.6	-0.5	-0.3	-0.2	0.88	0.4	0.46
http://www.ensembl.org/Homo_sapiens/Variation/Summary?v=rs17467895	rs17467895	rs17467895	4	0.99	0.01	0	0	0.0002	0.36	0.14	-0.04	C	T	0.16	http://www.ncbi.nlm.nih.gov/sites/entrez?Db=gene&Cmd=ShowDetailView&TermToSearch=116449&ordinalpos=1&itool=EntrezSystem2.PEntrez.Gene.Gene_ResultsPanel.Gene_RVDocSum	MIST	MIST	0	http://www.ncbi.nlm.nih.gov/sites/entrez?Db=gene&Cmd=ShowDetailView&TermToSearch=85460&ordinalpos=1&itool=EntrezSystem2.PEntrez.Gene.Gene_ResultsPanel.Gene_RVDocSum	KIAA1729	KIAA1729	152	http://www.ncbi.nlm.nih.gov/sites/entrez?Db=gene&Cmd=ShowDetailView&TermToSearch=348910&ordinalpos=1&itool=EntrezSystem2.PEntrez.Gene.Gene_ResultsPanel.Gene_RVDocSum	RAF1P1	RAF1P1	353	2.1	1.2	-0.3	1.1	0.0022	0.62	0.002	-0.4	-0.3	-0.3	0	0.49	0.77	0.14
http://www.ensembl.org/Homo_sapiens/Variation/Summary?v=rs12504618	rs12504618	rs12504618	4	0.95	0.05	0	0	3.6e-05	0.66	0.16	-0.02	A	G	0.16	http://www.ncbi.nlm.nih.gov/sites/entrez?Db=gene&Cmd=ShowDetailView&TermToSearch=116449&ordinalpos=1&itool=EntrezSystem2.PEntrez.Gene.Gene_ResultsPanel.Gene_RVDocSum	MIST	MIST	0	http://www.ncbi.nlm.nih.gov/sites/entrez?Db=gene&Cmd=ShowDetailView&TermToSearch=85460&ordinalpos=1&itool=EntrezSystem2.PEntrez.Gene.Gene_ResultsPanel.Gene_RVDocSum	KIAA1729	KIAA1729	178	http://www.ncbi.nlm.nih.gov/sites/entrez?Db=gene&Cmd=ShowDetailView&TermToSearch=348910&ordinalpos=1&itool=EntrezSystem2.PEntrez.Gene.Gene_ResultsPanel.Gene_RVDocSum	RAF1P1	RAF1P1	379	2.7	1.3	-0.1	1.2	0.0023	0.24	0.0017	-0.5	-0.3	-0.1	0	0.44	0.25	0.2
http://www.ensembl.org/Homo_sapiens/Variation/Summary?v=rs13139179	rs13139179	rs13139179	4	0.95	0.04	0	0	3.8e-05	0.67	0.16	-0.02	G	C	0.16	http://www.ncbi.nlm.nih.gov/sites/entrez?Db=gene&Cmd=ShowDetailView&TermToSearch=116449&ordinalpos=1&itool=EntrezSystem2.PEntrez.Gene.Gene_ResultsPanel.Gene_RVDocSum	MIST	MIST	0	http://www.ncbi.nlm.nih.gov/sites/entrez?Db=gene&Cmd=ShowDetailView&TermToSearch=85460&ordinalpos=1&itool=EntrezSystem2.PEntrez.Gene.Gene_ResultsPanel.Gene_RVDocSum	KIAA1729	KIAA1729	184	http://www.ncbi.nlm.nih.gov/sites/entrez?Db=gene&Cmd=ShowDetailView&TermToSearch=348910&ordinalpos=1&itool=EntrezSystem2.PEntrez.Gene.Gene_ResultsPanel.Gene_RVDocSum	RAF1P1	RAF1P1	385	2.7	1.2	-0.1	1.2	0.0026	0.24	0.0016	-0.5	-0.3	-0.1	0	0.44	0.24	0.2
http://www.ensembl.org/Homo_sapiens/Variation/Summary?v=rs6836007	rs6836007	rs6836007	4	0.97	0.03	0	0	4.5e-05	0.36	0.11	0.02	A	G	0.28	http://www.ncbi.nlm.nih.gov/sites/entrez?Db=gene&Cmd=ShowDetailView&TermToSearch=116449&ordinalpos=1&itool=EntrezSystem2.PEntrez.Gene.Gene_ResultsPanel.Gene_RVDocSum	MIST	MIST	0	http://www.ncbi.nlm.nih.gov/sites/entrez?Db=gene&Cmd=ShowDetailView&TermToSearch=85460&ordinalpos=1&itool=EntrezSystem2.PEntrez.Gene.Gene_ResultsPanel.Gene_RVDocSum	KIAA1729	KIAA1729	189	http://www.ncbi.nlm.nih.gov/sites/entrez?Db=gene&Cmd=ShowDetailView&TermToSearch=348910&ordinalpos=1&itool=EntrezSystem2.PEntrez.Gene.Gene_ResultsPanel.Gene_RVDocSum	RAF1P1	RAF1P1	389	2.6	1.2	0	0.8	0.003	0.13	0.0069	-0.6	-0.6	0.2	-0.3	0.89	0.062	0.53
http://www.ensembl.org/Homo_sapiens/Variation/Summary?v=rs12650571	rs12650571	rs12650571	4	0.96	0.04	0	0	3.9e-05	0.38	0.11	0.02	A	G	0.28	http://www.ncbi.nlm.nih.gov/sites/entrez?Db=gene&Cmd=ShowDetailView&TermToSearch=116449&ordinalpos=1&itool=EntrezSystem2.PEntrez.Gene.Gene_ResultsPanel.Gene_RVDocSum	MIST	MIST	0	http://www.ncbi.nlm.nih.gov/sites/entrez?Db=gene&Cmd=ShowDetailView&TermToSearch=85460&ordinalpos=1&itool=EntrezSystem2.PEntrez.Gene.Gene_ResultsPanel.Gene_RVDocSum	KIAA1729	KIAA1729	190	http://www.ncbi.nlm.nih.gov/sites/entrez?Db=gene&Cmd=ShowDetailView&TermToSearch=348910&ordinalpos=1&itool=EntrezSystem2.PEntrez.Gene.Gene_ResultsPanel.Gene_RVDocSum	RAF1P1	RAF1P1	391	2.6	1.1	0	0.8	0.0032	0.11	0.0064	-0.6	-0.6	0.1	-0.3	0.88	0.081	0.6
http://www.ensembl.org/Homo_sapiens/Variation/Summary?v=rs7696539	rs7696539	rs7696539	4	0.96	0.04	0	0	4.3e-05	0.39	0.11	0.02	A	G	0.28	http://www.ncbi.nlm.nih.gov/sites/entrez?Db=gene&Cmd=ShowDetailView&TermToSearch=116449&ordinalpos=1&itool=EntrezSystem2.PEntrez.Gene.Gene_ResultsPanel.Gene_RVDocSum	MIST	MIST	0	http://www.ncbi.nlm.nih.gov/sites/entrez?Db=gene&Cmd=ShowDetailView&TermToSearch=85460&ordinalpos=1&itool=EntrezSystem2.PEntrez.Gene.Gene_ResultsPanel.Gene_RVDocSum	KIAA1729	KIAA1729	191	http://www.ncbi.nlm.nih.gov/sites/entrez?Db=gene&Cmd=ShowDetailView&TermToSearch=348910&ordinalpos=1&itool=EntrezSystem2.PEntrez.Gene.Gene_ResultsPanel.Gene_RVDocSum	RAF1P1	RAF1P1	391	2.6	1.1	0	0.8	0.0035	0.12	0.006	-0.6	-0.6	0.1	-0.3	0.91	0.079	0.61
http://www.ensembl.org/Homo_sapiens/Variation/Summary?v=rs6822578	rs6822578	rs6822578	4	0.98	0.02	0	0	7.9e-05	0.31	0.1	0.03	G	C	0.29	http://www.ncbi.nlm.nih.gov/sites/entrez?Db=gene&Cmd=ShowDetailView&TermToSearch=116449&ordinalpos=1&itool=EntrezSystem2.PEntrez.Gene.Gene_ResultsPanel.Gene_RVDocSum	MIST	MIST	0	http://www.ncbi.nlm.nih.gov/sites/entrez?Db=gene&Cmd=ShowDetailView&TermToSearch=85460&ordinalpos=1&itool=EntrezSystem2.PEntrez.Gene.Gene_ResultsPanel.Gene_RVDocSum	KIAA1729	KIAA1729	193	http://www.ncbi.nlm.nih.gov/sites/entrez?Db=gene&Cmd=ShowDetailView&TermToSearch=348910&ordinalpos=1&itool=EntrezSystem2.PEntrez.Gene.Gene_ResultsPanel.Gene_RVDocSum	RAF1P1	RAF1P1	394	2.4	0.9	0	0.8	0.0052	0.12	0.0077	-0.5	-0.5	0.1	-0.3	0.8	0.079	0.7
http://www.ensembl.org/Homo_sapiens/Variation/Summary?v=rs4449408	rs4449408	rs4449408	4	0.98	0.02	0	0	7.8e-05	0.31	0.1	0.03	T	C	0.29	http://www.ncbi.nlm.nih.gov/sites/entrez?Db=gene&Cmd=ShowDetailView&TermToSearch=116449&ordinalpos=1&itool=EntrezSystem2.PEntrez.Gene.Gene_ResultsPanel.Gene_RVDocSum	MIST	MIST	0	http://www.ncbi.nlm.nih.gov/sites/entrez?Db=gene&Cmd=ShowDetailView&TermToSearch=85460&ordinalpos=1&itool=EntrezSystem2.PEntrez.Gene.Gene_ResultsPanel.Gene_RVDocSum	KIAA1729	KIAA1729	193	http://www.ncbi.nlm.nih.gov/sites/entrez?Db=gene&Cmd=ShowDetailView&TermToSearch=348910&ordinalpos=1&itool=EntrezSystem2.PEntrez.Gene.Gene_ResultsPanel.Gene_RVDocSum	RAF1P1	RAF1P1	394	2.4	0.9	0	0.8	0.0052	0.12	0.0076	-0.5	-0.5	0.1	-0.3	0.8	0.078	0.7
http://www.ensembl.org/Homo_sapiens/Variation/Summary?v=rs4697643	rs4697643	rs4697643	4	0.99	0.01	0	0	0.00016	0.11	0.1	0.04	T	A	0.32	http://www.ncbi.nlm.nih.gov/sites/entrez?Db=gene&Cmd=ShowDetailView&TermToSearch=116449&ordinalpos=1&itool=EntrezSystem2.PEntrez.Gene.Gene_ResultsPanel.Gene_RVDocSum	MIST	MIST	0	http://www.ncbi.nlm.nih.gov/sites/entrez?Db=gene&Cmd=ShowDetailView&TermToSearch=85460&ordinalpos=1&itool=EntrezSystem2.PEntrez.Gene.Gene_ResultsPanel.Gene_RVDocSum	KIAA1729	KIAA1729	194	http://www.ncbi.nlm.nih.gov/sites/entrez?Db=gene&Cmd=ShowDetailView&TermToSearch=348910&ordinalpos=1&itool=EntrezSystem2.PEntrez.Gene.Gene_ResultsPanel.Gene_RVDocSum	RAF1P1	RAF1P1	395	2.1	0.5	0.1	0.8	0.02	0.087	0.0057	-0.2	-0.4	0.5	-0.3	0.52	0.019	0.61
http://www.ensembl.org/Homo_sapiens/Variation/Summary?v=rs9683460	rs9683460	rs9683460	4	0.98	0.02	0	0	8.4e-05	0.24	0.12	0.04	T	G	0.26	http://www.ncbi.nlm.nih.gov/sites/entrez?Db=gene&Cmd=ShowDetailView&TermToSearch=116449&ordinalpos=1&itool=EntrezSystem2.PEntrez.Gene.Gene_ResultsPanel.Gene_RVDocSum	MIST	MIST	0	http://www.ncbi.nlm.nih.gov/sites/entrez?Db=gene&Cmd=ShowDetailView&TermToSearch=85460&ordinalpos=1&itool=EntrezSystem2.PEntrez.Gene.Gene_ResultsPanel.Gene_RVDocSum	KIAA1729	KIAA1729	197	http://www.ncbi.nlm.nih.gov/sites/entrez?Db=gene&Cmd=ShowDetailView&TermToSearch=348910&ordinalpos=1&itool=EntrezSystem2.PEntrez.Gene.Gene_ResultsPanel.Gene_RVDocSum	RAF1P1	RAF1P1	398	2.4	0.9	0	0.7	0.0055	0.11	0.0098	-0.4	-0.5	0.2	-0.3	0.76	0.062	0.74
http://www.ensembl.org/Homo_sapiens/Variation/Summary?v=rs3924635	rs3924635	rs3924635	4	0.99	0.01	0	0	0.00019	0.11	0.1	0.04	A	C	0.33	http://www.ncbi.nlm.nih.gov/sites/entrez?Db=gene&Cmd=ShowDetailView&TermToSearch=116449&ordinalpos=1&itool=EntrezSystem2.PEntrez.Gene.Gene_ResultsPanel.Gene_RVDocSum	MIST	MIST	0	http://www.ncbi.nlm.nih.gov/sites/entrez?Db=gene&Cmd=ShowDetailView&TermToSearch=85460&ordinalpos=1&itool=EntrezSystem2.PEntrez.Gene.Gene_ResultsPanel.Gene_RVDocSum	KIAA1729	KIAA1729	200	http://www.ncbi.nlm.nih.gov/sites/entrez?Db=gene&Cmd=ShowDetailView&TermToSearch=348910&ordinalpos=1&itool=EntrezSystem2.PEntrez.Gene.Gene_ResultsPanel.Gene_RVDocSum	RAF1P1	RAF1P1	401	2.1	0.5	0.2	0.6	0.022	0.06	0.012	-0.2	-0.5	0.6	-0.3	0.56	0.015	0.63
http://www.ensembl.org/Homo_sapiens/Variation/Summary?v=rs17268650	rs17268650	rs17268650	4	0.99	0.01	0	0	0.00014	0.31	0.18	0.05	C	T	0.17	http://www.ncbi.nlm.nih.gov/sites/entrez?Db=gene&Cmd=ShowDetailView&TermToSearch=116449&ordinalpos=1&itool=EntrezSystem2.PEntrez.Gene.Gene_ResultsPanel.Gene_RVDocSum	MIST	MIST	0	http://www.ncbi.nlm.nih.gov/sites/entrez?Db=gene&Cmd=ShowDetailView&TermToSearch=85460&ordinalpos=1&itool=EntrezSystem2.PEntrez.Gene.Gene_ResultsPanel.Gene_RVDocSum	KIAA1729	KIAA1729	216	http://www.ncbi.nlm.nih.gov/sites/entrez?Db=gene&Cmd=ShowDetailView&TermToSearch=348910&ordinalpos=1&itool=EntrezSystem2.PEntrez.Gene.Gene_ResultsPanel.Gene_RVDocSum	RAF1P1	RAF1P1	416	2.2	0.1	0.4	1.5	0.1	0.034	0.00053	-0.3	-0.2	0.1	0	0.4	0.1	0.23
http://www.ensembl.org/Homo_sapiens/Variation/Summary?v=rs519262	rs519262	rs519262	4	0.97	0.03	0	0	6.3e-05	0.085	-0.15	0.06	G	A	0.13	http://www.ncbi.nlm.nih.gov/sites/entrez?Db=gene&Cmd=ShowDetailView&TermToSearch=391636&ordinalpos=1&itool=EntrezSystem2.PEntrez.Gene.Gene_ResultsPanel.Gene_RVDocSum	LOC391636	LOC391636	59	http://www.ncbi.nlm.nih.gov/sites/entrez?Db=gene&Cmd=ShowDetailView&TermToSearch=152742&ordinalpos=1&itool=EntrezSystem2.PEntrez.Gene.Gene_ResultsPanel.Gene_RVDocSum	LOC152742	LOC152742	75	http://www.ncbi.nlm.nih.gov/sites/entrez?Db=gene&Cmd=ShowDetailView&TermToSearch=644868&ordinalpos=1&itool=EntrezSystem2.PEntrez.Gene.Gene_ResultsPanel.Gene_RVDocSum	LOC644868	LOC644868	404	2.5	1.5	0.2	0	0.00099	0.051	0.18	0	0.1	-0.2	-0.2	0.092	0.36	0.97
http://www.ensembl.org/Homo_sapiens/Variation/Summary?v=rs17340963	rs17340963	rs17340963	4	0.97	0.03	0	0	6.5e-05	0.091	-0.15	0.06	C	T	0.13	http://www.ncbi.nlm.nih.gov/sites/entrez?Db=gene&Cmd=ShowDetailView&TermToSearch=391636&ordinalpos=1&itool=EntrezSystem2.PEntrez.Gene.Gene_ResultsPanel.Gene_RVDocSum	LOC391636	LOC391636	65	http://www.ncbi.nlm.nih.gov/sites/entrez?Db=gene&Cmd=ShowDetailView&TermToSearch=152742&ordinalpos=1&itool=EntrezSystem2.PEntrez.Gene.Gene_ResultsPanel.Gene_RVDocSum	LOC152742	LOC152742	69	http://www.ncbi.nlm.nih.gov/sites/entrez?Db=gene&Cmd=ShowDetailView&TermToSearch=644868&ordinalpos=1&itool=EntrezSystem2.PEntrez.Gene.Gene_ResultsPanel.Gene_RVDocSum	LOC644868	LOC644868	410	2.5	1.5	0.2	0	0.00098	0.055	0.17	0	0.1	-0.2	-0.2	0.093	0.37	0.94
http://www.ensembl.org/Homo_sapiens/Variation/Summary?v=rs3843425	rs3843425	rs3843425	4	0.97	0.03	0	0	6.2e-05	0.09	-0.15	0.06	T	A	0.13	http://www.ncbi.nlm.nih.gov/sites/entrez?Db=gene&Cmd=ShowDetailView&TermToSearch=152742&ordinalpos=1&itool=EntrezSystem2.PEntrez.Gene.Gene_ResultsPanel.Gene_RVDocSum	LOC152742	LOC152742	64	http://www.ncbi.nlm.nih.gov/sites/entrez?Db=gene&Cmd=ShowDetailView&TermToSearch=391636&ordinalpos=1&itool=EntrezSystem2.PEntrez.Gene.Gene_ResultsPanel.Gene_RVDocSum	LOC391636	LOC391636	70	http://www.ncbi.nlm.nih.gov/sites/entrez?Db=gene&Cmd=ShowDetailView&TermToSearch=644868&ordinalpos=1&itool=EntrezSystem2.PEntrez.Gene.Gene_ResultsPanel.Gene_RVDocSum	LOC644868	LOC644868	415	2.5	1.5	0.2	0	0.00098	0.054	0.17	0	0.1	-0.2	-0.2	0.09	0.38	0.94
http://www.ensembl.org/Homo_sapiens/Variation/Summary?v=rs4101199	rs4101199	rs4101199	4	0.97	0.03	0	0	5.1e-05	0.099	-0.15	0.06	T	C	0.12	http://www.ncbi.nlm.nih.gov/sites/entrez?Db=gene&Cmd=ShowDetailView&TermToSearch=152742&ordinalpos=1&itool=EntrezSystem2.PEntrez.Gene.Gene_ResultsPanel.Gene_RVDocSum	LOC152742	LOC152742	63	http://www.ncbi.nlm.nih.gov/sites/entrez?Db=gene&Cmd=ShowDetailView&TermToSearch=391636&ordinalpos=1&itool=EntrezSystem2.PEntrez.Gene.Gene_ResultsPanel.Gene_RVDocSum	LOC391636	LOC391636	71	http://www.ncbi.nlm.nih.gov/sites/entrez?Db=gene&Cmd=ShowDetailView&TermToSearch=644868&ordinalpos=1&itool=EntrezSystem2.PEntrez.Gene.Gene_ResultsPanel.Gene_RVDocSum	LOC644868	LOC644868	416	2.6	1.5	0.3	0	0.00098	0.042	0.18	0	0.1	-0.3	-0.2	0.09	0.48	0.94
http://www.ensembl.org/Homo_sapiens/Variation/Summary?v=rs4698240	rs4698240	rs4698240	4	0.96	0.04	0	0	4.5e-05	0.42	-0.13	0.02	G	T	0.19	http://www.ncbi.nlm.nih.gov/sites/entrez?Db=gene&Cmd=ShowDetailView&TermToSearch=152742&ordinalpos=1&itool=EntrezSystem2.PEntrez.Gene.Gene_ResultsPanel.Gene_RVDocSum	LOC152742	LOC152742	60	http://www.ncbi.nlm.nih.gov/sites/entrez?Db=gene&Cmd=ShowDetailView&TermToSearch=391636&ordinalpos=1&itool=EntrezSystem2.PEntrez.Gene.Gene_ResultsPanel.Gene_RVDocSum	LOC391636	LOC391636	73	http://www.ncbi.nlm.nih.gov/sites/entrez?Db=gene&Cmd=ShowDetailView&TermToSearch=644868&ordinalpos=1&itool=EntrezSystem2.PEntrez.Gene.Gene_ResultsPanel.Gene_RVDocSum	LOC644868	LOC644868	419	2.6	1.1	0.7	-0.1	0.0033	0.0095	0.22	-0.5	0.1	-0.3	-0.3	0.083	0.5	0.96
http://www.ensembl.org/Homo_sapiens/Variation/Summary?v=rs2867613	rs2867613	rs2867613	4	0.96	0.03	0	0	4.8e-05	0.49	-0.13	0.02	C	G	0.19	http://www.ncbi.nlm.nih.gov/sites/entrez?Db=gene&Cmd=ShowDetailView&TermToSearch=152742&ordinalpos=1&itool=EntrezSystem2.PEntrez.Gene.Gene_ResultsPanel.Gene_RVDocSum	LOC152742	LOC152742	60	http://www.ncbi.nlm.nih.gov/sites/entrez?Db=gene&Cmd=ShowDetailView&TermToSearch=391636&ordinalpos=1&itool=EntrezSystem2.PEntrez.Gene.Gene_ResultsPanel.Gene_RVDocSum	LOC391636	LOC391636	74	http://www.ncbi.nlm.nih.gov/sites/entrez?Db=gene&Cmd=ShowDetailView&TermToSearch=644868&ordinalpos=1&itool=EntrezSystem2.PEntrez.Gene.Gene_ResultsPanel.Gene_RVDocSum	LOC644868	LOC644868	419	2.6	1.1	0.7	-0.1	0.0032	0.0089	0.25	-0.5	0.1	-0.3	-0.3	0.083	0.45	0.9
http://www.ensembl.org/Homo_sapiens/Variation/Summary?v=rs2120556	rs2120556	rs2120556	4	0.97	0.03	0	0	5.8e-05	0.094	-0.15	0.06	T	G	0.12	http://www.ncbi.nlm.nih.gov/sites/entrez?Db=gene&Cmd=ShowDetailView&TermToSearch=152742&ordinalpos=1&itool=EntrezSystem2.PEntrez.Gene.Gene_ResultsPanel.Gene_RVDocSum	LOC152742	LOC152742	60	http://www.ncbi.nlm.nih.gov/sites/entrez?Db=gene&Cmd=ShowDetailView&TermToSearch=391636&ordinalpos=1&itool=EntrezSystem2.PEntrez.Gene.Gene_ResultsPanel.Gene_RVDocSum	LOC391636	LOC391636	74	http://www.ncbi.nlm.nih.gov/sites/entrez?Db=gene&Cmd=ShowDetailView&TermToSearch=644868&ordinalpos=1&itool=EntrezSystem2.PEntrez.Gene.Gene_ResultsPanel.Gene_RVDocSum	LOC644868	LOC644868	419	2.5	1.5	0.2	0	0.00097	0.053	0.16	0	0.1	-0.2	-0.2	0.091	0.39	0.93
http://www.ensembl.org/Homo_sapiens/Variation/Summary?v=rs1036978	rs1036978	rs1036978	4	0.97	0.03	0	0	5.8e-05	0.094	-0.15	0.06	A	G	0.12	http://www.ncbi.nlm.nih.gov/sites/entrez?Db=gene&Cmd=ShowDetailView&TermToSearch=152742&ordinalpos=1&itool=EntrezSystem2.PEntrez.Gene.Gene_ResultsPanel.Gene_RVDocSum	LOC152742	LOC152742	60	http://www.ncbi.nlm.nih.gov/sites/entrez?Db=gene&Cmd=ShowDetailView&TermToSearch=391636&ordinalpos=1&itool=EntrezSystem2.PEntrez.Gene.Gene_ResultsPanel.Gene_RVDocSum	LOC391636	LOC391636	74	http://www.ncbi.nlm.nih.gov/sites/entrez?Db=gene&Cmd=ShowDetailView&TermToSearch=644868&ordinalpos=1&itool=EntrezSystem2.PEntrez.Gene.Gene_ResultsPanel.Gene_RVDocSum	LOC644868	LOC644868	419	2.5	1.5	0.2	0	0.00097	0.053	0.17	0	0.1	-0.2	-0.2	0.09	0.39	0.93
http://www.ensembl.org/Homo_sapiens/Variation/Summary?v=rs7441763	rs7441763	rs7441763	4	0.97	0.03	0	0	5.8e-05	0.094	-0.15	0.06	T	C	0.12	http://www.ncbi.nlm.nih.gov/sites/entrez?Db=gene&Cmd=ShowDetailView&TermToSearch=152742&ordinalpos=1&itool=EntrezSystem2.PEntrez.Gene.Gene_ResultsPanel.Gene_RVDocSum	LOC152742	LOC152742	59	http://www.ncbi.nlm.nih.gov/sites/entrez?Db=gene&Cmd=ShowDetailView&TermToSearch=391636&ordinalpos=1&itool=EntrezSystem2.PEntrez.Gene.Gene_ResultsPanel.Gene_RVDocSum	LOC391636	LOC391636	75	http://www.ncbi.nlm.nih.gov/sites/entrez?Db=gene&Cmd=ShowDetailView&TermToSearch=644868&ordinalpos=1&itool=EntrezSystem2.PEntrez.Gene.Gene_ResultsPanel.Gene_RVDocSum	LOC644868	LOC644868	420	2.5	1.5	0.2	0	0.00097	0.053	0.17	0	0.1	-0.2	-0.2	0.09	0.39	0.93
http://www.ensembl.org/Homo_sapiens/Variation/Summary?v=rs7673009	rs7673009	rs7673009	4	0.97	0.03	0	0	5.7e-05	0.092	-0.15	0.06	C	A	0.12	http://www.ncbi.nlm.nih.gov/sites/entrez?Db=gene&Cmd=ShowDetailView&TermToSearch=152742&ordinalpos=1&itool=EntrezSystem2.PEntrez.Gene.Gene_ResultsPanel.Gene_RVDocSum	LOC152742	LOC152742	58	http://www.ncbi.nlm.nih.gov/sites/entrez?Db=gene&Cmd=ShowDetailView&TermToSearch=391636&ordinalpos=1&itool=EntrezSystem2.PEntrez.Gene.Gene_ResultsPanel.Gene_RVDocSum	LOC391636	LOC391636	76	http://www.ncbi.nlm.nih.gov/sites/entrez?Db=gene&Cmd=ShowDetailView&TermToSearch=644868&ordinalpos=1&itool=EntrezSystem2.PEntrez.Gene.Gene_ResultsPanel.Gene_RVDocSum	LOC644868	LOC644868	421	2.5	1.5	0.2	0	0.00097	0.055	0.15	0	0.1	-0.2	-0.2	0.091	0.38	0.93
http://www.ensembl.org/Homo_sapiens/Variation/Summary?v=rs3857160	rs3857160	rs3857160	4	0.97	0.03	0	0	5.9e-05	0.094	-0.15	0.06	T	C	0.12	http://www.ncbi.nlm.nih.gov/sites/entrez?Db=gene&Cmd=ShowDetailView&TermToSearch=152742&ordinalpos=1&itool=EntrezSystem2.PEntrez.Gene.Gene_ResultsPanel.Gene_RVDocSum	LOC152742	LOC152742	57	http://www.ncbi.nlm.nih.gov/sites/entrez?Db=gene&Cmd=ShowDetailView&TermToSearch=391636&ordinalpos=1&itool=EntrezSystem2.PEntrez.Gene.Gene_ResultsPanel.Gene_RVDocSum	LOC391636	LOC391636	77	http://www.ncbi.nlm.nih.gov/sites/entrez?Db=gene&Cmd=ShowDetailView&TermToSearch=644868&ordinalpos=1&itool=EntrezSystem2.PEntrez.Gene.Gene_ResultsPanel.Gene_RVDocSum	LOC644868	LOC644868	422	2.5	1.5	0.2	0	0.001	0.053	0.16	0	0.1	-0.2	-0.2	0.09	0.39	0.93
http://www.ensembl.org/Homo_sapiens/Variation/Summary?v=rs9790654	rs9790654	rs9790654	4	0.97	0.03	0	0	6e-05	0.096	-0.15	0.06	A	G	0.12	http://www.ncbi.nlm.nih.gov/sites/entrez?Db=gene&Cmd=ShowDetailView&TermToSearch=152742&ordinalpos=1&itool=EntrezSystem2.PEntrez.Gene.Gene_ResultsPanel.Gene_RVDocSum	LOC152742	LOC152742	55	http://www.ncbi.nlm.nih.gov/sites/entrez?Db=gene&Cmd=ShowDetailView&TermToSearch=391636&ordinalpos=1&itool=EntrezSystem2.PEntrez.Gene.Gene_ResultsPanel.Gene_RVDocSum	LOC391636	LOC391636	78	http://www.ncbi.nlm.nih.gov/sites/entrez?Db=gene&Cmd=ShowDetailView&TermToSearch=644868&ordinalpos=1&itool=EntrezSystem2.PEntrez.Gene.Gene_ResultsPanel.Gene_RVDocSum	LOC644868	LOC644868	423	2.5	1.4	0.2	0	0.001	0.053	0.16	0	0.1	-0.2	-0.2	0.091	0.4	0.92
http://www.ensembl.org/Homo_sapiens/Variation/Summary?v=rs4273465	rs4273465	rs4273465	4	0.97	0.03	0	0	6e-05	0.098	-0.15	0.06	C	A	0.12	http://www.ncbi.nlm.nih.gov/sites/entrez?Db=gene&Cmd=ShowDetailView&TermToSearch=152742&ordinalpos=1&itool=EntrezSystem2.PEntrez.Gene.Gene_ResultsPanel.Gene_RVDocSum	LOC152742	LOC152742	53	http://www.ncbi.nlm.nih.gov/sites/entrez?Db=gene&Cmd=ShowDetailView&TermToSearch=391636&ordinalpos=1&itool=EntrezSystem2.PEntrez.Gene.Gene_ResultsPanel.Gene_RVDocSum	LOC391636	LOC391636	80	http://www.ncbi.nlm.nih.gov/sites/entrez?Db=gene&Cmd=ShowDetailView&TermToSearch=644868&ordinalpos=1&itool=EntrezSystem2.PEntrez.Gene.Gene_ResultsPanel.Gene_RVDocSum	LOC644868	LOC644868	425	2.5	1.4	0.2	0	0.0011	0.052	0.16	0	0.1	-0.2	-0.2	0.091	0.41	0.92
http://www.ensembl.org/Homo_sapiens/Variation/Summary?v=rs7682816	rs7682816	rs7682816	4	0.97	0.03	0	0	5.9e-05	0.097	-0.15	0.06	T	C	0.12	http://www.ncbi.nlm.nih.gov/sites/entrez?Db=gene&Cmd=ShowDetailView&TermToSearch=152742&ordinalpos=1&itool=EntrezSystem2.PEntrez.Gene.Gene_ResultsPanel.Gene_RVDocSum	LOC152742	LOC152742	53	http://www.ncbi.nlm.nih.gov/sites/entrez?Db=gene&Cmd=ShowDetailView&TermToSearch=391636&ordinalpos=1&itool=EntrezSystem2.PEntrez.Gene.Gene_ResultsPanel.Gene_RVDocSum	LOC391636	LOC391636	80	http://www.ncbi.nlm.nih.gov/sites/entrez?Db=gene&Cmd=ShowDetailView&TermToSearch=644868&ordinalpos=1&itool=EntrezSystem2.PEntrez.Gene.Gene_ResultsPanel.Gene_RVDocSum	LOC644868	LOC644868	426	2.5	1.4	0.2	0	0.0011	0.053	0.16	0	0.1	-0.2	-0.2	0.092	0.4	0.92
http://www.ensembl.org/Homo_sapiens/Variation/Summary?v=rs7659248	rs7659248	rs7659248	4	0.97	0.03	0	0	5.8e-05	0.098	-0.15	0.06	C	A	0.12	http://www.ncbi.nlm.nih.gov/sites/entrez?Db=gene&Cmd=ShowDetailView&TermToSearch=152742&ordinalpos=1&itool=EntrezSystem2.PEntrez.Gene.Gene_ResultsPanel.Gene_RVDocSum	LOC152742	LOC152742	53	http://www.ncbi.nlm.nih.gov/sites/entrez?Db=gene&Cmd=ShowDetailView&TermToSearch=391636&ordinalpos=1&itool=EntrezSystem2.PEntrez.Gene.Gene_ResultsPanel.Gene_RVDocSum	LOC391636	LOC391636	81	http://www.ncbi.nlm.nih.gov/sites/entrez?Db=gene&Cmd=ShowDetailView&TermToSearch=644868&ordinalpos=1&itool=EntrezSystem2.PEntrez.Gene.Gene_ResultsPanel.Gene_RVDocSum	LOC644868	LOC644868	426	2.5	1.4	0.2	0	0.001	0.051	0.16	0	0.1	-0.2	-0.2	0.094	0.4	0.92
http://www.ensembl.org/Homo_sapiens/Variation/Summary?v=rs10029878	rs10029878	rs10029878	4	0.97	0.03	0	0	5.9e-05	0.099	-0.15	0.06	T	C	0.12	http://www.ncbi.nlm.nih.gov/sites/entrez?Db=gene&Cmd=ShowDetailView&TermToSearch=152742&ordinalpos=1&itool=EntrezSystem2.PEntrez.Gene.Gene_ResultsPanel.Gene_RVDocSum	LOC152742	LOC152742	52	http://www.ncbi.nlm.nih.gov/sites/entrez?Db=gene&Cmd=ShowDetailView&TermToSearch=391636&ordinalpos=1&itool=EntrezSystem2.PEntrez.Gene.Gene_ResultsPanel.Gene_RVDocSum	LOC391636	LOC391636	81	http://www.ncbi.nlm.nih.gov/sites/entrez?Db=gene&Cmd=ShowDetailView&TermToSearch=644868&ordinalpos=1&itool=EntrezSystem2.PEntrez.Gene.Gene_ResultsPanel.Gene_RVDocSum	LOC644868	LOC644868	427	2.5	1.4	0.2	0	0.0011	0.051	0.16	0	0.1	-0.2	-0.2	0.095	0.4	0.91
http://www.ensembl.org/Homo_sapiens/Variation/Summary?v=rs4698241	rs4698241	rs4698241	4	0.97	0.03	0	0	6.1e-05	0.099	-0.16	0.06	T	C	0.12	http://www.ncbi.nlm.nih.gov/sites/entrez?Db=gene&Cmd=ShowDetailView&TermToSearch=152742&ordinalpos=1&itool=EntrezSystem2.PEntrez.Gene.Gene_ResultsPanel.Gene_RVDocSum	LOC152742	LOC152742	50	http://www.ncbi.nlm.nih.gov/sites/entrez?Db=gene&Cmd=ShowDetailView&TermToSearch=391636&ordinalpos=1&itool=EntrezSystem2.PEntrez.Gene.Gene_ResultsPanel.Gene_RVDocSum	LOC391636	LOC391636	84	http://www.ncbi.nlm.nih.gov/sites/entrez?Db=gene&Cmd=ShowDetailView&TermToSearch=644868&ordinalpos=1&itool=EntrezSystem2.PEntrez.Gene.Gene_ResultsPanel.Gene_RVDocSum	LOC644868	LOC644868	429	2.5	1.4	0.2	0	0.0012	0.052	0.15	0	0.1	-0.2	-0.2	0.094	0.4	0.92
http://www.ensembl.org/Homo_sapiens/Variation/Summary?v=rs11734304	rs11734304	rs11734304	4	0.98	0.02	0	0	7.9e-05	0.1	-0.14	0.06	C	A	0.13	http://www.ncbi.nlm.nih.gov/sites/entrez?Db=gene&Cmd=ShowDetailView&TermToSearch=152742&ordinalpos=1&itool=EntrezSystem2.PEntrez.Gene.Gene_ResultsPanel.Gene_RVDocSum	LOC152742	LOC152742	49	http://www.ncbi.nlm.nih.gov/sites/entrez?Db=gene&Cmd=ShowDetailView&TermToSearch=391636&ordinalpos=1&itool=EntrezSystem2.PEntrez.Gene.Gene_ResultsPanel.Gene_RVDocSum	LOC391636	LOC391636	85	http://www.ncbi.nlm.nih.gov/sites/entrez?Db=gene&Cmd=ShowDetailView&TermToSearch=644868&ordinalpos=1&itool=EntrezSystem2.PEntrez.Gene.Gene_ResultsPanel.Gene_RVDocSum	LOC644868	LOC644868	430	2.4	1.4	0.2	0	0.0011	0.06	0.19	0	0	-0.2	-0.2	0.11	0.37	0.91
http://www.ensembl.org/Homo_sapiens/Variation/Summary?v=rs3846370	rs3846370	rs3846370	4	0.98	0.02	0	0	0.0001	0.099	-0.14	0.06	G	A	0.12	http://www.ncbi.nlm.nih.gov/sites/entrez?Db=gene&Cmd=ShowDetailView&TermToSearch=152742&ordinalpos=1&itool=EntrezSystem2.PEntrez.Gene.Gene_ResultsPanel.Gene_RVDocSum	LOC152742	LOC152742	45	http://www.ncbi.nlm.nih.gov/sites/entrez?Db=gene&Cmd=ShowDetailView&TermToSearch=391636&ordinalpos=1&itool=EntrezSystem2.PEntrez.Gene.Gene_ResultsPanel.Gene_RVDocSum	LOC391636	LOC391636	88	http://www.ncbi.nlm.nih.gov/sites/entrez?Db=gene&Cmd=ShowDetailView&TermToSearch=644868&ordinalpos=1&itool=EntrezSystem2.PEntrez.Gene.Gene_ResultsPanel.Gene_RVDocSum	LOC644868	LOC644868	433	2.3	1.2	0.2	0	0.0019	0.051	0.19	0	0	-0.2	-0.2	0.11	0.4	0.95
http://www.ensembl.org/Homo_sapiens/Variation/Summary?v=rs11943313	rs11943313	rs11943313	4	0.95	0.05	0	0	3.2e-05	0.12	-0.15	0.06	T	C	0.12	http://www.ncbi.nlm.nih.gov/sites/entrez?Db=gene&Cmd=ShowDetailView&TermToSearch=152742&ordinalpos=1&itool=EntrezSystem2.PEntrez.Gene.Gene_ResultsPanel.Gene_RVDocSum	LOC152742	LOC152742	30	http://www.ncbi.nlm.nih.gov/sites/entrez?Db=gene&Cmd=ShowDetailView&TermToSearch=391636&ordinalpos=1&itool=EntrezSystem2.PEntrez.Gene.Gene_ResultsPanel.Gene_RVDocSum	LOC391636	LOC391636	104	http://www.ncbi.nlm.nih.gov/sites/entrez?Db=gene&Cmd=ShowDetailView&TermToSearch=644868&ordinalpos=1&itool=EntrezSystem2.PEntrez.Gene.Gene_ResultsPanel.Gene_RVDocSum	LOC644868	LOC644868	449	2.8	1.8	0.2	0	0.00039	0.061	0.2	-0.1	-0.1	-0.2	-0.2	0.15	0.4	0.96
http://www.ensembl.org/Homo_sapiens/Variation/Summary?v=rs3846375	rs3846375	rs3846375	4	0.94	0.06	0	0	2.5e-05	0.13	-0.16	0.06	G	A	0.12	http://www.ncbi.nlm.nih.gov/sites/entrez?Db=gene&Cmd=ShowDetailView&TermToSearch=152742&ordinalpos=1&itool=EntrezSystem2.PEntrez.Gene.Gene_ResultsPanel.Gene_RVDocSum	LOC152742	LOC152742	21	http://www.ncbi.nlm.nih.gov/sites/entrez?Db=gene&Cmd=ShowDetailView&TermToSearch=391636&ordinalpos=1&itool=EntrezSystem2.PEntrez.Gene.Gene_ResultsPanel.Gene_RVDocSum	LOC391636	LOC391636	112	http://www.ncbi.nlm.nih.gov/sites/entrez?Db=gene&Cmd=ShowDetailView&TermToSearch=644868&ordinalpos=1&itool=EntrezSystem2.PEntrez.Gene.Gene_ResultsPanel.Gene_RVDocSum	LOC644868	LOC644868	457	2.8	2	0.2	-0.1	0.00023	0.066	0.23	-0.1	-0.1	-0.2	-0.2	0.16	0.39	0.96
http://www.ensembl.org/Homo_sapiens/Variation/Summary?v=rs17342538	rs17342538	rs17342538	4	0.94	0.05	0	0	2.8e-05	0.16	-0.16	0.05	G	A	0.12	http://www.ncbi.nlm.nih.gov/sites/entrez?Db=gene&Cmd=ShowDetailView&TermToSearch=152742&ordinalpos=1&itool=EntrezSystem2.PEntrez.Gene.Gene_ResultsPanel.Gene_RVDocSum	LOC152742	LOC152742	20	http://www.ncbi.nlm.nih.gov/sites/entrez?Db=gene&Cmd=ShowDetailView&TermToSearch=391636&ordinalpos=1&itool=EntrezSystem2.PEntrez.Gene.Gene_ResultsPanel.Gene_RVDocSum	LOC391636	LOC391636	114	http://www.ncbi.nlm.nih.gov/sites/entrez?Db=gene&Cmd=ShowDetailView&TermToSearch=644868&ordinalpos=1&itool=EntrezSystem2.PEntrez.Gene.Gene_ResultsPanel.Gene_RVDocSum	LOC644868	LOC644868	459	2.8	2.1	0.1	-0.1	0.00017	0.076	0.3	-0.2	-0.1	-0.2	-0.2	0.18	0.41	0.91
http://www.ensembl.org/Homo_sapiens/Variation/Summary?v=rs7695592	rs7695592	rs7695592	4	0.93	0.07	0	0	2.2e-05	0.2	-0.16	0.05	G	A	0.12	http://www.ncbi.nlm.nih.gov/sites/entrez?Db=gene&Cmd=ShowDetailView&TermToSearch=152742&ordinalpos=1&itool=EntrezSystem2.PEntrez.Gene.Gene_ResultsPanel.Gene_RVDocSum	LOC152742	LOC152742	15	http://www.ncbi.nlm.nih.gov/sites/entrez?Db=gene&Cmd=ShowDetailView&TermToSearch=391636&ordinalpos=1&itool=EntrezSystem2.PEntrez.Gene.Gene_ResultsPanel.Gene_RVDocSum	LOC391636	LOC391636	119	http://www.ncbi.nlm.nih.gov/sites/entrez?Db=gene&Cmd=ShowDetailView&TermToSearch=644868&ordinalpos=1&itool=EntrezSystem2.PEntrez.Gene.Gene_ResultsPanel.Gene_RVDocSum	LOC644868	LOC644868	464	2.9	2.3	0.1	-0.1	0.0001	0.075	0.33	-0.2	-0.1	-0.2	-0.2	0.2	0.5	0.88
http://www.ensembl.org/Homo_sapiens/Variation/Summary?v=rs12641400	rs12641400	rs12641400	4	0.89	0.11	0	0.01	1.4e-05	0.19	-0.17	0.05	G	A	0.11	http://www.ncbi.nlm.nih.gov/sites/entrez?Db=gene&Cmd=ShowDetailView&TermToSearch=152742&ordinalpos=1&itool=EntrezSystem2.PEntrez.Gene.Gene_ResultsPanel.Gene_RVDocSum	LOC152742	LOC152742	13	http://www.ncbi.nlm.nih.gov/sites/entrez?Db=gene&Cmd=ShowDetailView&TermToSearch=391636&ordinalpos=1&itool=EntrezSystem2.PEntrez.Gene.Gene_ResultsPanel.Gene_RVDocSum	LOC391636	LOC391636	121	http://www.ncbi.nlm.nih.gov/sites/entrez?Db=gene&Cmd=ShowDetailView&TermToSearch=644868&ordinalpos=1&itool=EntrezSystem2.PEntrez.Gene.Gene_ResultsPanel.Gene_RVDocSum	LOC644868	LOC644868	466	3.1	2.5	0.2	-0.1	6.4e-05	0.067	0.38	-0.2	-0.1	-0.3	-0.2	0.15	0.56	0.8
http://www.ensembl.org/Homo_sapiens/Variation/Summary?v=rs12644869	rs12644869	rs12644869	4	0.95	0.05	0	0	3.1e-05	0.27	-0.17	0.05	G	C	0.11	http://www.ncbi.nlm.nih.gov/sites/entrez?Db=gene&Cmd=ShowDetailView&TermToSearch=152742&ordinalpos=1&itool=EntrezSystem2.PEntrez.Gene.Gene_ResultsPanel.Gene_RVDocSum	LOC152742	LOC152742	0	http://www.ncbi.nlm.nih.gov/sites/entrez?Db=gene&Cmd=ShowDetailView&TermToSearch=391636&ordinalpos=1&itool=EntrezSystem2.PEntrez.Gene.Gene_ResultsPanel.Gene_RVDocSum	LOC391636	LOC391636	134	http://www.ncbi.nlm.nih.gov/sites/entrez?Db=gene&Cmd=ShowDetailView&TermToSearch=644868&ordinalpos=1&itool=EntrezSystem2.PEntrez.Gene.Gene_ResultsPanel.Gene_RVDocSum	LOC644868	LOC644868	479	2.8	2.5	0	-0.1	6.3e-05	0.18	0.46	-0.3	-0.2	-0.2	-0.1	0.24	0.56	0.66
http://www.ensembl.org/Homo_sapiens/Variation/Summary?v=rs6827737	rs6827737	rs6827737	4	0.93	0.07	0	0	2.2e-05	0.25	-0.18	0.05	G	A	0.11	http://www.ncbi.nlm.nih.gov/sites/entrez?Db=gene&Cmd=ShowDetailView&TermToSearch=152742&ordinalpos=1&itool=EntrezSystem2.PEntrez.Gene.Gene_ResultsPanel.Gene_RVDocSum	LOC152742	LOC152742	0	http://www.ncbi.nlm.nih.gov/sites/entrez?Db=gene&Cmd=ShowDetailView&TermToSearch=391636&ordinalpos=1&itool=EntrezSystem2.PEntrez.Gene.Gene_ResultsPanel.Gene_RVDocSum	LOC391636	LOC391636	139	http://www.ncbi.nlm.nih.gov/sites/entrez?Db=gene&Cmd=ShowDetailView&TermToSearch=644868&ordinalpos=1&itool=EntrezSystem2.PEntrez.Gene.Gene_ResultsPanel.Gene_RVDocSum	LOC644868	LOC644868	484	2.9	2.7	0	-0.1	3.4e-05	0.21	0.49	-0.3	-0.1	-0.2	-0.1	0.18	0.6	0.56
http://www.ensembl.org/Homo_sapiens/Variation/Summary?v=rs11932593	rs11932593	rs11932593	4	0.97	0.03	0	0	6.4e-05	0.83	0.1	-0.01	C	T	0.34	http://www.ncbi.nlm.nih.gov/sites/entrez?Db=gene&Cmd=ShowDetailView&TermToSearch=23216&ordinalpos=1&itool=EntrezSystem2.PEntrez.Gene.Gene_ResultsPanel.Gene_RVDocSum	TBC1D1	TBC1D1	39	http://www.ncbi.nlm.nih.gov/sites/entrez?Db=gene&Cmd=ShowDetailView&TermToSearch=359775&ordinalpos=1&itool=EntrezSystem2.PEntrez.Gene.Gene_ResultsPanel.Gene_RVDocSum	MRPS33P2	MRPS33P2	171	http://www.ncbi.nlm.nih.gov/sites/entrez?Db=gene&Cmd=ShowDetailView&TermToSearch=338096&ordinalpos=1&itool=EntrezSystem2.PEntrez.Gene.Gene_ResultsPanel.Gene_RVDocSum	LOC338096	LOC338096	182	2.5	0.8	0.4	0.4	0.01	0.025	0.029	-0.7	-0.6	-0.4	-0.3	0.98	0.98	0.65
http://www.ensembl.org/Homo_sapiens/Variation/Summary?v=rs11937284	rs11937284	rs11937284	4	0.97	0.03	0	0	6.8e-05	0.82	0.1	-0.01	A	G	0.34	http://www.ncbi.nlm.nih.gov/sites/entrez?Db=gene&Cmd=ShowDetailView&TermToSearch=23216&ordinalpos=1&itool=EntrezSystem2.PEntrez.Gene.Gene_ResultsPanel.Gene_RVDocSum	TBC1D1	TBC1D1	39	http://www.ncbi.nlm.nih.gov/sites/entrez?Db=gene&Cmd=ShowDetailView&TermToSearch=359775&ordinalpos=1&itool=EntrezSystem2.PEntrez.Gene.Gene_ResultsPanel.Gene_RVDocSum	MRPS33P2	MRPS33P2	171	http://www.ncbi.nlm.nih.gov/sites/entrez?Db=gene&Cmd=ShowDetailView&TermToSearch=338096&ordinalpos=1&itool=EntrezSystem2.PEntrez.Gene.Gene_ResultsPanel.Gene_RVDocSum	LOC338096	LOC338096	182	2.5	0.8	0.4	0.4	0.01	0.026	0.029	-0.7	-0.6	-0.4	-0.3	0.98	0.98	0.64
http://www.ensembl.org/Homo_sapiens/Variation/Summary?v=rs693978	rs693978	rs693978	4	0.98	0.02	0	0	8.2e-05	0.83	0.1	-0.01	G	A	0.34	http://www.ncbi.nlm.nih.gov/sites/entrez?Db=gene&Cmd=ShowDetailView&TermToSearch=23216&ordinalpos=1&itool=EntrezSystem2.PEntrez.Gene.Gene_ResultsPanel.Gene_RVDocSum	TBC1D1	TBC1D1	39	http://www.ncbi.nlm.nih.gov/sites/entrez?Db=gene&Cmd=ShowDetailView&TermToSearch=359775&ordinalpos=1&itool=EntrezSystem2.PEntrez.Gene.Gene_ResultsPanel.Gene_RVDocSum	MRPS33P2	MRPS33P2	171	http://www.ncbi.nlm.nih.gov/sites/entrez?Db=gene&Cmd=ShowDetailView&TermToSearch=338096&ordinalpos=1&itool=EntrezSystem2.PEntrez.Gene.Gene_ResultsPanel.Gene_RVDocSum	LOC338096	LOC338096	182	2.4	0.8	0.3	0.4	0.01	0.033	0.028	-0.7	-0.6	-0.4	-0.3	0.97	0.99	0.63
http://www.ensembl.org/Homo_sapiens/Variation/Summary?v=rs659814	rs659814	rs659814	4	0.98	0.02	0	0	8.2e-05	0.81	0.1	-0.01	C	T	0.34	http://www.ncbi.nlm.nih.gov/sites/entrez?Db=gene&Cmd=ShowDetailView&TermToSearch=23216&ordinalpos=1&itool=EntrezSystem2.PEntrez.Gene.Gene_ResultsPanel.Gene_RVDocSum	TBC1D1	TBC1D1	39	http://www.ncbi.nlm.nih.gov/sites/entrez?Db=gene&Cmd=ShowDetailView&TermToSearch=359775&ordinalpos=1&itool=EntrezSystem2.PEntrez.Gene.Gene_ResultsPanel.Gene_RVDocSum	MRPS33P2	MRPS33P2	172	http://www.ncbi.nlm.nih.gov/sites/entrez?Db=gene&Cmd=ShowDetailView&TermToSearch=338096&ordinalpos=1&itool=EntrezSystem2.PEntrez.Gene.Gene_ResultsPanel.Gene_RVDocSum	LOC338096	LOC338096	182	2.4	0.8	0.3	0.4	0.01	0.03	0.03	-0.7	-0.6	-0.4	-0.3	0.96	0.98	0.64
http://www.ensembl.org/Homo_sapiens/Variation/Summary?v=rs660282	rs660282	rs660282	4	0.98	0.02	0	0	0.00013	0.75	0.1	-0.01	G	A	0.34	http://www.ncbi.nlm.nih.gov/sites/entrez?Db=gene&Cmd=ShowDetailView&TermToSearch=23216&ordinalpos=1&itool=EntrezSystem2.PEntrez.Gene.Gene_ResultsPanel.Gene_RVDocSum	TBC1D1	TBC1D1	40	http://www.ncbi.nlm.nih.gov/sites/entrez?Db=gene&Cmd=ShowDetailView&TermToSearch=359775&ordinalpos=1&itool=EntrezSystem2.PEntrez.Gene.Gene_ResultsPanel.Gene_RVDocSum	MRPS33P2	MRPS33P2	172	http://www.ncbi.nlm.nih.gov/sites/entrez?Db=gene&Cmd=ShowDetailView&TermToSearch=338096&ordinalpos=1&itool=EntrezSystem2.PEntrez.Gene.Gene_ResultsPanel.Gene_RVDocSum	LOC338096	LOC338096	182	2.3	0.7	0.3	0.4	0.013	0.035	0.032	-0.7	-0.6	-0.4	-0.3	0.87	0.96	0.65
http://www.ensembl.org/Homo_sapiens/Variation/Summary?v=rs662479	rs662479	rs662479	4	0.99	0.01	0	0	0.0002	0.77	0.1	-0.01	A	G	0.32	http://www.ncbi.nlm.nih.gov/sites/entrez?Db=gene&Cmd=ShowDetailView&TermToSearch=23216&ordinalpos=1&itool=EntrezSystem2.PEntrez.Gene.Gene_ResultsPanel.Gene_RVDocSum	TBC1D1	TBC1D1	40	http://www.ncbi.nlm.nih.gov/sites/entrez?Db=gene&Cmd=ShowDetailView&TermToSearch=359775&ordinalpos=1&itool=EntrezSystem2.PEntrez.Gene.Gene_ResultsPanel.Gene_RVDocSum	MRPS33P2	MRPS33P2	172	http://www.ncbi.nlm.nih.gov/sites/entrez?Db=gene&Cmd=ShowDetailView&TermToSearch=338096&ordinalpos=1&itool=EntrezSystem2.PEntrez.Gene.Gene_ResultsPanel.Gene_RVDocSum	LOC338096	LOC338096	183	2.1	0.6	0.2	0.4	0.017	0.045	0.029	-0.7	-0.6	-0.4	-0.3	0.93	0.88	0.69
http://www.ensembl.org/Homo_sapiens/Variation/Summary?v=rs17799404	rs17799404	rs17799404	4	0.99	0.01	0	0	0.00037	0.27	0.1	0.03	G	T	0.46	http://www.ncbi.nlm.nih.gov/sites/entrez?Db=gene&Cmd=ShowDetailView&TermToSearch=1060&ordinalpos=1&itool=EntrezSystem2.PEntrez.Gene.Gene_ResultsPanel.Gene_RVDocSum	CENPC1	CENPC1	596	http://www.ncbi.nlm.nih.gov/sites/entrez?Db=gene&Cmd=ShowDetailView&TermToSearch=26228&ordinalpos=1&itool=EntrezSystem2.PEntrez.Gene.Gene_ResultsPanel.Gene_RVDocSum	BRDG1	BRDG1	683	http://www.ncbi.nlm.nih.gov/sites/entrez?Db=gene&Cmd=ShowDetailView&TermToSearch=55236&ordinalpos=1&itool=EntrezSystem2.PEntrez.Gene.Gene_ResultsPanel.Gene_RVDocSum	UBE1L2	UBE1L2	741	2	2	0	-0.3	0.00065	0.12	0.58	-0.4	-0.5	-0.1	-0.2	0.95	0.14	0.44
http://www.ensembl.org/Homo_sapiens/Variation/Summary?v=rs7659876	rs7659876	rs7659876	4	0.99	0.01	0	0	0.00047	0.19	-0.08	-0.03	C	G	0.44	http://www.ncbi.nlm.nih.gov/sites/entrez?Db=gene&Cmd=ShowDetailView&TermToSearch=1060&ordinalpos=1&itool=EntrezSystem2.PEntrez.Gene.Gene_ResultsPanel.Gene_RVDocSum	CENPC1	CENPC1	583	http://www.ncbi.nlm.nih.gov/sites/entrez?Db=gene&Cmd=ShowDetailView&TermToSearch=26228&ordinalpos=1&itool=EntrezSystem2.PEntrez.Gene.Gene_ResultsPanel.Gene_RVDocSum	BRDG1	BRDG1	670	http://www.ncbi.nlm.nih.gov/sites/entrez?Db=gene&Cmd=ShowDetailView&TermToSearch=55236&ordinalpos=1&itool=EntrezSystem2.PEntrez.Gene.Gene_ResultsPanel.Gene_RVDocSum	UBE1L2	UBE1L2	728	2.1	2.1	-0.1	-0.3	0.001	0.12	0.56	-0.4	-0.6	-0.1	-0.3	0.82	0.14	0.43
http://www.ensembl.org/Homo_sapiens/Variation/Summary?v=rs2127947	rs2127947	rs2127947	4	0.99	0.01	0	0	0.00035	0.16	-0.08	-0.03	G	T	0.44	http://www.ncbi.nlm.nih.gov/sites/entrez?Db=gene&Cmd=ShowDetailView&TermToSearch=1060&ordinalpos=1&itool=EntrezSystem2.PEntrez.Gene.Gene_ResultsPanel.Gene_RVDocSum	CENPC1	CENPC1	576	http://www.ncbi.nlm.nih.gov/sites/entrez?Db=gene&Cmd=ShowDetailView&TermToSearch=26228&ordinalpos=1&itool=EntrezSystem2.PEntrez.Gene.Gene_ResultsPanel.Gene_RVDocSum	BRDG1	BRDG1	663	http://www.ncbi.nlm.nih.gov/sites/entrez?Db=gene&Cmd=ShowDetailView&TermToSearch=55236&ordinalpos=1&itool=EntrezSystem2.PEntrez.Gene.Gene_ResultsPanel.Gene_RVDocSum	UBE1L2	UBE1L2	721	2.2	2.1	-0.1	-0.3	0.00094	0.11	0.49	-0.3	-0.6	-0.1	-0.2	0.8	0.13	0.34
http://www.ensembl.org/Homo_sapiens/Variation/Summary?v=rs11131659	rs11131659	rs11131659	4	0.98	0.02	0	0	0.00028	0.13	-0.08	-0.04	T	C	0.45	http://www.ncbi.nlm.nih.gov/sites/entrez?Db=gene&Cmd=ShowDetailView&TermToSearch=1060&ordinalpos=1&itool=EntrezSystem2.PEntrez.Gene.Gene_ResultsPanel.Gene_RVDocSum	CENPC1	CENPC1	575	http://www.ncbi.nlm.nih.gov/sites/entrez?Db=gene&Cmd=ShowDetailView&TermToSearch=26228&ordinalpos=1&itool=EntrezSystem2.PEntrez.Gene.Gene_ResultsPanel.Gene_RVDocSum	BRDG1	BRDG1	662	http://www.ncbi.nlm.nih.gov/sites/entrez?Db=gene&Cmd=ShowDetailView&TermToSearch=55236&ordinalpos=1&itool=EntrezSystem2.PEntrez.Gene.Gene_ResultsPanel.Gene_RVDocSum	UBE1L2	UBE1L2	720	2.3	2.4	-0.1	-0.3	0.00052	0.13	0.5	-0.2	-0.6	-0.1	-0.1	0.83	0.12	0.22
http://www.ensembl.org/Homo_sapiens/Variation/Summary?v=rs1481245	rs1481245	rs1481245	4	0.98	0.02	0	0	0.00033	0.096	-0.08	-0.04	G	A	0.45	http://www.ncbi.nlm.nih.gov/sites/entrez?Db=gene&Cmd=ShowDetailView&TermToSearch=1060&ordinalpos=1&itool=EntrezSystem2.PEntrez.Gene.Gene_ResultsPanel.Gene_RVDocSum	CENPC1	CENPC1	574	http://www.ncbi.nlm.nih.gov/sites/entrez?Db=gene&Cmd=ShowDetailView&TermToSearch=26228&ordinalpos=1&itool=EntrezSystem2.PEntrez.Gene.Gene_ResultsPanel.Gene_RVDocSum	BRDG1	BRDG1	661	http://www.ncbi.nlm.nih.gov/sites/entrez?Db=gene&Cmd=ShowDetailView&TermToSearch=55236&ordinalpos=1&itool=EntrezSystem2.PEntrez.Gene.Gene_ResultsPanel.Gene_RVDocSum	UBE1L2	UBE1L2	719	2.3	2.3	-0.1	-0.3	0.00061	0.14	0.48	-0.1	-0.6	-0.1	-0.1	0.72	0.12	0.19
http://www.ensembl.org/Homo_sapiens/Variation/Summary?v=rs9312160	rs9312160	rs9312160	4	0.97	0.03	0	0	0.00018	0.14	-0.09	-0.03	T	A	0.44	http://www.ncbi.nlm.nih.gov/sites/entrez?Db=gene&Cmd=ShowDetailView&TermToSearch=1060&ordinalpos=1&itool=EntrezSystem2.PEntrez.Gene.Gene_ResultsPanel.Gene_RVDocSum	CENPC1	CENPC1	569	http://www.ncbi.nlm.nih.gov/sites/entrez?Db=gene&Cmd=ShowDetailView&TermToSearch=26228&ordinalpos=1&itool=EntrezSystem2.PEntrez.Gene.Gene_ResultsPanel.Gene_RVDocSum	BRDG1	BRDG1	655	http://www.ncbi.nlm.nih.gov/sites/entrez?Db=gene&Cmd=ShowDetailView&TermToSearch=55236&ordinalpos=1&itool=EntrezSystem2.PEntrez.Gene.Gene_ResultsPanel.Gene_RVDocSum	UBE1L2	UBE1L2	713	2.5	2.4	-0.1	-0.3	0.00048	0.12	0.44	-0.3	-0.6	-0.1	-0.1	0.82	0.12	0.25
http://www.ensembl.org/Homo_sapiens/Variation/Summary?v=rs1351465	rs1351465	rs1351465	4	0.97	0.03	0	0	0.00018	0.14	-0.09	-0.03	G	T	0.44	http://www.ncbi.nlm.nih.gov/sites/entrez?Db=gene&Cmd=ShowDetailView&TermToSearch=1060&ordinalpos=1&itool=EntrezSystem2.PEntrez.Gene.Gene_ResultsPanel.Gene_RVDocSum	CENPC1	CENPC1	566	http://www.ncbi.nlm.nih.gov/sites/entrez?Db=gene&Cmd=ShowDetailView&TermToSearch=26228&ordinalpos=1&itool=EntrezSystem2.PEntrez.Gene.Gene_ResultsPanel.Gene_RVDocSum	BRDG1	BRDG1	652	http://www.ncbi.nlm.nih.gov/sites/entrez?Db=gene&Cmd=ShowDetailView&TermToSearch=55236&ordinalpos=1&itool=EntrezSystem2.PEntrez.Gene.Gene_ResultsPanel.Gene_RVDocSum	UBE1L2	UBE1L2	710	2.6	2.4	-0.1	-0.3	0.00048	0.11	0.44	-0.3	-0.6	-0.1	-0.1	0.82	0.12	0.26
http://www.ensembl.org/Homo_sapiens/Variation/Summary?v=rs1495114	rs1495114	rs1495114	4	0.96	0.03	0	0	0.00017	0.15	-0.09	-0.03	G	A	0.45	http://www.ncbi.nlm.nih.gov/sites/entrez?Db=gene&Cmd=ShowDetailView&TermToSearch=1060&ordinalpos=1&itool=EntrezSystem2.PEntrez.Gene.Gene_ResultsPanel.Gene_RVDocSum	CENPC1	CENPC1	557	http://www.ncbi.nlm.nih.gov/sites/entrez?Db=gene&Cmd=ShowDetailView&TermToSearch=26228&ordinalpos=1&itool=EntrezSystem2.PEntrez.Gene.Gene_ResultsPanel.Gene_RVDocSum	BRDG1	BRDG1	644	http://www.ncbi.nlm.nih.gov/sites/entrez?Db=gene&Cmd=ShowDetailView&TermToSearch=55236&ordinalpos=1&itool=EntrezSystem2.PEntrez.Gene.Gene_ResultsPanel.Gene_RVDocSum	UBE1L2	UBE1L2	702	2.6	2.4	-0.1	-0.2	0.00049	0.11	0.44	-0.3	-0.6	-0.1	-0.1	0.83	0.12	0.27
http://www.ensembl.org/Homo_sapiens/Variation/Summary?v=rs4860795	rs4860795	rs4860795	4	0.96	0.04	0	0	0.00017	0.15	-0.09	-0.03	G	A	0.45	http://www.ncbi.nlm.nih.gov/sites/entrez?Db=gene&Cmd=ShowDetailView&TermToSearch=1060&ordinalpos=1&itool=EntrezSystem2.PEntrez.Gene.Gene_ResultsPanel.Gene_RVDocSum	CENPC1	CENPC1	556	http://www.ncbi.nlm.nih.gov/sites/entrez?Db=gene&Cmd=ShowDetailView&TermToSearch=26228&ordinalpos=1&itool=EntrezSystem2.PEntrez.Gene.Gene_ResultsPanel.Gene_RVDocSum	BRDG1	BRDG1	643	http://www.ncbi.nlm.nih.gov/sites/entrez?Db=gene&Cmd=ShowDetailView&TermToSearch=55236&ordinalpos=1&itool=EntrezSystem2.PEntrez.Gene.Gene_ResultsPanel.Gene_RVDocSum	UBE1L2	UBE1L2	701	2.6	2.4	0	-0.2	0.00049	0.11	0.44	-0.3	-0.6	-0.1	-0.2	0.84	0.12	0.27
http://www.ensembl.org/Homo_sapiens/Variation/Summary?v=rs12510409	rs12510409	rs12510409	4	0.96	0.04	0	0	0.00016	0.16	-0.09	-0.03	C	A	0.46	http://www.ncbi.nlm.nih.gov/sites/entrez?Db=gene&Cmd=ShowDetailView&TermToSearch=1060&ordinalpos=1&itool=EntrezSystem2.PEntrez.Gene.Gene_ResultsPanel.Gene_RVDocSum	CENPC1	CENPC1	554	http://www.ncbi.nlm.nih.gov/sites/entrez?Db=gene&Cmd=ShowDetailView&TermToSearch=26228&ordinalpos=1&itool=EntrezSystem2.PEntrez.Gene.Gene_ResultsPanel.Gene_RVDocSum	BRDG1	BRDG1	640	http://www.ncbi.nlm.nih.gov/sites/entrez?Db=gene&Cmd=ShowDetailView&TermToSearch=55236&ordinalpos=1&itool=EntrezSystem2.PEntrez.Gene.Gene_ResultsPanel.Gene_RVDocSum	UBE1L2	UBE1L2	698	2.6	2.5	0	-0.2	0.00047	0.11	0.43	-0.3	-0.6	-0.1	-0.2	0.85	0.12	0.28
http://www.ensembl.org/Homo_sapiens/Variation/Summary?v=rs6831009	rs6831009	rs6831009	4	0.99	0.01	0	0.01	0.00026	0.0066	0.12	-0.09	C	T	0.26	http://www.ncbi.nlm.nih.gov/sites/entrez?Db=gene&Cmd=ShowDetailView&TermToSearch=901&ordinalpos=1&itool=EntrezSystem2.PEntrez.Gene.Gene_ResultsPanel.Gene_RVDocSum	CCNG2	CCNG2	153	http://www.ncbi.nlm.nih.gov/sites/entrez?Db=gene&Cmd=ShowDetailView&TermToSearch=339966&ordinalpos=1&itool=EntrezSystem2.PEntrez.Gene.Gene_ResultsPanel.Gene_RVDocSum	LOC339966	LOC339966	185	http://www.ncbi.nlm.nih.gov/sites/entrez?Db=gene&Cmd=ShowDetailView&TermToSearch=10563&ordinalpos=1&itool=EntrezSystem2.PEntrez.Gene.Gene_ResultsPanel.Gene_RVDocSum	CXCL13	CXCL13	192	2	0.6	-0.1	0.9	0.015	0.16	0.0043	0.8	0.4	0	-0.2	0.029	0.14	0.38
http://www.ensembl.org/Homo_sapiens/Variation/Summary?v=rs12513353	rs12513353	rs12513353	4	0.99	0.01	0	0	0.0002	0.97	-0.12	0	A	G	0.2	http://www.ncbi.nlm.nih.gov/sites/entrez?Db=gene&Cmd=ShowDetailView&TermToSearch=5602&ordinalpos=1&itool=EntrezSystem2.PEntrez.Gene.Gene_ResultsPanel.Gene_RVDocSum	MAPK10	MAPK10	0	http://www.ncbi.nlm.nih.gov/sites/entrez?Db=gene&Cmd=ShowDetailView&TermToSearch=5783&ordinalpos=1&itool=EntrezSystem2.PEntrez.Gene.Gene_ResultsPanel.Gene_RVDocSum	PTPN13	PTPN13	258	http://www.ncbi.nlm.nih.gov/sites/entrez?Db=gene&Cmd=ShowDetailView&TermToSearch=83478&ordinalpos=1&itool=EntrezSystem2.PEntrez.Gene.Gene_ResultsPanel.Gene_RVDocSum	ARHGAP24	ARHGAP24	334	2.1	0.4	0.6	0.1	0.025	0.016	0.08	-0.6	-0.1	0.5	-0.1	0.18	0.019	0.21
http://www.ensembl.org/Homo_sapiens/Variation/Summary?v=rs6852494	rs6852494	rs6852494	4	0.99	0.01	0	0	0.00023	0.24	-0.09	0.03	C	A	0.38	http://www.ncbi.nlm.nih.gov/sites/entrez?Db=gene&Cmd=ShowDetailView&TermToSearch=5602&ordinalpos=1&itool=EntrezSystem2.PEntrez.Gene.Gene_ResultsPanel.Gene_RVDocSum	MAPK10	MAPK10	0	http://www.ncbi.nlm.nih.gov/sites/entrez?Db=gene&Cmd=ShowDetailView&TermToSearch=5783&ordinalpos=1&itool=EntrezSystem2.PEntrez.Gene.Gene_ResultsPanel.Gene_RVDocSum	PTPN13	PTPN13	255	http://www.ncbi.nlm.nih.gov/sites/entrez?Db=gene&Cmd=ShowDetailView&TermToSearch=83478&ordinalpos=1&itool=EntrezSystem2.PEntrez.Gene.Gene_ResultsPanel.Gene_RVDocSum	ARHGAP24	ARHGAP24	337	2.2	0	1.5	-0.1	0.08	0.00088	0.2	-0.4	-0.4	0.1	0.1	0.45	0.073	0.1
http://www.ensembl.org/Homo_sapiens/Variation/Summary?v=rs17011756	rs17011756	rs17011756	4	0.99	0.01	0	0	0.00023	0.24	-0.09	0.03	A	T	0.38	http://www.ncbi.nlm.nih.gov/sites/entrez?Db=gene&Cmd=ShowDetailView&TermToSearch=5602&ordinalpos=1&itool=EntrezSystem2.PEntrez.Gene.Gene_ResultsPanel.Gene_RVDocSum	MAPK10	MAPK10	0	http://www.ncbi.nlm.nih.gov/sites/entrez?Db=gene&Cmd=ShowDetailView&TermToSearch=5783&ordinalpos=1&itool=EntrezSystem2.PEntrez.Gene.Gene_ResultsPanel.Gene_RVDocSum	PTPN13	PTPN13	253	http://www.ncbi.nlm.nih.gov/sites/entrez?Db=gene&Cmd=ShowDetailView&TermToSearch=83478&ordinalpos=1&itool=EntrezSystem2.PEntrez.Gene.Gene_ResultsPanel.Gene_RVDocSum	ARHGAP24	ARHGAP24	339	2.2	0	1.5	-0.1	0.082	0.00088	0.2	-0.4	-0.4	0.1	0.1	0.44	0.075	0.1
http://www.ensembl.org/Homo_sapiens/Variation/Summary?v=rs13129883	rs13129883	rs13129883	4	0.99	0.01	0	0	0.00017	0.68	-0.16	-0.02	T	C	0.11	http://www.ncbi.nlm.nih.gov/sites/entrez?Db=gene&Cmd=ShowDetailView&TermToSearch=5602&ordinalpos=1&itool=EntrezSystem2.PEntrez.Gene.Gene_ResultsPanel.Gene_RVDocSum	MAPK10	MAPK10	0	http://www.ncbi.nlm.nih.gov/sites/entrez?Db=gene&Cmd=ShowDetailView&TermToSearch=5783&ordinalpos=1&itool=EntrezSystem2.PEntrez.Gene.Gene_ResultsPanel.Gene_RVDocSum	PTPN13	PTPN13	248	http://www.ncbi.nlm.nih.gov/sites/entrez?Db=gene&Cmd=ShowDetailView&TermToSearch=83478&ordinalpos=1&itool=EntrezSystem2.PEntrez.Gene.Gene_ResultsPanel.Gene_RVDocSum	ARHGAP24	ARHGAP24	344	2.1	0.8	0.4	0.1	0.0082	0.024	0.097	-0.4	-0.2	0.4	0	0.22	0.029	0.21
http://www.ensembl.org/Homo_sapiens/Variation/Summary?v=rs10008238	rs10008238	rs10008238	4	0.98	0.02	0	0	0.00017	0.23	-0.09	0.03	C	T	0.37	http://www.ncbi.nlm.nih.gov/sites/entrez?Db=gene&Cmd=ShowDetailView&TermToSearch=5602&ordinalpos=1&itool=EntrezSystem2.PEntrez.Gene.Gene_ResultsPanel.Gene_RVDocSum	MAPK10	MAPK10	0	http://www.ncbi.nlm.nih.gov/sites/entrez?Db=gene&Cmd=ShowDetailView&TermToSearch=5783&ordinalpos=1&itool=EntrezSystem2.PEntrez.Gene.Gene_ResultsPanel.Gene_RVDocSum	PTPN13	PTPN13	234	http://www.ncbi.nlm.nih.gov/sites/entrez?Db=gene&Cmd=ShowDetailView&TermToSearch=83478&ordinalpos=1&itool=EntrezSystem2.PEntrez.Gene.Gene_ResultsPanel.Gene_RVDocSum	ARHGAP24	ARHGAP24	358	2.2	0	1.7	-0.1	0.082	0.00055	0.19	-0.4	-0.4	0.1	0	0.5	0.069	0.12
http://www.ensembl.org/Homo_sapiens/Variation/Summary?v=rs2904102	rs2904102	rs2904102	4	0.99	0.01	0	0	0.00019	0.26	-0.09	0.03	A	G	0.37	http://www.ncbi.nlm.nih.gov/sites/entrez?Db=gene&Cmd=ShowDetailView&TermToSearch=5602&ordinalpos=1&itool=EntrezSystem2.PEntrez.Gene.Gene_ResultsPanel.Gene_RVDocSum	MAPK10	MAPK10	0	http://www.ncbi.nlm.nih.gov/sites/entrez?Db=gene&Cmd=ShowDetailView&TermToSearch=5783&ordinalpos=1&itool=EntrezSystem2.PEntrez.Gene.Gene_ResultsPanel.Gene_RVDocSum	PTPN13	PTPN13	218	http://www.ncbi.nlm.nih.gov/sites/entrez?Db=gene&Cmd=ShowDetailView&TermToSearch=83478&ordinalpos=1&itool=EntrezSystem2.PEntrez.Gene.Gene_ResultsPanel.Gene_RVDocSum	ARHGAP24	ARHGAP24	374	2.2	0	1.7	-0.1	0.081	0.00049	0.23	-0.4	-0.4	0.2	0	0.43	0.056	0.14
http://www.ensembl.org/Homo_sapiens/Variation/Summary?v=rs9307018	rs9307018	rs9307018	4	0.98	0.01	0	0	0.00018	0.24	-0.09	0.03	G	A	0.37	http://www.ncbi.nlm.nih.gov/sites/entrez?Db=gene&Cmd=ShowDetailView&TermToSearch=5602&ordinalpos=1&itool=EntrezSystem2.PEntrez.Gene.Gene_ResultsPanel.Gene_RVDocSum	MAPK10	MAPK10	0	http://www.ncbi.nlm.nih.gov/sites/entrez?Db=gene&Cmd=ShowDetailView&TermToSearch=5783&ordinalpos=1&itool=EntrezSystem2.PEntrez.Gene.Gene_ResultsPanel.Gene_RVDocSum	PTPN13	PTPN13	212	http://www.ncbi.nlm.nih.gov/sites/entrez?Db=gene&Cmd=ShowDetailView&TermToSearch=83478&ordinalpos=1&itool=EntrezSystem2.PEntrez.Gene.Gene_ResultsPanel.Gene_RVDocSum	ARHGAP24	ARHGAP24	380	2.2	0	1.7	-0.1	0.081	0.00045	0.23	-0.4	-0.4	0.2	0	0.44	0.052	0.13
http://www.ensembl.org/Homo_sapiens/Variation/Summary?v=rs1976483	rs1976483	rs1976483	4	0.99	0.01	0	0	0.00021	0.61	-0.11	-0.02	A	G	0.2	http://www.ncbi.nlm.nih.gov/sites/entrez?Db=gene&Cmd=ShowDetailView&TermToSearch=132817&ordinalpos=1&itool=EntrezSystem2.PEntrez.Gene.Gene_ResultsPanel.Gene_RVDocSum	LOC132817	LOC132817	275	http://www.ncbi.nlm.nih.gov/sites/entrez?Db=gene&Cmd=ShowDetailView&TermToSearch=729424&ordinalpos=1&itool=EntrezSystem2.PEntrez.Gene.Gene_ResultsPanel.Gene_RVDocSum	LOC729424	LOC729424	782	http://www.ncbi.nlm.nih.gov/sites/entrez?Db=gene&Cmd=ShowDetailView&TermToSearch=27152&ordinalpos=1&itool=EntrezSystem2.PEntrez.Gene.Gene_ResultsPanel.Gene_RVDocSum	PDZD6	PDZD6	793	2	0.6	1	-0.2	0.016	0.0039	0.43	-0.6	-0.3	-0.3	0	0.33	0.49	0.14
http://www.ensembl.org/Homo_sapiens/Variation/Summary?v=rs10461207	rs10461207	rs10461207	4	0.99	0.01	0	0	0.00021	0.58	-0.13	-0.02	A	C	0.19	http://www.ncbi.nlm.nih.gov/sites/entrez?Db=gene&Cmd=ShowDetailView&TermToSearch=132817&ordinalpos=1&itool=EntrezSystem2.PEntrez.Gene.Gene_ResultsPanel.Gene_RVDocSum	LOC132817	LOC132817	285	http://www.ncbi.nlm.nih.gov/sites/entrez?Db=gene&Cmd=ShowDetailView&TermToSearch=729424&ordinalpos=1&itool=EntrezSystem2.PEntrez.Gene.Gene_ResultsPanel.Gene_RVDocSum	LOC729424	LOC729424	772	http://www.ncbi.nlm.nih.gov/sites/entrez?Db=gene&Cmd=ShowDetailView&TermToSearch=27152&ordinalpos=1&itool=EntrezSystem2.PEntrez.Gene.Gene_ResultsPanel.Gene_RVDocSum	PDZD6	PDZD6	783	2.1	0.6	1.1	-0.2	0.017	0.0031	0.43	-0.5	-0.3	-0.2	0	0.4	0.44	0.17
http://www.ensembl.org/Homo_sapiens/Variation/Summary?v=rs1948827	rs1948827	rs1948827	4	0.99	0.01	0	0	0.00014	0.63	-0.15	-0.02	A	G	0.16	http://www.ncbi.nlm.nih.gov/sites/entrez?Db=gene&Cmd=ShowDetailView&TermToSearch=132817&ordinalpos=1&itool=EntrezSystem2.PEntrez.Gene.Gene_ResultsPanel.Gene_RVDocSum	LOC132817	LOC132817	287	http://www.ncbi.nlm.nih.gov/sites/entrez?Db=gene&Cmd=ShowDetailView&TermToSearch=729424&ordinalpos=1&itool=EntrezSystem2.PEntrez.Gene.Gene_ResultsPanel.Gene_RVDocSum	LOC729424	LOC729424	770	http://www.ncbi.nlm.nih.gov/sites/entrez?Db=gene&Cmd=ShowDetailView&TermToSearch=27152&ordinalpos=1&itool=EntrezSystem2.PEntrez.Gene.Gene_ResultsPanel.Gene_RVDocSum	PDZD6	PDZD6	781	2.2	0.7	1.1	-0.1	0.012	0.0028	0.44	-0.4	-0.3	-0.2	0	0.48	0.43	0.19
http://www.ensembl.org/Homo_sapiens/Variation/Summary?v=rs993364	rs993364	rs993364	4	0.97	0.03	0	0	6.5e-05	0.48	-0.12	-0.02	A	C	0.25	http://www.ncbi.nlm.nih.gov/sites/entrez?Db=gene&Cmd=ShowDetailView&TermToSearch=132817&ordinalpos=1&itool=EntrezSystem2.PEntrez.Gene.Gene_ResultsPanel.Gene_RVDocSum	LOC132817	LOC132817	307	http://www.ncbi.nlm.nih.gov/sites/entrez?Db=gene&Cmd=ShowDetailView&TermToSearch=729424&ordinalpos=1&itool=EntrezSystem2.PEntrez.Gene.Gene_ResultsPanel.Gene_RVDocSum	LOC729424	LOC729424	750	http://www.ncbi.nlm.nih.gov/sites/entrez?Db=gene&Cmd=ShowDetailView&TermToSearch=27152&ordinalpos=1&itool=EntrezSystem2.PEntrez.Gene.Gene_ResultsPanel.Gene_RVDocSum	PDZD6	PDZD6	761	2.5	1.3	0.8	-0.2	0.0017	0.0077	0.61	-0.5	-0.4	-0.2	-0.1	0.46	0.34	0.3
http://www.ensembl.org/Homo_sapiens/Variation/Summary?v=rs1503630	rs1503630	rs1503630	4	0.97	0.03	0	0	6.5e-05	0.48	-0.12	-0.02	A	G	0.25	http://www.ncbi.nlm.nih.gov/sites/entrez?Db=gene&Cmd=ShowDetailView&TermToSearch=132817&ordinalpos=1&itool=EntrezSystem2.PEntrez.Gene.Gene_ResultsPanel.Gene_RVDocSum	LOC132817	LOC132817	315	http://www.ncbi.nlm.nih.gov/sites/entrez?Db=gene&Cmd=ShowDetailView&TermToSearch=729424&ordinalpos=1&itool=EntrezSystem2.PEntrez.Gene.Gene_ResultsPanel.Gene_RVDocSum	LOC729424	LOC729424	742	http://www.ncbi.nlm.nih.gov/sites/entrez?Db=gene&Cmd=ShowDetailView&TermToSearch=27152&ordinalpos=1&itool=EntrezSystem2.PEntrez.Gene.Gene_ResultsPanel.Gene_RVDocSum	PDZD6	PDZD6	753	2.5	1.3	0.8	-0.2	0.0017	0.0075	0.63	-0.5	-0.4	-0.2	-0.1	0.45	0.34	0.29
http://www.ensembl.org/Homo_sapiens/Variation/Summary?v=rs12499264	rs12499264	rs12499264	4	0.97	0.03	0	0	6.4e-05	0.48	-0.12	-0.02	A	C	0.25	http://www.ncbi.nlm.nih.gov/sites/entrez?Db=gene&Cmd=ShowDetailView&TermToSearch=132817&ordinalpos=1&itool=EntrezSystem2.PEntrez.Gene.Gene_ResultsPanel.Gene_RVDocSum	LOC132817	LOC132817	318	http://www.ncbi.nlm.nih.gov/sites/entrez?Db=gene&Cmd=ShowDetailView&TermToSearch=729424&ordinalpos=1&itool=EntrezSystem2.PEntrez.Gene.Gene_ResultsPanel.Gene_RVDocSum	LOC729424	LOC729424	739	http://www.ncbi.nlm.nih.gov/sites/entrez?Db=gene&Cmd=ShowDetailView&TermToSearch=27152&ordinalpos=1&itool=EntrezSystem2.PEntrez.Gene.Gene_ResultsPanel.Gene_RVDocSum	PDZD6	PDZD6	750	2.5	1.3	0.8	-0.2	0.0017	0.0075	0.63	-0.5	-0.4	-0.2	-0.1	0.45	0.34	0.29
http://www.ensembl.org/Homo_sapiens/Variation/Summary?v=rs10018143	rs10018143	rs10018143	4	0.96	0.03	0	0	4.5e-05	0.57	-0.11	-0.02	C	T	0.27	http://www.ncbi.nlm.nih.gov/sites/entrez?Db=gene&Cmd=ShowDetailView&TermToSearch=132817&ordinalpos=1&itool=EntrezSystem2.PEntrez.Gene.Gene_ResultsPanel.Gene_RVDocSum	LOC132817	LOC132817	326	http://www.ncbi.nlm.nih.gov/sites/entrez?Db=gene&Cmd=ShowDetailView&TermToSearch=729424&ordinalpos=1&itool=EntrezSystem2.PEntrez.Gene.Gene_ResultsPanel.Gene_RVDocSum	LOC729424	LOC729424	732	http://www.ncbi.nlm.nih.gov/sites/entrez?Db=gene&Cmd=ShowDetailView&TermToSearch=27152&ordinalpos=1&itool=EntrezSystem2.PEntrez.Gene.Gene_ResultsPanel.Gene_RVDocSum	PDZD6	PDZD6	743	2.6	1.5	0.8	-0.3	0.00079	0.0084	0.74	-0.5	-0.4	-0.2	-0.2	0.59	0.32	0.31
http://www.ensembl.org/Homo_sapiens/Variation/Summary?v=rs12331011	rs12331011	rs12331011	4	0.96	0.03	0	0	4.5e-05	0.58	-0.12	-0.02	T	A	0.27	http://www.ncbi.nlm.nih.gov/sites/entrez?Db=gene&Cmd=ShowDetailView&TermToSearch=132817&ordinalpos=1&itool=EntrezSystem2.PEntrez.Gene.Gene_ResultsPanel.Gene_RVDocSum	LOC132817	LOC132817	328	http://www.ncbi.nlm.nih.gov/sites/entrez?Db=gene&Cmd=ShowDetailView&TermToSearch=729424&ordinalpos=1&itool=EntrezSystem2.PEntrez.Gene.Gene_ResultsPanel.Gene_RVDocSum	LOC729424	LOC729424	729	http://www.ncbi.nlm.nih.gov/sites/entrez?Db=gene&Cmd=ShowDetailView&TermToSearch=27152&ordinalpos=1&itool=EntrezSystem2.PEntrez.Gene.Gene_ResultsPanel.Gene_RVDocSum	PDZD6	PDZD6	740	2.6	1.5	0.8	-0.3	0.00077	0.0085	0.75	-0.5	-0.4	-0.2	-0.2	0.61	0.32	0.31
http://www.ensembl.org/Homo_sapiens/Variation/Summary?v=rs7662706	rs7662706	rs7662706	4	0.97	0.03	0	0	6.2e-05	0.63	-0.12	-0.01	C	T	0.23	http://www.ncbi.nlm.nih.gov/sites/entrez?Db=gene&Cmd=ShowDetailView&TermToSearch=132817&ordinalpos=1&itool=EntrezSystem2.PEntrez.Gene.Gene_ResultsPanel.Gene_RVDocSum	LOC132817	LOC132817	333	http://www.ncbi.nlm.nih.gov/sites/entrez?Db=gene&Cmd=ShowDetailView&TermToSearch=729424&ordinalpos=1&itool=EntrezSystem2.PEntrez.Gene.Gene_ResultsPanel.Gene_RVDocSum	LOC729424	LOC729424	724	http://www.ncbi.nlm.nih.gov/sites/entrez?Db=gene&Cmd=ShowDetailView&TermToSearch=27152&ordinalpos=1&itool=EntrezSystem2.PEntrez.Gene.Gene_ResultsPanel.Gene_RVDocSum	PDZD6	PDZD6	735	2.5	1.5	0.8	-0.3	0.00085	0.0073	0.69	-0.5	-0.4	-0.2	-0.1	0.68	0.26	0.25
rs-link	rsnum	SNP	chr	HO	HS	HD	HS+D	P-value-S	P-value-D	Effect-S	Effect-D	Minor Allele	Major Allele	MAF	GENE1-link	GENE1	GENE1	dist1 (Kb)	GENE2-link	GENE2	GENE2	dist2 (Kb)	GENE3-link	GENE3	GENE3	dist3 (Kb)	log10BF-S	log10BF-S-TNT	log10BF-S-PRINCE	log10BF-S-CAP	P-value-S-TNT	P-value-S-PRINCE	P-value-S-CAP	log10BF-D	log10BF-D-TNT	log10BF-D-PRINCE	log10BF-D-CAP	P-value-D-TNT	P-value-D-PRINCE	P-value-D-CAP
http://www.ensembl.org/Homo_sapiens/Variation/Summary?v=rs17274049	rs17274049	rs17274049	4	0.98	0.02	0	0	8.5e-05	0.61	-0.12	-0.02	C	T	0.24	http://www.ncbi.nlm.nih.gov/sites/entrez?Db=gene&Cmd=ShowDetailView&TermToSearch=132817&ordinalpos=1&itool=EntrezSystem2.PEntrez.Gene.Gene_ResultsPanel.Gene_RVDocSum	LOC132817	LOC132817	335	http://www.ncbi.nlm.nih.gov/sites/entrez?Db=gene&Cmd=ShowDetailView&TermToSearch=729424&ordinalpos=1&itool=EntrezSystem2.PEntrez.Gene.Gene_ResultsPanel.Gene_RVDocSum	LOC729424	LOC729424	722	http://www.ncbi.nlm.nih.gov/sites/entrez?Db=gene&Cmd=ShowDetailView&TermToSearch=27152&ordinalpos=1&itool=EntrezSystem2.PEntrez.Gene.Gene_ResultsPanel.Gene_RVDocSum	PDZD6	PDZD6	733	2.4	1.4	0.9	-0.3	0.0013	0.0064	0.68	-0.6	-0.4	-0.2	-0.1	0.63	0.24	0.21
http://www.ensembl.org/Homo_sapiens/Variation/Summary?v=rs17208298	rs17208298	rs17208298	4	0.98	0.02	0	0	8.6e-05	0.6	-0.12	-0.02	G	A	0.24	http://www.ncbi.nlm.nih.gov/sites/entrez?Db=gene&Cmd=ShowDetailView&TermToSearch=132817&ordinalpos=1&itool=EntrezSystem2.PEntrez.Gene.Gene_ResultsPanel.Gene_RVDocSum	LOC132817	LOC132817	337	http://www.ncbi.nlm.nih.gov/sites/entrez?Db=gene&Cmd=ShowDetailView&TermToSearch=729424&ordinalpos=1&itool=EntrezSystem2.PEntrez.Gene.Gene_ResultsPanel.Gene_RVDocSum	LOC729424	LOC729424	720	http://www.ncbi.nlm.nih.gov/sites/entrez?Db=gene&Cmd=ShowDetailView&TermToSearch=27152&ordinalpos=1&itool=EntrezSystem2.PEntrez.Gene.Gene_ResultsPanel.Gene_RVDocSum	PDZD6	PDZD6	731	2.4	1.4	0.9	-0.3	0.0013	0.0065	0.68	-0.6	-0.4	-0.2	-0.1	0.63	0.23	0.21
http://www.ensembl.org/Homo_sapiens/Variation/Summary?v=rs1510674	rs1510674	rs1510674	4	0.98	0.02	0	0	8.3e-05	0.6	-0.12	-0.02	T	A	0.24	http://www.ncbi.nlm.nih.gov/sites/entrez?Db=gene&Cmd=ShowDetailView&TermToSearch=132817&ordinalpos=1&itool=EntrezSystem2.PEntrez.Gene.Gene_ResultsPanel.Gene_RVDocSum	LOC132817	LOC132817	339	http://www.ncbi.nlm.nih.gov/sites/entrez?Db=gene&Cmd=ShowDetailView&TermToSearch=729424&ordinalpos=1&itool=EntrezSystem2.PEntrez.Gene.Gene_ResultsPanel.Gene_RVDocSum	LOC729424	LOC729424	718	http://www.ncbi.nlm.nih.gov/sites/entrez?Db=gene&Cmd=ShowDetailView&TermToSearch=27152&ordinalpos=1&itool=EntrezSystem2.PEntrez.Gene.Gene_ResultsPanel.Gene_RVDocSum	PDZD6	PDZD6	729	2.4	1.4	0.9	-0.3	0.0012	0.0063	0.68	-0.5	-0.4	-0.2	-0.1	0.62	0.23	0.21
http://www.ensembl.org/Homo_sapiens/Variation/Summary?v=rs7667215	rs7667215	rs7667215	4	0.98	0.02	0	0	8.2e-05	0.6	-0.12	-0.02	G	T	0.24	http://www.ncbi.nlm.nih.gov/sites/entrez?Db=gene&Cmd=ShowDetailView&TermToSearch=132817&ordinalpos=1&itool=EntrezSystem2.PEntrez.Gene.Gene_ResultsPanel.Gene_RVDocSum	LOC132817	LOC132817	339	http://www.ncbi.nlm.nih.gov/sites/entrez?Db=gene&Cmd=ShowDetailView&TermToSearch=729424&ordinalpos=1&itool=EntrezSystem2.PEntrez.Gene.Gene_ResultsPanel.Gene_RVDocSum	LOC729424	LOC729424	718	http://www.ncbi.nlm.nih.gov/sites/entrez?Db=gene&Cmd=ShowDetailView&TermToSearch=27152&ordinalpos=1&itool=EntrezSystem2.PEntrez.Gene.Gene_ResultsPanel.Gene_RVDocSum	PDZD6	PDZD6	729	2.4	1.4	0.9	-0.3	0.0012	0.0064	0.68	-0.5	-0.4	-0.2	-0.1	0.62	0.23	0.21
http://www.ensembl.org/Homo_sapiens/Variation/Summary?v=rs11731081	rs11731081	rs11731081	4	0.98	0.02	0	0	8.2e-05	0.58	-0.12	-0.02	T	C	0.24	http://www.ncbi.nlm.nih.gov/sites/entrez?Db=gene&Cmd=ShowDetailView&TermToSearch=132817&ordinalpos=1&itool=EntrezSystem2.PEntrez.Gene.Gene_ResultsPanel.Gene_RVDocSum	LOC132817	LOC132817	339	http://www.ncbi.nlm.nih.gov/sites/entrez?Db=gene&Cmd=ShowDetailView&TermToSearch=729424&ordinalpos=1&itool=EntrezSystem2.PEntrez.Gene.Gene_ResultsPanel.Gene_RVDocSum	LOC729424	LOC729424	718	http://www.ncbi.nlm.nih.gov/sites/entrez?Db=gene&Cmd=ShowDetailView&TermToSearch=27152&ordinalpos=1&itool=EntrezSystem2.PEntrez.Gene.Gene_ResultsPanel.Gene_RVDocSum	PDZD6	PDZD6	729	2.4	1.4	0.9	-0.3	0.0011	0.0062	0.69	-0.5	-0.4	-0.2	-0.1	0.62	0.21	0.21
http://www.ensembl.org/Homo_sapiens/Variation/Summary?v=rs13435810	rs13435810	rs13435810	4	0.98	0.02	0	0	8.9e-05	0.54	-0.12	-0.02	C	T	0.24	http://www.ncbi.nlm.nih.gov/sites/entrez?Db=gene&Cmd=ShowDetailView&TermToSearch=132817&ordinalpos=1&itool=EntrezSystem2.PEntrez.Gene.Gene_ResultsPanel.Gene_RVDocSum	LOC132817	LOC132817	340	http://www.ncbi.nlm.nih.gov/sites/entrez?Db=gene&Cmd=ShowDetailView&TermToSearch=729424&ordinalpos=1&itool=EntrezSystem2.PEntrez.Gene.Gene_ResultsPanel.Gene_RVDocSum	LOC729424	LOC729424	717	http://www.ncbi.nlm.nih.gov/sites/entrez?Db=gene&Cmd=ShowDetailView&TermToSearch=27152&ordinalpos=1&itool=EntrezSystem2.PEntrez.Gene.Gene_ResultsPanel.Gene_RVDocSum	PDZD6	PDZD6	728	2.3	1.4	0.9	-0.3	0.0012	0.0062	0.69	-0.5	-0.4	-0.2	-0.1	0.57	0.21	0.21
http://www.ensembl.org/Homo_sapiens/Variation/Summary?v=rs13435387	rs13435387	rs13435387	4	0.98	0.02	0	0	7.7e-05	0.54	-0.12	-0.02	G	C	0.23	http://www.ncbi.nlm.nih.gov/sites/entrez?Db=gene&Cmd=ShowDetailView&TermToSearch=132817&ordinalpos=1&itool=EntrezSystem2.PEntrez.Gene.Gene_ResultsPanel.Gene_RVDocSum	LOC132817	LOC132817	340	http://www.ncbi.nlm.nih.gov/sites/entrez?Db=gene&Cmd=ShowDetailView&TermToSearch=729424&ordinalpos=1&itool=EntrezSystem2.PEntrez.Gene.Gene_ResultsPanel.Gene_RVDocSum	LOC729424	LOC729424	717	http://www.ncbi.nlm.nih.gov/sites/entrez?Db=gene&Cmd=ShowDetailView&TermToSearch=27152&ordinalpos=1&itool=EntrezSystem2.PEntrez.Gene.Gene_ResultsPanel.Gene_RVDocSum	PDZD6	PDZD6	728	2.4	1.4	0.9	-0.3	0.0012	0.0052	0.67	-0.5	-0.3	-0.1	-0.1	0.56	0.2	0.2
http://www.ensembl.org/Homo_sapiens/Variation/Summary?v=rs17274383	rs17274383	rs17274383	4	0.98	0.02	0	0	7.7e-05	0.53	-0.12	-0.02	A	G	0.23	http://www.ncbi.nlm.nih.gov/sites/entrez?Db=gene&Cmd=ShowDetailView&TermToSearch=132817&ordinalpos=1&itool=EntrezSystem2.PEntrez.Gene.Gene_ResultsPanel.Gene_RVDocSum	LOC132817	LOC132817	342	http://www.ncbi.nlm.nih.gov/sites/entrez?Db=gene&Cmd=ShowDetailView&TermToSearch=729424&ordinalpos=1&itool=EntrezSystem2.PEntrez.Gene.Gene_ResultsPanel.Gene_RVDocSum	LOC729424	LOC729424	715	http://www.ncbi.nlm.nih.gov/sites/entrez?Db=gene&Cmd=ShowDetailView&TermToSearch=27152&ordinalpos=1&itool=EntrezSystem2.PEntrez.Gene.Gene_ResultsPanel.Gene_RVDocSum	PDZD6	PDZD6	726	2.4	1.4	0.9	-0.3	0.0012	0.0051	0.67	-0.5	-0.3	-0.1	-0.1	0.56	0.2	0.2
http://www.ensembl.org/Homo_sapiens/Variation/Summary?v=rs17208690	rs17208690	rs17208690	4	0.98	0.02	0	0	7.2e-05	0.53	-0.12	-0.02	C	T	0.22	http://www.ncbi.nlm.nih.gov/sites/entrez?Db=gene&Cmd=ShowDetailView&TermToSearch=132817&ordinalpos=1&itool=EntrezSystem2.PEntrez.Gene.Gene_ResultsPanel.Gene_RVDocSum	LOC132817	LOC132817	345	http://www.ncbi.nlm.nih.gov/sites/entrez?Db=gene&Cmd=ShowDetailView&TermToSearch=729424&ordinalpos=1&itool=EntrezSystem2.PEntrez.Gene.Gene_ResultsPanel.Gene_RVDocSum	LOC729424	LOC729424	712	http://www.ncbi.nlm.nih.gov/sites/entrez?Db=gene&Cmd=ShowDetailView&TermToSearch=27152&ordinalpos=1&itool=EntrezSystem2.PEntrez.Gene.Gene_ResultsPanel.Gene_RVDocSum	PDZD6	PDZD6	723	2.4	1.4	1	-0.3	0.0013	0.0043	0.68	-0.5	-0.3	-0.1	-0.1	0.56	0.19	0.2
http://www.ensembl.org/Homo_sapiens/Variation/Summary?v=rs6845533	rs6845533	rs6845533	4	0.97	0.03	0	0	6e-05	0.48	-0.12	-0.02	A	C	0.23	http://www.ncbi.nlm.nih.gov/sites/entrez?Db=gene&Cmd=ShowDetailView&TermToSearch=132817&ordinalpos=1&itool=EntrezSystem2.PEntrez.Gene.Gene_ResultsPanel.Gene_RVDocSum	LOC132817	LOC132817	352	http://www.ncbi.nlm.nih.gov/sites/entrez?Db=gene&Cmd=ShowDetailView&TermToSearch=729424&ordinalpos=1&itool=EntrezSystem2.PEntrez.Gene.Gene_ResultsPanel.Gene_RVDocSum	LOC729424	LOC729424	706	http://www.ncbi.nlm.nih.gov/sites/entrez?Db=gene&Cmd=ShowDetailView&TermToSearch=27152&ordinalpos=1&itool=EntrezSystem2.PEntrez.Gene.Gene_ResultsPanel.Gene_RVDocSum	PDZD6	PDZD6	717	2.5	1.2	1.1	-0.3	0.002	0.0032	0.67	-0.5	-0.3	-0.1	-0.1	0.51	0.18	0.2
http://www.ensembl.org/Homo_sapiens/Variation/Summary?v=rs11098906	rs11098906	rs11098906	4	0.99	0.01	0	0	0.00017	0.66	-0.11	-0.01	T	C	0.31	http://www.ncbi.nlm.nih.gov/sites/entrez?Db=gene&Cmd=ShowDetailView&TermToSearch=132817&ordinalpos=1&itool=EntrezSystem2.PEntrez.Gene.Gene_ResultsPanel.Gene_RVDocSum	LOC132817	LOC132817	363	http://www.ncbi.nlm.nih.gov/sites/entrez?Db=gene&Cmd=ShowDetailView&TermToSearch=729424&ordinalpos=1&itool=EntrezSystem2.PEntrez.Gene.Gene_ResultsPanel.Gene_RVDocSum	LOC729424	LOC729424	694	http://www.ncbi.nlm.nih.gov/sites/entrez?Db=gene&Cmd=ShowDetailView&TermToSearch=27152&ordinalpos=1&itool=EntrezSystem2.PEntrez.Gene.Gene_ResultsPanel.Gene_RVDocSum	PDZD6	PDZD6	705	2.1	1.2	0.9	-0.3	0.0028	0.0062	0.78	-0.6	-0.4	-0.2	-0.1	0.66	0.27	0.21
http://www.ensembl.org/Homo_sapiens/Variation/Summary?v=rs7676052	rs7676052	rs7676052	4	0.97	0.03	0	0	6e-05	0.81	-0.14	-0.01	C	G	0.25	http://www.ncbi.nlm.nih.gov/sites/entrez?Db=gene&Cmd=ShowDetailView&TermToSearch=132817&ordinalpos=1&itool=EntrezSystem2.PEntrez.Gene.Gene_ResultsPanel.Gene_RVDocSum	LOC132817	LOC132817	374	http://www.ncbi.nlm.nih.gov/sites/entrez?Db=gene&Cmd=ShowDetailView&TermToSearch=729424&ordinalpos=1&itool=EntrezSystem2.PEntrez.Gene.Gene_ResultsPanel.Gene_RVDocSum	LOC729424	LOC729424	683	http://www.ncbi.nlm.nih.gov/sites/entrez?Db=gene&Cmd=ShowDetailView&TermToSearch=27152&ordinalpos=1&itool=EntrezSystem2.PEntrez.Gene.Gene_ResultsPanel.Gene_RVDocSum	PDZD6	PDZD6	694	2.5	1.4	0.9	-0.2	0.0013	0.006	0.73	-0.5	-0.4	-0.2	-0.1	0.83	0.33	0.21
http://www.ensembl.org/Homo_sapiens/Variation/Summary?v=rs10002550	rs10002550	rs10002550	4	0.99	0.01	0	0	0.00016	0.67	-0.11	-0.01	C	T	0.29	http://www.ncbi.nlm.nih.gov/sites/entrez?Db=gene&Cmd=ShowDetailView&TermToSearch=132817&ordinalpos=1&itool=EntrezSystem2.PEntrez.Gene.Gene_ResultsPanel.Gene_RVDocSum	LOC132817	LOC132817	375	http://www.ncbi.nlm.nih.gov/sites/entrez?Db=gene&Cmd=ShowDetailView&TermToSearch=729424&ordinalpos=1&itool=EntrezSystem2.PEntrez.Gene.Gene_ResultsPanel.Gene_RVDocSum	LOC729424	LOC729424	682	http://www.ncbi.nlm.nih.gov/sites/entrez?Db=gene&Cmd=ShowDetailView&TermToSearch=27152&ordinalpos=1&itool=EntrezSystem2.PEntrez.Gene.Gene_ResultsPanel.Gene_RVDocSum	PDZD6	PDZD6	693	2.1	1.2	0.9	-0.3	0.0028	0.0068	0.75	-0.6	-0.4	-0.2	-0.1	0.63	0.3	0.2
http://www.ensembl.org/Homo_sapiens/Variation/Summary?v=rs955791	rs955791	rs955791	4	0.99	0.01	0	0	0.00021	0.67	-0.11	-0.01	C	T	0.28	http://www.ncbi.nlm.nih.gov/sites/entrez?Db=gene&Cmd=ShowDetailView&TermToSearch=132817&ordinalpos=1&itool=EntrezSystem2.PEntrez.Gene.Gene_ResultsPanel.Gene_RVDocSum	LOC132817	LOC132817	392	http://www.ncbi.nlm.nih.gov/sites/entrez?Db=gene&Cmd=ShowDetailView&TermToSearch=729424&ordinalpos=1&itool=EntrezSystem2.PEntrez.Gene.Gene_ResultsPanel.Gene_RVDocSum	LOC729424	LOC729424	665	http://www.ncbi.nlm.nih.gov/sites/entrez?Db=gene&Cmd=ShowDetailView&TermToSearch=27152&ordinalpos=1&itool=EntrezSystem2.PEntrez.Gene.Gene_ResultsPanel.Gene_RVDocSum	PDZD6	PDZD6	676	2	1.1	0.9	-0.3	0.0036	0.0072	0.77	-0.6	-0.4	-0.2	-0.1	0.61	0.33	0.22
http://www.ensembl.org/Homo_sapiens/Variation/Summary?v=rs11352973	rs11352973	rs11352973	4	0.98	0.02	0	0	0.00011	0.76	-0.11	0.01	A	C	0.24	http://www.ncbi.nlm.nih.gov/sites/entrez?Db=gene&Cmd=ShowDetailView&TermToSearch=132817&ordinalpos=1&itool=EntrezSystem2.PEntrez.Gene.Gene_ResultsPanel.Gene_RVDocSum	LOC132817	LOC132817	436	http://www.ncbi.nlm.nih.gov/sites/entrez?Db=gene&Cmd=ShowDetailView&TermToSearch=729424&ordinalpos=1&itool=EntrezSystem2.PEntrez.Gene.Gene_ResultsPanel.Gene_RVDocSum	LOC729424	LOC729424	621	http://www.ncbi.nlm.nih.gov/sites/entrez?Db=gene&Cmd=ShowDetailView&TermToSearch=27152&ordinalpos=1&itool=EntrezSystem2.PEntrez.Gene.Gene_ResultsPanel.Gene_RVDocSum	PDZD6	PDZD6	632	2.4	1.3	0.6	-0.2	0.0027	0.016	0.43	-0.6	-0.5	-0.4	0	0.94	0.81	0.17
http://www.ensembl.org/Homo_sapiens/Variation/Summary?v=rs12647371	rs12647371	rs12647371	4	0.96	0.04	0	0	5.7e-05	0.68	-0.11	0.01	G	A	0.25	http://www.ncbi.nlm.nih.gov/sites/entrez?Db=gene&Cmd=ShowDetailView&TermToSearch=132817&ordinalpos=1&itool=EntrezSystem2.PEntrez.Gene.Gene_ResultsPanel.Gene_RVDocSum	LOC132817	LOC132817	440	http://www.ncbi.nlm.nih.gov/sites/entrez?Db=gene&Cmd=ShowDetailView&TermToSearch=729424&ordinalpos=1&itool=EntrezSystem2.PEntrez.Gene.Gene_ResultsPanel.Gene_RVDocSum	LOC729424	LOC729424	617	http://www.ncbi.nlm.nih.gov/sites/entrez?Db=gene&Cmd=ShowDetailView&TermToSearch=27152&ordinalpos=1&itool=EntrezSystem2.PEntrez.Gene.Gene_ResultsPanel.Gene_RVDocSum	PDZD6	PDZD6	628	2.7	1.4	0.6	-0.2	0.0018	0.013	0.39	-0.6	-0.5	-0.4	0	0.97	0.88	0.17
http://www.ensembl.org/Homo_sapiens/Variation/Summary?v=rs1510683	rs1510683	rs1510683	4	0.96	0.04	0	0	5.8e-05	0.67	-0.11	0.01	T	C	0.25	http://www.ncbi.nlm.nih.gov/sites/entrez?Db=gene&Cmd=ShowDetailView&TermToSearch=132817&ordinalpos=1&itool=EntrezSystem2.PEntrez.Gene.Gene_ResultsPanel.Gene_RVDocSum	LOC132817	LOC132817	441	http://www.ncbi.nlm.nih.gov/sites/entrez?Db=gene&Cmd=ShowDetailView&TermToSearch=729424&ordinalpos=1&itool=EntrezSystem2.PEntrez.Gene.Gene_ResultsPanel.Gene_RVDocSum	LOC729424	LOC729424	616	http://www.ncbi.nlm.nih.gov/sites/entrez?Db=gene&Cmd=ShowDetailView&TermToSearch=27152&ordinalpos=1&itool=EntrezSystem2.PEntrez.Gene.Gene_ResultsPanel.Gene_RVDocSum	PDZD6	PDZD6	627	2.6	1.4	0.6	-0.2	0.0018	0.013	0.39	-0.6	-0.5	-0.4	0	0.98	0.88	0.17
http://www.ensembl.org/Homo_sapiens/Variation/Summary?v=rs2391122	rs2391122	rs2391122	4	0.96	0.04	0	0	5.5e-05	0.67	-0.11	0.01	G	C	0.25	http://www.ncbi.nlm.nih.gov/sites/entrez?Db=gene&Cmd=ShowDetailView&TermToSearch=132817&ordinalpos=1&itool=EntrezSystem2.PEntrez.Gene.Gene_ResultsPanel.Gene_RVDocSum	LOC132817	LOC132817	443	http://www.ncbi.nlm.nih.gov/sites/entrez?Db=gene&Cmd=ShowDetailView&TermToSearch=729424&ordinalpos=1&itool=EntrezSystem2.PEntrez.Gene.Gene_ResultsPanel.Gene_RVDocSum	LOC729424	LOC729424	614	http://www.ncbi.nlm.nih.gov/sites/entrez?Db=gene&Cmd=ShowDetailView&TermToSearch=27152&ordinalpos=1&itool=EntrezSystem2.PEntrez.Gene.Gene_ResultsPanel.Gene_RVDocSum	PDZD6	PDZD6	625	2.7	1.4	0.6	-0.2	0.0018	0.012	0.38	-0.6	-0.5	-0.4	0	0.98	0.89	0.16
http://www.ensembl.org/Homo_sapiens/Variation/Summary?v=rs7681543	rs7681543	rs7681543	4	0.97	0.02	0	0	8.3e-05	0.67	-0.11	0.01	A	G	0.24	http://www.ncbi.nlm.nih.gov/sites/entrez?Db=gene&Cmd=ShowDetailView&TermToSearch=132817&ordinalpos=1&itool=EntrezSystem2.PEntrez.Gene.Gene_ResultsPanel.Gene_RVDocSum	LOC132817	LOC132817	463	http://www.ncbi.nlm.nih.gov/sites/entrez?Db=gene&Cmd=ShowDetailView&TermToSearch=729424&ordinalpos=1&itool=EntrezSystem2.PEntrez.Gene.Gene_ResultsPanel.Gene_RVDocSum	LOC729424	LOC729424	594	http://www.ncbi.nlm.nih.gov/sites/entrez?Db=gene&Cmd=ShowDetailView&TermToSearch=27152&ordinalpos=1&itool=EntrezSystem2.PEntrez.Gene.Gene_ResultsPanel.Gene_RVDocSum	PDZD6	PDZD6	605	2.4	1.3	0.7	-0.2	0.0025	0.012	0.38	-0.6	-0.5	-0.5	0	0.8	0.97	0.16
http://www.ensembl.org/Homo_sapiens/Variation/Summary?v=rs6825686	rs6825686	rs6825686	4	0.98	0.02	0	0	9.7e-05	0.77	-0.12	0.01	G	A	0.23	http://www.ncbi.nlm.nih.gov/sites/entrez?Db=gene&Cmd=ShowDetailView&TermToSearch=132817&ordinalpos=1&itool=EntrezSystem2.PEntrez.Gene.Gene_ResultsPanel.Gene_RVDocSum	LOC132817	LOC132817	468	http://www.ncbi.nlm.nih.gov/sites/entrez?Db=gene&Cmd=ShowDetailView&TermToSearch=729424&ordinalpos=1&itool=EntrezSystem2.PEntrez.Gene.Gene_ResultsPanel.Gene_RVDocSum	LOC729424	LOC729424	589	http://www.ncbi.nlm.nih.gov/sites/entrez?Db=gene&Cmd=ShowDetailView&TermToSearch=27152&ordinalpos=1&itool=EntrezSystem2.PEntrez.Gene.Gene_ResultsPanel.Gene_RVDocSum	PDZD6	PDZD6	600	2.4	1.3	0.5	-0.2	0.0023	0.018	0.35	-0.6	-0.4	-0.4	0	0.73	0.92	0.15
http://www.ensembl.org/Homo_sapiens/Variation/Summary?v=rs11099007	rs11099007	rs11099007	4	0.98	0.02	0	0	7.9e-05	0.75	-0.09	-0.01	G	A	0.47	http://www.ncbi.nlm.nih.gov/sites/entrez?Db=gene&Cmd=ShowDetailView&TermToSearch=391697&ordinalpos=1&itool=EntrezSystem2.PEntrez.Gene.Gene_ResultsPanel.Gene_RVDocSum	LOC391697	LOC391697	197	http://www.ncbi.nlm.nih.gov/sites/entrez?Db=gene&Cmd=ShowDetailView&TermToSearch=132321&ordinalpos=1&itool=EntrezSystem2.PEntrez.Gene.Gene_ResultsPanel.Gene_RVDocSum	LOC132321	LOC132321	227	http://www.ncbi.nlm.nih.gov/sites/entrez?Db=gene&Cmd=ShowDetailView&TermToSearch=132320&ordinalpos=1&itool=EntrezSystem2.PEntrez.Gene.Gene_ResultsPanel.Gene_RVDocSum	SCLT1	SCLT1	246	2.4	0.4	0.4	0.6	0.022	0.023	0.012	-0.7	0.4	-0.1	-0.1	0.021	0.15	0.22
http://www.ensembl.org/Homo_sapiens/Variation/Summary?v=rs4576050	rs4576050	rs4576050	4	0.99	0.01	0	0	0.0015	0.72	0.09	0.01	G	C	0.3	http://www.ncbi.nlm.nih.gov/sites/entrez?Db=gene&Cmd=ShowDetailView&TermToSearch=728191&ordinalpos=1&itool=EntrezSystem2.PEntrez.Gene.Gene_ResultsPanel.Gene_RVDocSum	LOC728191	LOC728191	4	http://www.ncbi.nlm.nih.gov/sites/entrez?Db=gene&Cmd=ShowDetailView&TermToSearch=132386&ordinalpos=1&itool=EntrezSystem2.PEntrez.Gene.Gene_ResultsPanel.Gene_RVDocSum	LOC132386	LOC132386	292	http://www.ncbi.nlm.nih.gov/sites/entrez?Db=gene&Cmd=ShowDetailView&TermToSearch=90768&ordinalpos=1&itool=EntrezSystem2.PEntrez.Gene.Gene_ResultsPanel.Gene_RVDocSum	MGC45800	MGC45800	326	2.1	1	0.4	-0.2	0.0062	0.067	0.87	-0.6	-0.3	-0.3	0.1	0.23	0.61	0.13
http://www.ensembl.org/Homo_sapiens/Variation/Summary?v=rs12516390	rs12516390	rs12516390	5	0.97	0.02	0	0	6.3e-05	0.18	0.2	0.07	T	C	0.07	http://www.ncbi.nlm.nih.gov/sites/entrez?Db=gene&Cmd=ShowDetailView&TermToSearch=22948&ordinalpos=1&itool=EntrezSystem2.PEntrez.Gene.Gene_ResultsPanel.Gene_RVDocSum	CCT5	CCT5	0	http://www.ncbi.nlm.nih.gov/sites/entrez?Db=gene&Cmd=ShowDetailView&TermToSearch=134145&ordinalpos=1&itool=EntrezSystem2.PEntrez.Gene.Gene_ResultsPanel.Gene_RVDocSum	LOC134145	LOC134145	11	http://www.ncbi.nlm.nih.gov/sites/entrez?Db=gene&Cmd=ShowDetailView&TermToSearch=134147&ordinalpos=1&itool=EntrezSystem2.PEntrez.Gene.Gene_ResultsPanel.Gene_RVDocSum	LOC134147	LOC134147	17	2.4	1.8	0.3	-0.1	0.00029	0.04	0.67	-0.1	-0.1	-0.2	-0.1	0.26	0.69	0.48
http://www.ensembl.org/Homo_sapiens/Variation/Summary?v=rs13179336	rs13179336	rs13179336	5	0.99	0	0	0.01	0.026	3.3e-05	-0.09	0.17	A	T	0.25	http://www.ncbi.nlm.nih.gov/sites/entrez?Db=gene&Cmd=ShowDetailView&TermToSearch=1007&ordinalpos=1&itool=EntrezSystem2.PEntrez.Gene.Gene_ResultsPanel.Gene_RVDocSum	CDH9	CDH9	187	http://www.ncbi.nlm.nih.gov/sites/entrez?Db=gene&Cmd=ShowDetailView&TermToSearch=NA&ordinalpos=1&itool=EntrezSystem2.PEntrez.Gene.Gene_ResultsPanel.Gene_RVDocSum	NA	NA	NA	http://www.ncbi.nlm.nih.gov/sites/entrez?Db=gene&Cmd=ShowDetailView&TermToSearch=NA&ordinalpos=1&itool=EntrezSystem2.PEntrez.Gene.Gene_ResultsPanel.Gene_RVDocSum	NA	NA	NA	0.4	0	-0.3	0.9	0.11	0.91	0.0037	2.7	1.9	0.3	-0.1	0.00024	0.056	0.27
http://www.ensembl.org/Homo_sapiens/Variation/Summary?v=rs10473829	rs10473829	rs10473829	5	0.99	0	0	0.01	0.11	6.6e-06	-0.04	0.11	T	G	0.44	http://www.ncbi.nlm.nih.gov/sites/entrez?Db=gene&Cmd=ShowDetailView&TermToSearch=1007&ordinalpos=1&itool=EntrezSystem2.PEntrez.Gene.Gene_ResultsPanel.Gene_RVDocSum	CDH9	CDH9	263	http://www.ncbi.nlm.nih.gov/sites/entrez?Db=gene&Cmd=ShowDetailView&TermToSearch=NA&ordinalpos=1&itool=EntrezSystem2.PEntrez.Gene.Gene_ResultsPanel.Gene_RVDocSum	NA	NA	NA	http://www.ncbi.nlm.nih.gov/sites/entrez?Db=gene&Cmd=ShowDetailView&TermToSearch=NA&ordinalpos=1&itool=EntrezSystem2.PEntrez.Gene.Gene_ResultsPanel.Gene_RVDocSum	NA	NA	NA	-0.1	-0.1	-0.4	0.5	0.1	0.46	0.019	3.3	2.2	0.3	0	0.00012	0.033	0.13
http://www.ensembl.org/Homo_sapiens/Variation/Summary?v=rs905860	rs905860	rs905860	5	0.97	0.03	0	0	5.8e-05	0.53	0.19	0.03	A	G	0.44	http://www.ncbi.nlm.nih.gov/sites/entrez?Db=gene&Cmd=ShowDetailView&TermToSearch=267006&ordinalpos=1&itool=EntrezSystem2.PEntrez.Gene.Gene_ResultsPanel.Gene_RVDocSum	PGBD3P2	PGBD3P2	412	http://www.ncbi.nlm.nih.gov/sites/entrez?Db=gene&Cmd=ShowDetailView&TermToSearch=729862&ordinalpos=1&itool=EntrezSystem2.PEntrez.Gene.Gene_ResultsPanel.Gene_RVDocSum	LOC729862	LOC729862	543	http://www.ncbi.nlm.nih.gov/sites/entrez?Db=gene&Cmd=ShowDetailView&TermToSearch=3254&ordinalpos=1&itool=EntrezSystem2.PEntrez.Gene.Gene_ResultsPanel.Gene_RVDocSum	HPRTP2	HPRTP2	778	2.5	NA	1.6	0.3	NA	0.00055	0.038	-0.4	NA	-0.4	-0.2	NA	0.77	0.49
http://www.ensembl.org/Homo_sapiens/Variation/Summary?v=rs1387638	rs1387638	rs1387638	5	0.96	0.03	0	0.01	2.5e-05	0.051	-0.36	-0.17	T	C	0.05	http://www.ncbi.nlm.nih.gov/sites/entrez?Db=gene&Cmd=ShowDetailView&TermToSearch=728103&ordinalpos=1&itool=EntrezSystem2.PEntrez.Gene.Gene_ResultsPanel.Gene_RVDocSum	LOC728103	LOC728103	43	http://www.ncbi.nlm.nih.gov/sites/entrez?Db=gene&Cmd=ShowDetailView&TermToSearch=10769&ordinalpos=1&itool=EntrezSystem2.PEntrez.Gene.Gene_ResultsPanel.Gene_RVDocSum	PLK2	PLK2	389	http://www.ncbi.nlm.nih.gov/sites/entrez?Db=gene&Cmd=ShowDetailView&TermToSearch=202309&ordinalpos=1&itool=EntrezSystem2.PEntrez.Gene.Gene_ResultsPanel.Gene_RVDocSum	FLJ33641	FLJ33641	427	2.6	0.3	1.4	0	0.033	0.00056	0.17	0.3	-0.1	0.1	-0.1	0.47	0.091	0.44
http://www.ensembl.org/Homo_sapiens/Variation/Summary?v=rs10076335	rs10076335	rs10076335	5	0.98	0.01	0	0	0.00013	0.71	-0.1	0.01	A	G	0.28	http://www.ncbi.nlm.nih.gov/sites/entrez?Db=gene&Cmd=ShowDetailView&TermToSearch=728104&ordinalpos=1&itool=EntrezSystem2.PEntrez.Gene.Gene_ResultsPanel.Gene_RVDocSum	LOC728104	LOC728104	157	http://www.ncbi.nlm.nih.gov/sites/entrez?Db=gene&Cmd=ShowDetailView&TermToSearch=441066&ordinalpos=1&itool=EntrezSystem2.PEntrez.Gene.Gene_ResultsPanel.Gene_RVDocSum	LOC441066	LOC441066	172	http://www.ncbi.nlm.nih.gov/sites/entrez?Db=gene&Cmd=ShowDetailView&TermToSearch=728093&ordinalpos=1&itool=EntrezSystem2.PEntrez.Gene.Gene_ResultsPanel.Gene_RVDocSum	LOC728093	LOC728093	181	2.2	2	0.3	-0.3	0.00026	0.033	0.99	-0.7	-0.3	-0.3	-0.3	0.21	0.34	0.96
http://www.ensembl.org/Homo_sapiens/Variation/Summary?v=rs1120568	rs1120568	rs1120568	5	0.98	0.02	0	0	0.00011	0.71	-0.1	0.01	G	T	0.27	http://www.ncbi.nlm.nih.gov/sites/entrez?Db=gene&Cmd=ShowDetailView&TermToSearch=728104&ordinalpos=1&itool=EntrezSystem2.PEntrez.Gene.Gene_ResultsPanel.Gene_RVDocSum	LOC728104	LOC728104	159	http://www.ncbi.nlm.nih.gov/sites/entrez?Db=gene&Cmd=ShowDetailView&TermToSearch=441066&ordinalpos=1&itool=EntrezSystem2.PEntrez.Gene.Gene_ResultsPanel.Gene_RVDocSum	LOC441066	LOC441066	174	http://www.ncbi.nlm.nih.gov/sites/entrez?Db=gene&Cmd=ShowDetailView&TermToSearch=728093&ordinalpos=1&itool=EntrezSystem2.PEntrez.Gene.Gene_ResultsPanel.Gene_RVDocSum	LOC728093	LOC728093	183	2.3	2	0.4	-0.3	0.00025	0.029	0.98	-0.7	-0.3	-0.3	-0.3	0.22	0.36	0.99
http://www.ensembl.org/Homo_sapiens/Variation/Summary?v=rs10046037	rs10046037	rs10046037	5	0.99	0.01	0	0	0.00013	0.69	-0.1	0.01	C	G	0.27	http://www.ncbi.nlm.nih.gov/sites/entrez?Db=gene&Cmd=ShowDetailView&TermToSearch=728104&ordinalpos=1&itool=EntrezSystem2.PEntrez.Gene.Gene_ResultsPanel.Gene_RVDocSum	LOC728104	LOC728104	164	http://www.ncbi.nlm.nih.gov/sites/entrez?Db=gene&Cmd=ShowDetailView&TermToSearch=441066&ordinalpos=1&itool=EntrezSystem2.PEntrez.Gene.Gene_ResultsPanel.Gene_RVDocSum	LOC441066	LOC441066	179	http://www.ncbi.nlm.nih.gov/sites/entrez?Db=gene&Cmd=ShowDetailView&TermToSearch=728093&ordinalpos=1&itool=EntrezSystem2.PEntrez.Gene.Gene_ResultsPanel.Gene_RVDocSum	LOC728093	LOC728093	188	2.2	1.9	0.3	-0.3	0.00031	0.032	0.99	-0.7	-0.3	-0.3	-0.3	0.21	0.36	0.99
http://www.ensembl.org/Homo_sapiens/Variation/Summary?v=rs1462420	rs1462420	rs1462420	5	0.98	0.02	0	0	0.00012	0.7	-0.1	0.01	T	C	0.27	http://www.ncbi.nlm.nih.gov/sites/entrez?Db=gene&Cmd=ShowDetailView&TermToSearch=728104&ordinalpos=1&itool=EntrezSystem2.PEntrez.Gene.Gene_ResultsPanel.Gene_RVDocSum	LOC728104	LOC728104	167	http://www.ncbi.nlm.nih.gov/sites/entrez?Db=gene&Cmd=ShowDetailView&TermToSearch=441066&ordinalpos=1&itool=EntrezSystem2.PEntrez.Gene.Gene_ResultsPanel.Gene_RVDocSum	LOC441066	LOC441066	182	http://www.ncbi.nlm.nih.gov/sites/entrez?Db=gene&Cmd=ShowDetailView&TermToSearch=728093&ordinalpos=1&itool=EntrezSystem2.PEntrez.Gene.Gene_ResultsPanel.Gene_RVDocSum	LOC728093	LOC728093	191	2.2	2	0.3	-0.3	0.00026	0.033	1	-0.7	-0.3	-0.3	-0.3	0.21	0.36	0.98
http://www.ensembl.org/Homo_sapiens/Variation/Summary?v=rs2028275	rs2028275	rs2028275	5	0.99	0.01	0	0	0.00013	0.7	-0.1	0.01	T	G	0.27	http://www.ncbi.nlm.nih.gov/sites/entrez?Db=gene&Cmd=ShowDetailView&TermToSearch=728104&ordinalpos=1&itool=EntrezSystem2.PEntrez.Gene.Gene_ResultsPanel.Gene_RVDocSum	LOC728104	LOC728104	170	http://www.ncbi.nlm.nih.gov/sites/entrez?Db=gene&Cmd=ShowDetailView&TermToSearch=441066&ordinalpos=1&itool=EntrezSystem2.PEntrez.Gene.Gene_ResultsPanel.Gene_RVDocSum	LOC441066	LOC441066	185	http://www.ncbi.nlm.nih.gov/sites/entrez?Db=gene&Cmd=ShowDetailView&TermToSearch=728093&ordinalpos=1&itool=EntrezSystem2.PEntrez.Gene.Gene_ResultsPanel.Gene_RVDocSum	LOC728093	LOC728093	194	2.2	2	0.3	-0.3	0.00027	0.034	1	-0.7	-0.3	-0.3	-0.3	0.2	0.37	0.99
http://www.ensembl.org/Homo_sapiens/Variation/Summary?v=rs10059664	rs10059664	rs10059664	5	0.98	0.02	0	0	8.5e-05	0.44	-0.13	0.03	G	A	0.27	http://www.ncbi.nlm.nih.gov/sites/entrez?Db=gene&Cmd=ShowDetailView&TermToSearch=728104&ordinalpos=1&itool=EntrezSystem2.PEntrez.Gene.Gene_ResultsPanel.Gene_RVDocSum	LOC728104	LOC728104	177	http://www.ncbi.nlm.nih.gov/sites/entrez?Db=gene&Cmd=ShowDetailView&TermToSearch=441066&ordinalpos=1&itool=EntrezSystem2.PEntrez.Gene.Gene_ResultsPanel.Gene_RVDocSum	LOC441066	LOC441066	192	http://www.ncbi.nlm.nih.gov/sites/entrez?Db=gene&Cmd=ShowDetailView&TermToSearch=728093&ordinalpos=1&itool=EntrezSystem2.PEntrez.Gene.Gene_ResultsPanel.Gene_RVDocSum	LOC728093	LOC728093	201	2.4	2	0.3	-0.2	0.00019	0.034	0.91	-0.5	-0.2	-0.3	-0.2	0.21	0.62	0.69
http://www.ensembl.org/Homo_sapiens/Variation/Summary?v=rs6859532	rs6859532	rs6859532	5	0.98	0.01	0	0.01	0.00032	0.0021	-0.1	0.09	T	C	0.26	http://www.ncbi.nlm.nih.gov/sites/entrez?Db=gene&Cmd=ShowDetailView&TermToSearch=285605&ordinalpos=1&itool=EntrezSystem2.PEntrez.Gene.Gene_ResultsPanel.Gene_RVDocSum	DTWD2	DTWD2	352	http://www.ncbi.nlm.nih.gov/sites/entrez?Db=gene&Cmd=ShowDetailView&TermToSearch=5759&ordinalpos=1&itool=EntrezSystem2.PEntrez.Gene.Gene_ResultsPanel.Gene_RVDocSum	PTMAP2	PTMAP2	486	http://www.ncbi.nlm.nih.gov/sites/entrez?Db=gene&Cmd=ShowDetailView&TermToSearch=1657&ordinalpos=1&itool=EntrezSystem2.PEntrez.Gene.Gene_ResultsPanel.Gene_RVDocSum	DMXL1	DMXL1	584	1.9	0.1	0.4	0.6	0.066	0.023	0.012	1.2	-0.1	0.9	-0.2	0.13	0.0048	0.32
http://www.ensembl.org/Homo_sapiens/Variation/Summary?v=rs6939442	rs6939442	rs6939442	6	0.98	0.02	0	0	0.0001	0.48	0.11	0.02	A	C	0.27	http://www.ncbi.nlm.nih.gov/sites/entrez?Db=gene&Cmd=ShowDetailView&TermToSearch=154386&ordinalpos=1&itool=EntrezSystem2.PEntrez.Gene.Gene_ResultsPanel.Gene_RVDocSum	C6orf195	C6orf195	53	http://www.ncbi.nlm.nih.gov/sites/entrez?Db=gene&Cmd=ShowDetailView&TermToSearch=340156&ordinalpos=1&itool=EntrezSystem2.PEntrez.Gene.Gene_ResultsPanel.Gene_RVDocSum	LOC340156	LOC340156	95	http://www.ncbi.nlm.nih.gov/sites/entrez?Db=gene&Cmd=ShowDetailView&TermToSearch=56897&ordinalpos=1&itool=EntrezSystem2.PEntrez.Gene.Gene_ResultsPanel.Gene_RVDocSum	WRNIP1	WRNIP1	197	2.4	1.7	-0.1	0	0.00057	0.14	0.15	-0.6	-0.4	-0.1	0	0.58	0.15	0.15
http://www.ensembl.org/Homo_sapiens/Variation/Summary?v=rs9378712	rs9378712	rs9378712	6	0.98	0.02	0	0	0.00011	0.49	0.1	0.02	G	T	0.28	http://www.ncbi.nlm.nih.gov/sites/entrez?Db=gene&Cmd=ShowDetailView&TermToSearch=154386&ordinalpos=1&itool=EntrezSystem2.PEntrez.Gene.Gene_ResultsPanel.Gene_RVDocSum	C6orf195	C6orf195	49	http://www.ncbi.nlm.nih.gov/sites/entrez?Db=gene&Cmd=ShowDetailView&TermToSearch=340156&ordinalpos=1&itool=EntrezSystem2.PEntrez.Gene.Gene_ResultsPanel.Gene_RVDocSum	LOC340156	LOC340156	91	http://www.ncbi.nlm.nih.gov/sites/entrez?Db=gene&Cmd=ShowDetailView&TermToSearch=56897&ordinalpos=1&itool=EntrezSystem2.PEntrez.Gene.Gene_ResultsPanel.Gene_RVDocSum	WRNIP1	WRNIP1	193	2.4	1.7	-0.1	0	0.0006	0.13	0.16	-0.6	-0.4	-0.1	0	0.6	0.15	0.14
http://www.ensembl.org/Homo_sapiens/Variation/Summary?v=rs9378715	rs9378715	rs9378715	6	0.97	0.03	0	0	8.1e-05	0.47	0.1	0.02	G	A	0.28	http://www.ncbi.nlm.nih.gov/sites/entrez?Db=gene&Cmd=ShowDetailView&TermToSearch=154386&ordinalpos=1&itool=EntrezSystem2.PEntrez.Gene.Gene_ResultsPanel.Gene_RVDocSum	C6orf195	C6orf195	48	http://www.ncbi.nlm.nih.gov/sites/entrez?Db=gene&Cmd=ShowDetailView&TermToSearch=340156&ordinalpos=1&itool=EntrezSystem2.PEntrez.Gene.Gene_ResultsPanel.Gene_RVDocSum	LOC340156	LOC340156	90	http://www.ncbi.nlm.nih.gov/sites/entrez?Db=gene&Cmd=ShowDetailView&TermToSearch=56897&ordinalpos=1&itool=EntrezSystem2.PEntrez.Gene.Gene_ResultsPanel.Gene_RVDocSum	WRNIP1	WRNIP1	192	2.5	1.8	-0.1	0	0.00044	0.13	0.16	-0.6	-0.4	-0.1	0	0.57	0.15	0.14
http://www.ensembl.org/Homo_sapiens/Variation/Summary?v=rs9405566	rs9405566	rs9405566	6	0.99	0.01	0	0	0.00019	0.42	0.1	0.02	C	T	0.29	http://www.ncbi.nlm.nih.gov/sites/entrez?Db=gene&Cmd=ShowDetailView&TermToSearch=154386&ordinalpos=1&itool=EntrezSystem2.PEntrez.Gene.Gene_ResultsPanel.Gene_RVDocSum	C6orf195	C6orf195	47	http://www.ncbi.nlm.nih.gov/sites/entrez?Db=gene&Cmd=ShowDetailView&TermToSearch=340156&ordinalpos=1&itool=EntrezSystem2.PEntrez.Gene.Gene_ResultsPanel.Gene_RVDocSum	LOC340156	LOC340156	88	http://www.ncbi.nlm.nih.gov/sites/entrez?Db=gene&Cmd=ShowDetailView&TermToSearch=56897&ordinalpos=1&itool=EntrezSystem2.PEntrez.Gene.Gene_ResultsPanel.Gene_RVDocSum	WRNIP1	WRNIP1	190	2.1	1.6	-0.2	0	0.00066	0.17	0.16	-0.6	-0.5	-0.1	-0.1	0.63	0.12	0.23
http://www.ensembl.org/Homo_sapiens/Variation/Summary?v=rs9405201	rs9405201	rs9405201	6	0.99	0.01	0	0	0.00016	0.4	0.1	-0.02	T	C	0.38	http://www.ncbi.nlm.nih.gov/sites/entrez?Db=gene&Cmd=ShowDetailView&TermToSearch=63027&ordinalpos=1&itool=EntrezSystem2.PEntrez.Gene.Gene_ResultsPanel.Gene_RVDocSum	C6orf85	C6orf85	0	http://www.ncbi.nlm.nih.gov/sites/entrez?Db=gene&Cmd=ShowDetailView&TermToSearch=643327&ordinalpos=1&itool=EntrezSystem2.PEntrez.Gene.Gene_ResultsPanel.Gene_RVDocSum	LOC643327	LOC643327	31	http://www.ncbi.nlm.nih.gov/sites/entrez?Db=gene&Cmd=ShowDetailView&TermToSearch=728306&ordinalpos=1&itool=EntrezSystem2.PEntrez.Gene.Gene_ResultsPanel.Gene_RVDocSum	LOC728306	LOC728306	126	2.2	0.6	0.9	0.1	0.013	0.0062	0.27	-0.5	-0.4	-0.4	-0.2	0.31	0.75	0.47
http://www.ensembl.org/Homo_sapiens/Variation/Summary?v=rs9503586	rs9503586	rs9503586	6	0.99	0.01	0	0	0.00014	0.56	0.1	-0.02	G	C	0.43	http://www.ncbi.nlm.nih.gov/sites/entrez?Db=gene&Cmd=ShowDetailView&TermToSearch=63027&ordinalpos=1&itool=EntrezSystem2.PEntrez.Gene.Gene_ResultsPanel.Gene_RVDocSum	C6orf85	C6orf85	0	http://www.ncbi.nlm.nih.gov/sites/entrez?Db=gene&Cmd=ShowDetailView&TermToSearch=643327&ordinalpos=1&itool=EntrezSystem2.PEntrez.Gene.Gene_ResultsPanel.Gene_RVDocSum	LOC643327	LOC643327	29	http://www.ncbi.nlm.nih.gov/sites/entrez?Db=gene&Cmd=ShowDetailView&TermToSearch=728306&ordinalpos=1&itool=EntrezSystem2.PEntrez.Gene.Gene_ResultsPanel.Gene_RVDocSum	LOC728306	LOC728306	123	2.2	1	0.7	-0.2	0.0043	0.013	0.41	-0.6	-0.5	-0.4	-0.3	0.43	0.83	0.76
http://www.ensembl.org/Homo_sapiens/Variation/Summary?v=rs6939192	rs6939192	rs6939192	6	0.99	0.01	0	0	0.00016	0.45	0.1	-0.02	T	C	0.38	http://www.ncbi.nlm.nih.gov/sites/entrez?Db=gene&Cmd=ShowDetailView&TermToSearch=63027&ordinalpos=1&itool=EntrezSystem2.PEntrez.Gene.Gene_ResultsPanel.Gene_RVDocSum	C6orf85	C6orf85	0	http://www.ncbi.nlm.nih.gov/sites/entrez?Db=gene&Cmd=ShowDetailView&TermToSearch=643327&ordinalpos=1&itool=EntrezSystem2.PEntrez.Gene.Gene_ResultsPanel.Gene_RVDocSum	LOC643327	LOC643327	26	http://www.ncbi.nlm.nih.gov/sites/entrez?Db=gene&Cmd=ShowDetailView&TermToSearch=728306&ordinalpos=1&itool=EntrezSystem2.PEntrez.Gene.Gene_ResultsPanel.Gene_RVDocSum	LOC728306	LOC728306	120	2.1	0.5	1	0.1	0.016	0.0056	0.24	-0.5	-0.4	-0.4	-0.2	0.34	0.78	0.57
http://www.ensembl.org/Homo_sapiens/Variation/Summary?v=rs10498663	rs10498663	rs10498663	6	0.98	0.02	0	0	8.6e-05	0.5	0.09	-0.02	T	C	0.43	http://www.ncbi.nlm.nih.gov/sites/entrez?Db=gene&Cmd=ShowDetailView&TermToSearch=63027&ordinalpos=1&itool=EntrezSystem2.PEntrez.Gene.Gene_ResultsPanel.Gene_RVDocSum	C6orf85	C6orf85	0	http://www.ncbi.nlm.nih.gov/sites/entrez?Db=gene&Cmd=ShowDetailView&TermToSearch=643327&ordinalpos=1&itool=EntrezSystem2.PEntrez.Gene.Gene_ResultsPanel.Gene_RVDocSum	LOC643327	LOC643327	25	http://www.ncbi.nlm.nih.gov/sites/entrez?Db=gene&Cmd=ShowDetailView&TermToSearch=728306&ordinalpos=1&itool=EntrezSystem2.PEntrez.Gene.Gene_ResultsPanel.Gene_RVDocSum	LOC728306	LOC728306	120	2.4	1.1	0.8	-0.2	0.0036	0.0098	0.38	-0.7	-0.4	-0.4	-0.3	0.34	0.81	0.82
http://www.ensembl.org/Homo_sapiens/Variation/Summary?v=rs9503593	rs9503593	rs9503593	6	0.98	0.02	0	0	0.00011	0.51	0.09	-0.02	T	C	0.43	http://www.ncbi.nlm.nih.gov/sites/entrez?Db=gene&Cmd=ShowDetailView&TermToSearch=63027&ordinalpos=1&itool=EntrezSystem2.PEntrez.Gene.Gene_ResultsPanel.Gene_RVDocSum	C6orf85	C6orf85	0	http://www.ncbi.nlm.nih.gov/sites/entrez?Db=gene&Cmd=ShowDetailView&TermToSearch=643327&ordinalpos=1&itool=EntrezSystem2.PEntrez.Gene.Gene_ResultsPanel.Gene_RVDocSum	LOC643327	LOC643327	25	http://www.ncbi.nlm.nih.gov/sites/entrez?Db=gene&Cmd=ShowDetailView&TermToSearch=728306&ordinalpos=1&itool=EntrezSystem2.PEntrez.Gene.Gene_ResultsPanel.Gene_RVDocSum	LOC728306	LOC728306	120	2.3	1	0.8	-0.1	0.0047	0.011	0.35	-0.7	-0.5	-0.4	-0.3	0.38	0.81	0.74
http://www.ensembl.org/Homo_sapiens/Variation/Summary?v=rs7774747	rs7774747	rs7774747	6	0.98	0.02	0	0	0.00011	0.51	0.09	-0.02	C	T	0.43	http://www.ncbi.nlm.nih.gov/sites/entrez?Db=gene&Cmd=ShowDetailView&TermToSearch=63027&ordinalpos=1&itool=EntrezSystem2.PEntrez.Gene.Gene_ResultsPanel.Gene_RVDocSum	C6orf85	C6orf85	0	http://www.ncbi.nlm.nih.gov/sites/entrez?Db=gene&Cmd=ShowDetailView&TermToSearch=643327&ordinalpos=1&itool=EntrezSystem2.PEntrez.Gene.Gene_ResultsPanel.Gene_RVDocSum	LOC643327	LOC643327	25	http://www.ncbi.nlm.nih.gov/sites/entrez?Db=gene&Cmd=ShowDetailView&TermToSearch=728306&ordinalpos=1&itool=EntrezSystem2.PEntrez.Gene.Gene_ResultsPanel.Gene_RVDocSum	LOC728306	LOC728306	119	2.3	0.9	0.8	-0.1	0.0049	0.01	0.35	-0.7	-0.5	-0.4	-0.3	0.38	0.81	0.74
http://www.ensembl.org/Homo_sapiens/Variation/Summary?v=rs17309827	rs17309827	rs17309827	6	0.98	0.01	0	0	0.00013	0.33	0.1	-0.02	G	T	0.38	http://www.ncbi.nlm.nih.gov/sites/entrez?Db=gene&Cmd=ShowDetailView&TermToSearch=63027&ordinalpos=1&itool=EntrezSystem2.PEntrez.Gene.Gene_ResultsPanel.Gene_RVDocSum	C6orf85	C6orf85	0	http://www.ncbi.nlm.nih.gov/sites/entrez?Db=gene&Cmd=ShowDetailView&TermToSearch=643327&ordinalpos=1&itool=EntrezSystem2.PEntrez.Gene.Gene_ResultsPanel.Gene_RVDocSum	LOC643327	LOC643327	23	http://www.ncbi.nlm.nih.gov/sites/entrez?Db=gene&Cmd=ShowDetailView&TermToSearch=728306&ordinalpos=1&itool=EntrezSystem2.PEntrez.Gene.Gene_ResultsPanel.Gene_RVDocSum	LOC728306	LOC728306	117	2.2	0.5	0.9	0.1	0.015	0.0058	0.21	-0.4	-0.3	-0.4	-0.2	0.24	0.79	0.47
http://www.ensembl.org/Homo_sapiens/Variation/Summary?v=rs4959830	rs4959830	rs4959830	6	0.98	0.02	0	0	0.00012	0.32	0.1	-0.02	A	G	0.38	http://www.ncbi.nlm.nih.gov/sites/entrez?Db=gene&Cmd=ShowDetailView&TermToSearch=63027&ordinalpos=1&itool=EntrezSystem2.PEntrez.Gene.Gene_ResultsPanel.Gene_RVDocSum	C6orf85	C6orf85	0	http://www.ncbi.nlm.nih.gov/sites/entrez?Db=gene&Cmd=ShowDetailView&TermToSearch=643327&ordinalpos=1&itool=EntrezSystem2.PEntrez.Gene.Gene_ResultsPanel.Gene_RVDocSum	LOC643327	LOC643327	22	http://www.ncbi.nlm.nih.gov/sites/entrez?Db=gene&Cmd=ShowDetailView&TermToSearch=728306&ordinalpos=1&itool=EntrezSystem2.PEntrez.Gene.Gene_ResultsPanel.Gene_RVDocSum	LOC728306	LOC728306	116	2.2	0.5	0.9	0.2	0.015	0.0058	0.2	-0.4	-0.3	-0.4	-0.2	0.24	0.81	0.46
http://www.ensembl.org/Homo_sapiens/Variation/Summary?v=rs4959832	rs4959832	rs4959832	6	0.98	0.02	0	0	0.0001	0.43	0.09	-0.02	C	A	0.39	http://www.ncbi.nlm.nih.gov/sites/entrez?Db=gene&Cmd=ShowDetailView&TermToSearch=63027&ordinalpos=1&itool=EntrezSystem2.PEntrez.Gene.Gene_ResultsPanel.Gene_RVDocSum	C6orf85	C6orf85	0	http://www.ncbi.nlm.nih.gov/sites/entrez?Db=gene&Cmd=ShowDetailView&TermToSearch=643327&ordinalpos=1&itool=EntrezSystem2.PEntrez.Gene.Gene_ResultsPanel.Gene_RVDocSum	LOC643327	LOC643327	21	http://www.ncbi.nlm.nih.gov/sites/entrez?Db=gene&Cmd=ShowDetailView&TermToSearch=728306&ordinalpos=1&itool=EntrezSystem2.PEntrez.Gene.Gene_ResultsPanel.Gene_RVDocSum	LOC728306	LOC728306	115	2.3	0.6	0.9	0.1	0.011	0.006	0.23	-0.5	-0.4	-0.4	-0.3	0.28	0.72	0.52
http://www.ensembl.org/Homo_sapiens/Variation/Summary?v=rs3793113	rs3793113	rs3793113	6	0.9	0.09	0	0.01	1.2e-05	0.095	-0.11	-0.04	G	C	0.46	http://www.ncbi.nlm.nih.gov/sites/entrez?Db=gene&Cmd=ShowDetailView&TermToSearch=6310&ordinalpos=1&itool=EntrezSystem2.PEntrez.Gene.Gene_ResultsPanel.Gene_RVDocSum	ATXN1	ATXN1	0	http://www.ncbi.nlm.nih.gov/sites/entrez?Db=gene&Cmd=ShowDetailView&TermToSearch=2766&ordinalpos=1&itool=EntrezSystem2.PEntrez.Gene.Gene_ResultsPanel.Gene_RVDocSum	GMPR	GMPR	400	http://www.ncbi.nlm.nih.gov/sites/entrez?Db=gene&Cmd=ShowDetailView&TermToSearch=401236&ordinalpos=1&itool=EntrezSystem2.PEntrez.Gene.Gene_ResultsPanel.Gene_RVDocSum	FLJ23152	FLJ23152	432	3.1	0.4	2	0	0.021	0.00021	0.15	0.1	0.4	-0.4	-0.3	0.044	0.58	0.83
http://www.ensembl.org/Homo_sapiens/Variation/Summary?v=rs3812209	rs3812209	rs3812209	6	0.99	0.01	0	0	0.0002	0.092	-0.1	-0.04	G	A	0.39	http://www.ncbi.nlm.nih.gov/sites/entrez?Db=gene&Cmd=ShowDetailView&TermToSearch=6310&ordinalpos=1&itool=EntrezSystem2.PEntrez.Gene.Gene_ResultsPanel.Gene_RVDocSum	ATXN1	ATXN1	0	http://www.ncbi.nlm.nih.gov/sites/entrez?Db=gene&Cmd=ShowDetailView&TermToSearch=2766&ordinalpos=1&itool=EntrezSystem2.PEntrez.Gene.Gene_ResultsPanel.Gene_RVDocSum	GMPR	GMPR	409	http://www.ncbi.nlm.nih.gov/sites/entrez?Db=gene&Cmd=ShowDetailView&TermToSearch=401236&ordinalpos=1&itool=EntrezSystem2.PEntrez.Gene.Gene_ResultsPanel.Gene_RVDocSum	FLJ23152	FLJ23152	424	2.1	0.5	0.9	-0.2	0.015	0.0055	0.31	0.3	-0.1	0.1	-0.2	0.27	0.067	0.69
http://www.ensembl.org/Homo_sapiens/Variation/Summary?v=rs6936399	rs6936399	rs6936399	6	0.95	0.04	0	0	1.1e-05	0.57	-0.47	-0.06	G	A	0.03	http://www.ncbi.nlm.nih.gov/sites/entrez?Db=gene&Cmd=ShowDetailView&TermToSearch=3400&ordinalpos=1&itool=EntrezSystem2.PEntrez.Gene.Gene_ResultsPanel.Gene_RVDocSum	ID4	ID4	68	http://www.ncbi.nlm.nih.gov/sites/entrez?Db=gene&Cmd=ShowDetailView&TermToSearch=729105&ordinalpos=1&itool=EntrezSystem2.PEntrez.Gene.Gene_ResultsPanel.Gene_RVDocSum	LOC729105	LOC729105	100	http://www.ncbi.nlm.nih.gov/sites/entrez?Db=gene&Cmd=ShowDetailView&TermToSearch=154141&ordinalpos=1&itool=EntrezSystem2.PEntrez.Gene.Gene_ResultsPanel.Gene_RVDocSum	MBOAT1	MBOAT1	192	2.7	-0.1	3.1	0.5	0.97	1.5e-06	0.005	-0.2	-0.1	-0.1	-0.1	0.6	0.81	0.84
http://www.ensembl.org/Homo_sapiens/Variation/Summary?v=rs1931773	rs1931773	rs1931773	6	0.95	0.05	0	0	1.1e-05	0.57	-0.47	-0.06	A	G	0.03	http://www.ncbi.nlm.nih.gov/sites/entrez?Db=gene&Cmd=ShowDetailView&TermToSearch=3400&ordinalpos=1&itool=EntrezSystem2.PEntrez.Gene.Gene_ResultsPanel.Gene_RVDocSum	ID4	ID4	69	http://www.ncbi.nlm.nih.gov/sites/entrez?Db=gene&Cmd=ShowDetailView&TermToSearch=729105&ordinalpos=1&itool=EntrezSystem2.PEntrez.Gene.Gene_ResultsPanel.Gene_RVDocSum	LOC729105	LOC729105	100	http://www.ncbi.nlm.nih.gov/sites/entrez?Db=gene&Cmd=ShowDetailView&TermToSearch=154141&ordinalpos=1&itool=EntrezSystem2.PEntrez.Gene.Gene_ResultsPanel.Gene_RVDocSum	MBOAT1	MBOAT1	191	2.7	-0.1	3.1	0.5	0.98	1.5e-06	0.0049	-0.2	-0.1	-0.1	-0.1	0.59	0.82	0.84
http://www.ensembl.org/Homo_sapiens/Variation/Summary?v=rs16882922	rs16882922	rs16882922	6	0.72	0.27	0	0.02	1.3e-06	0.69	-0.43	-0.04	T	C	0.03	http://www.ncbi.nlm.nih.gov/sites/entrez?Db=gene&Cmd=ShowDetailView&TermToSearch=3400&ordinalpos=1&itool=EntrezSystem2.PEntrez.Gene.Gene_ResultsPanel.Gene_RVDocSum	ID4	ID4	71	http://www.ncbi.nlm.nih.gov/sites/entrez?Db=gene&Cmd=ShowDetailView&TermToSearch=729105&ordinalpos=1&itool=EntrezSystem2.PEntrez.Gene.Gene_ResultsPanel.Gene_RVDocSum	LOC729105	LOC729105	98	http://www.ncbi.nlm.nih.gov/sites/entrez?Db=gene&Cmd=ShowDetailView&TermToSearch=154141&ordinalpos=1&itool=EntrezSystem2.PEntrez.Gene.Gene_ResultsPanel.Gene_RVDocSum	MBOAT1	MBOAT1	189	3.6	-0.1	3.4	0.7	0.98	1.1e-06	0.0031	-0.2	-0.1	-0.2	-0.1	0.72	0.87	0.84
http://www.ensembl.org/Homo_sapiens/Variation/Summary?v=rs12661503	rs12661503	rs12661503	6	0.92	0.08	0	0	6e-06	0.63	-0.46	-0.05	A	T	0.03	http://www.ncbi.nlm.nih.gov/sites/entrez?Db=gene&Cmd=ShowDetailView&TermToSearch=3400&ordinalpos=1&itool=EntrezSystem2.PEntrez.Gene.Gene_ResultsPanel.Gene_RVDocSum	ID4	ID4	74	http://www.ncbi.nlm.nih.gov/sites/entrez?Db=gene&Cmd=ShowDetailView&TermToSearch=729105&ordinalpos=1&itool=EntrezSystem2.PEntrez.Gene.Gene_ResultsPanel.Gene_RVDocSum	LOC729105	LOC729105	94	http://www.ncbi.nlm.nih.gov/sites/entrez?Db=gene&Cmd=ShowDetailView&TermToSearch=154141&ordinalpos=1&itool=EntrezSystem2.PEntrez.Gene.Gene_ResultsPanel.Gene_RVDocSum	MBOAT1	MBOAT1	186	3	-0.1	3.2	0.5	0.96	1.5e-06	0.0055	-0.2	-0.1	-0.1	-0.1	0.7	0.81	0.82
http://www.ensembl.org/Homo_sapiens/Variation/Summary?v=rs7768737	rs7768737	rs7768737	6	0.99	0.01	0	0	9.5e-05	0.7	-0.32	-0.03	T	C	0.04	http://www.ncbi.nlm.nih.gov/sites/entrez?Db=gene&Cmd=ShowDetailView&TermToSearch=3400&ordinalpos=1&itool=EntrezSystem2.PEntrez.Gene.Gene_ResultsPanel.Gene_RVDocSum	ID4	ID4	80	http://www.ncbi.nlm.nih.gov/sites/entrez?Db=gene&Cmd=ShowDetailView&TermToSearch=729105&ordinalpos=1&itool=EntrezSystem2.PEntrez.Gene.Gene_ResultsPanel.Gene_RVDocSum	LOC729105	LOC729105	89	http://www.ncbi.nlm.nih.gov/sites/entrez?Db=gene&Cmd=ShowDetailView&TermToSearch=154141&ordinalpos=1&itool=EntrezSystem2.PEntrez.Gene.Gene_ResultsPanel.Gene_RVDocSum	MBOAT1	MBOAT1	180	2.1	-0.2	3.1	0.5	0.99	2.4e-06	0.0083	-0.2	-0.2	-0.2	-0.1	0.84	0.84	0.77
http://www.ensembl.org/Homo_sapiens/Variation/Summary?v=rs994646	rs994646	rs994646	6	0.99	0.01	0	0	9.5e-05	0.71	-0.32	-0.03	T	A	0.04	http://www.ncbi.nlm.nih.gov/sites/entrez?Db=gene&Cmd=ShowDetailView&TermToSearch=3400&ordinalpos=1&itool=EntrezSystem2.PEntrez.Gene.Gene_ResultsPanel.Gene_RVDocSum	ID4	ID4	81	http://www.ncbi.nlm.nih.gov/sites/entrez?Db=gene&Cmd=ShowDetailView&TermToSearch=729105&ordinalpos=1&itool=EntrezSystem2.PEntrez.Gene.Gene_ResultsPanel.Gene_RVDocSum	LOC729105	LOC729105	87	http://www.ncbi.nlm.nih.gov/sites/entrez?Db=gene&Cmd=ShowDetailView&TermToSearch=154141&ordinalpos=1&itool=EntrezSystem2.PEntrez.Gene.Gene_ResultsPanel.Gene_RVDocSum	MBOAT1	MBOAT1	179	2.1	-0.2	3.1	0.5	1	2.4e-06	0.0081	-0.2	-0.2	-0.2	-0.1	0.84	0.84	0.77
http://www.ensembl.org/Homo_sapiens/Variation/Summary?v=rs2744358	rs2744358	rs2744358	6	0.99	0.01	0	0	0.0001	0.79	-0.27	-0.02	G	A	0.04	http://www.ncbi.nlm.nih.gov/sites/entrez?Db=gene&Cmd=ShowDetailView&TermToSearch=729105&ordinalpos=1&itool=EntrezSystem2.PEntrez.Gene.Gene_ResultsPanel.Gene_RVDocSum	LOC729105	LOC729105	67	http://www.ncbi.nlm.nih.gov/sites/entrez?Db=gene&Cmd=ShowDetailView&TermToSearch=3400&ordinalpos=1&itool=EntrezSystem2.PEntrez.Gene.Gene_ResultsPanel.Gene_RVDocSum	ID4	ID4	102	http://www.ncbi.nlm.nih.gov/sites/entrez?Db=gene&Cmd=ShowDetailView&TermToSearch=154141&ordinalpos=1&itool=EntrezSystem2.PEntrez.Gene.Gene_ResultsPanel.Gene_RVDocSum	MBOAT1	MBOAT1	158	2.2	-0.2	3.2	0.5	0.92	2e-06	0.0087	-0.3	-0.2	-0.2	-0.1	0.93	0.82	0.62
http://www.ensembl.org/Homo_sapiens/Variation/Summary?v=rs1079801	rs1079801	rs1079801	6	0.98	0.02	0	0	6.3e-05	0.75	-0.27	-0.02	T	C	0.04	http://www.ncbi.nlm.nih.gov/sites/entrez?Db=gene&Cmd=ShowDetailView&TermToSearch=729105&ordinalpos=1&itool=EntrezSystem2.PEntrez.Gene.Gene_ResultsPanel.Gene_RVDocSum	LOC729105	LOC729105	64	http://www.ncbi.nlm.nih.gov/sites/entrez?Db=gene&Cmd=ShowDetailView&TermToSearch=3400&ordinalpos=1&itool=EntrezSystem2.PEntrez.Gene.Gene_ResultsPanel.Gene_RVDocSum	ID4	ID4	104	http://www.ncbi.nlm.nih.gov/sites/entrez?Db=gene&Cmd=ShowDetailView&TermToSearch=154141&ordinalpos=1&itool=EntrezSystem2.PEntrez.Gene.Gene_ResultsPanel.Gene_RVDocSum	MBOAT1	MBOAT1	156	2.3	-0.2	3.2	0.6	0.91	2.4e-06	0.0087	-0.3	-0.2	-0.2	-0.1	0.94	0.78	0.63
http://www.ensembl.org/Homo_sapiens/Variation/Summary?v=rs6917226	rs6917226	rs6917226	6	0.98	0.02	0	0	6.6e-05	0.74	-0.27	-0.02	T	A	0.04	http://www.ncbi.nlm.nih.gov/sites/entrez?Db=gene&Cmd=ShowDetailView&TermToSearch=729105&ordinalpos=1&itool=EntrezSystem2.PEntrez.Gene.Gene_ResultsPanel.Gene_RVDocSum	LOC729105	LOC729105	63	http://www.ncbi.nlm.nih.gov/sites/entrez?Db=gene&Cmd=ShowDetailView&TermToSearch=3400&ordinalpos=1&itool=EntrezSystem2.PEntrez.Gene.Gene_ResultsPanel.Gene_RVDocSum	ID4	ID4	106	http://www.ncbi.nlm.nih.gov/sites/entrez?Db=gene&Cmd=ShowDetailView&TermToSearch=154141&ordinalpos=1&itool=EntrezSystem2.PEntrez.Gene.Gene_ResultsPanel.Gene_RVDocSum	MBOAT1	MBOAT1	154	2.3	-0.2	3	0.6	0.91	4.6e-06	0.0075	-0.3	-0.2	-0.2	-0.1	0.94	0.74	0.65
http://www.ensembl.org/Homo_sapiens/Variation/Summary?v=rs2143046	rs2143046	rs2143046	6	0.97	0.03	0	0	3.4e-05	0.73	-0.3	-0.02	A	G	0.04	http://www.ncbi.nlm.nih.gov/sites/entrez?Db=gene&Cmd=ShowDetailView&TermToSearch=729105&ordinalpos=1&itool=EntrezSystem2.PEntrez.Gene.Gene_ResultsPanel.Gene_RVDocSum	LOC729105	LOC729105	61	http://www.ncbi.nlm.nih.gov/sites/entrez?Db=gene&Cmd=ShowDetailView&TermToSearch=3400&ordinalpos=1&itool=EntrezSystem2.PEntrez.Gene.Gene_ResultsPanel.Gene_RVDocSum	ID4	ID4	107	http://www.ncbi.nlm.nih.gov/sites/entrez?Db=gene&Cmd=ShowDetailView&TermToSearch=154141&ordinalpos=1&itool=EntrezSystem2.PEntrez.Gene.Gene_ResultsPanel.Gene_RVDocSum	MBOAT1	MBOAT1	153	2.5	-0.2	3	0.6	0.92	4e-06	0.0068	-0.3	-0.2	-0.2	-0.1	0.93	0.73	0.68
http://www.ensembl.org/Homo_sapiens/Variation/Summary?v=rs2744344	rs2744344	rs2744344	6	0.95	0.05	0	0	1.4e-05	0.69	-0.39	-0.04	C	T	0.04	http://www.ncbi.nlm.nih.gov/sites/entrez?Db=gene&Cmd=ShowDetailView&TermToSearch=729105&ordinalpos=1&itool=EntrezSystem2.PEntrez.Gene.Gene_ResultsPanel.Gene_RVDocSum	LOC729105	LOC729105	55	http://www.ncbi.nlm.nih.gov/sites/entrez?Db=gene&Cmd=ShowDetailView&TermToSearch=3400&ordinalpos=1&itool=EntrezSystem2.PEntrez.Gene.Gene_ResultsPanel.Gene_RVDocSum	ID4	ID4	114	http://www.ncbi.nlm.nih.gov/sites/entrez?Db=gene&Cmd=ShowDetailView&TermToSearch=154141&ordinalpos=1&itool=EntrezSystem2.PEntrez.Gene.Gene_ResultsPanel.Gene_RVDocSum	MBOAT1	MBOAT1	146	2.7	-0.1	2.6	0.8	0.97	1e-05	0.0023	-0.2	-0.1	-0.1	-0.1	0.98	0.63	0.89
http://www.ensembl.org/Homo_sapiens/Variation/Summary?v=rs2744338	rs2744338	rs2744338	6	0.82	0.17	0	0.01	2.2e-06	0.58	-0.46	-0.05	A	G	0.04	http://www.ncbi.nlm.nih.gov/sites/entrez?Db=gene&Cmd=ShowDetailView&TermToSearch=729105&ordinalpos=1&itool=EntrezSystem2.PEntrez.Gene.Gene_ResultsPanel.Gene_RVDocSum	LOC729105	LOC729105	52	http://www.ncbi.nlm.nih.gov/sites/entrez?Db=gene&Cmd=ShowDetailView&TermToSearch=3400&ordinalpos=1&itool=EntrezSystem2.PEntrez.Gene.Gene_ResultsPanel.Gene_RVDocSum	ID4	ID4	116	http://www.ncbi.nlm.nih.gov/sites/entrez?Db=gene&Cmd=ShowDetailView&TermToSearch=154141&ordinalpos=1&itool=EntrezSystem2.PEntrez.Gene.Gene_ResultsPanel.Gene_RVDocSum	MBOAT1	MBOAT1	144	3.3	-0.1	2.3	1	0.72	2.9e-05	0.0011	-0.2	-0.1	-0.1	-0.1	0.62	0.58	0.91
http://www.ensembl.org/Homo_sapiens/Variation/Summary?v=rs1931778	rs1931778	rs1931778	6	0.77	0.21	0	0.01	1.4e-06	0.57	-0.48	-0.06	C	G	0.04	http://www.ncbi.nlm.nih.gov/sites/entrez?Db=gene&Cmd=ShowDetailView&TermToSearch=729105&ordinalpos=1&itool=EntrezSystem2.PEntrez.Gene.Gene_ResultsPanel.Gene_RVDocSum	LOC729105	LOC729105	48	http://www.ncbi.nlm.nih.gov/sites/entrez?Db=gene&Cmd=ShowDetailView&TermToSearch=3400&ordinalpos=1&itool=EntrezSystem2.PEntrez.Gene.Gene_ResultsPanel.Gene_RVDocSum	ID4	ID4	121	http://www.ncbi.nlm.nih.gov/sites/entrez?Db=gene&Cmd=ShowDetailView&TermToSearch=154141&ordinalpos=1&itool=EntrezSystem2.PEntrez.Gene.Gene_ResultsPanel.Gene_RVDocSum	MBOAT1	MBOAT1	139	3.5	0	2.2	1	0.58	3.2e-05	0.0011	-0.2	0	-0.1	-0.1	0.55	0.57	0.92
http://www.ensembl.org/Homo_sapiens/Variation/Summary?v=rs16883016	rs16883016	rs16883016	6	0.67	0.31	0	0.02	7.9e-07	0.53	-0.48	-0.06	A	G	0.04	http://www.ncbi.nlm.nih.gov/sites/entrez?Db=gene&Cmd=ShowDetailView&TermToSearch=729105&ordinalpos=1&itool=EntrezSystem2.PEntrez.Gene.Gene_ResultsPanel.Gene_RVDocSum	LOC729105	LOC729105	40	http://www.ncbi.nlm.nih.gov/sites/entrez?Db=gene&Cmd=ShowDetailView&TermToSearch=3400&ordinalpos=1&itool=EntrezSystem2.PEntrez.Gene.Gene_ResultsPanel.Gene_RVDocSum	ID4	ID4	129	http://www.ncbi.nlm.nih.gov/sites/entrez?Db=gene&Cmd=ShowDetailView&TermToSearch=154141&ordinalpos=1&itool=EntrezSystem2.PEntrez.Gene.Gene_ResultsPanel.Gene_RVDocSum	MBOAT1	MBOAT1	131	3.7	0	2.1	1	0.99	5e-05	0.0012	-0.2	0	-0.1	-0.1	0.39	0.58	0.9
http://www.ensembl.org/Homo_sapiens/Variation/Summary?v=rs16883019	rs16883019	rs16883019	6	0.64	0.33	0	0.02	6.6e-07	0.54	-0.5	-0.06	C	T	0.04	http://www.ncbi.nlm.nih.gov/sites/entrez?Db=gene&Cmd=ShowDetailView&TermToSearch=729105&ordinalpos=1&itool=EntrezSystem2.PEntrez.Gene.Gene_ResultsPanel.Gene_RVDocSum	LOC729105	LOC729105	40	http://www.ncbi.nlm.nih.gov/sites/entrez?Db=gene&Cmd=ShowDetailView&TermToSearch=3400&ordinalpos=1&itool=EntrezSystem2.PEntrez.Gene.Gene_ResultsPanel.Gene_RVDocSum	ID4	ID4	129	http://www.ncbi.nlm.nih.gov/sites/entrez?Db=gene&Cmd=ShowDetailView&TermToSearch=154141&ordinalpos=1&itool=EntrezSystem2.PEntrez.Gene.Gene_ResultsPanel.Gene_RVDocSum	MBOAT1	MBOAT1	131	3.8	0	2.2	1	0.99	4e-05	0.0012	-0.2	0	-0.1	-0.1	0.39	0.6	0.92
http://www.ensembl.org/Homo_sapiens/Variation/Summary?v=rs16883021	rs16883021	rs16883021	6	0.64	0.33	0	0.02	6.6e-07	0.54	-0.5	-0.06	A	G	0.04	http://www.ncbi.nlm.nih.gov/sites/entrez?Db=gene&Cmd=ShowDetailView&TermToSearch=729105&ordinalpos=1&itool=EntrezSystem2.PEntrez.Gene.Gene_ResultsPanel.Gene_RVDocSum	LOC729105	LOC729105	40	http://www.ncbi.nlm.nih.gov/sites/entrez?Db=gene&Cmd=ShowDetailView&TermToSearch=3400&ordinalpos=1&itool=EntrezSystem2.PEntrez.Gene.Gene_ResultsPanel.Gene_RVDocSum	ID4	ID4	129	http://www.ncbi.nlm.nih.gov/sites/entrez?Db=gene&Cmd=ShowDetailView&TermToSearch=154141&ordinalpos=1&itool=EntrezSystem2.PEntrez.Gene.Gene_ResultsPanel.Gene_RVDocSum	MBOAT1	MBOAT1	131	3.8	0	2.2	1	0.99	4e-05	0.0012	-0.2	0	-0.1	-0.1	0.39	0.6	0.92
http://www.ensembl.org/Homo_sapiens/Variation/Summary?v=rs9295626	rs9295626	rs9295626	6	0.99	0.01	0	0	0.00025	0.6	-0.11	0.02	T	C	0.19	http://www.ncbi.nlm.nih.gov/sites/entrez?Db=gene&Cmd=ShowDetailView&TermToSearch=9856&ordinalpos=1&itool=EntrezSystem2.PEntrez.Gene.Gene_ResultsPanel.Gene_RVDocSum	KIAA0319	KIAA0319	0	http://www.ncbi.nlm.nih.gov/sites/entrez?Db=gene&Cmd=ShowDetailView&TermToSearch=7915&ordinalpos=1&itool=EntrezSystem2.PEntrez.Gene.Gene_ResultsPanel.Gene_RVDocSum	ALDH5A1	ALDH5A1	50	http://www.ncbi.nlm.nih.gov/sites/entrez?Db=gene&Cmd=ShowDetailView&TermToSearch=51567&ordinalpos=1&itool=EntrezSystem2.PEntrez.Gene.Gene_ResultsPanel.Gene_RVDocSum	TTRAP	TTRAP	63	2.1	0.2	1	0.1	0.07	0.0045	0.096	-0.6	-0.3	-0.3	-0.2	0.27	0.47	0.54
http://www.ensembl.org/Homo_sapiens/Variation/Summary?v=rs12194307	rs12194307	rs12194307	6	0.93	0.07	0	0	1.8e-05	0.87	-0.21	0.01	T	A	0.17	http://www.ncbi.nlm.nih.gov/sites/entrez?Db=gene&Cmd=ShowDetailView&TermToSearch=9856&ordinalpos=1&itool=EntrezSystem2.PEntrez.Gene.Gene_ResultsPanel.Gene_RVDocSum	KIAA0319	KIAA0319	0	http://www.ncbi.nlm.nih.gov/sites/entrez?Db=gene&Cmd=ShowDetailView&TermToSearch=51567&ordinalpos=1&itool=EntrezSystem2.PEntrez.Gene.Gene_ResultsPanel.Gene_RVDocSum	TTRAP	TTRAP	25	http://www.ncbi.nlm.nih.gov/sites/entrez?Db=gene&Cmd=ShowDetailView&TermToSearch=55856&ordinalpos=1&itool=EntrezSystem2.PEntrez.Gene.Gene_ResultsPanel.Gene_RVDocSum	THEM2	THEM2	42	2.9	0.2	2.6	0	0.057	1.8e-05	0.21	-0.4	-0.2	-0.2	-0.2	0.34	0.42	0.81
http://www.ensembl.org/Homo_sapiens/Variation/Summary?v=rs16889556	rs16889556	rs16889556	6	0.97	0.03	0	0	4.9e-05	0.92	-0.19	0	T	C	0.18	http://www.ncbi.nlm.nih.gov/sites/entrez?Db=gene&Cmd=ShowDetailView&TermToSearch=9856&ordinalpos=1&itool=EntrezSystem2.PEntrez.Gene.Gene_ResultsPanel.Gene_RVDocSum	KIAA0319	KIAA0319	0	http://www.ncbi.nlm.nih.gov/sites/entrez?Db=gene&Cmd=ShowDetailView&TermToSearch=51567&ordinalpos=1&itool=EntrezSystem2.PEntrez.Gene.Gene_ResultsPanel.Gene_RVDocSum	TTRAP	TTRAP	9	http://www.ncbi.nlm.nih.gov/sites/entrez?Db=gene&Cmd=ShowDetailView&TermToSearch=55856&ordinalpos=1&itool=EntrezSystem2.PEntrez.Gene.Gene_ResultsPanel.Gene_RVDocSum	THEM2	THEM2	26	2.5	0.1	2	-0.1	0.1	0.00015	0.28	-0.4	-0.2	-0.3	-0.1	0.62	0.9	0.28
http://www.ensembl.org/Homo_sapiens/Variation/Summary?v=rs2744299	rs2744299	rs2744299	6	0.98	0	0	0.01	0.00064	0.00082	0.09	-0.09	A	C	0.45	http://www.ncbi.nlm.nih.gov/sites/entrez?Db=gene&Cmd=ShowDetailView&TermToSearch=55604&ordinalpos=1&itool=EntrezSystem2.PEntrez.Gene.Gene_ResultsPanel.Gene_RVDocSum	LRRC16	LRRC16	0	http://www.ncbi.nlm.nih.gov/sites/entrez?Db=gene&Cmd=ShowDetailView&TermToSearch=645452&ordinalpos=1&itool=EntrezSystem2.PEntrez.Gene.Gene_ResultsPanel.Gene_RVDocSum	LOC645452	LOC645452	54	http://www.ncbi.nlm.nih.gov/sites/entrez?Db=gene&Cmd=ShowDetailView&TermToSearch=266785&ordinalpos=1&itool=EntrezSystem2.PEntrez.Gene.Gene_ResultsPanel.Gene_RVDocSum	LOC266785	LOC266785	175	1.6	0.1	0	1.2	0.051	0.1	0.0024	1.5	0.1	1.3	-0.3	0.049	0.0016	0.69
http://www.ensembl.org/Homo_sapiens/Variation/Summary?v=rs2143022	rs2143022	rs2143022	6	0.98	0	0	0.01	0.00067	0.00076	0.08	-0.08	A	C	0.46	http://www.ncbi.nlm.nih.gov/sites/entrez?Db=gene&Cmd=ShowDetailView&TermToSearch=55604&ordinalpos=1&itool=EntrezSystem2.PEntrez.Gene.Gene_ResultsPanel.Gene_RVDocSum	LRRC16	LRRC16	0	http://www.ncbi.nlm.nih.gov/sites/entrez?Db=gene&Cmd=ShowDetailView&TermToSearch=645452&ordinalpos=1&itool=EntrezSystem2.PEntrez.Gene.Gene_ResultsPanel.Gene_RVDocSum	LOC645452	LOC645452	55	http://www.ncbi.nlm.nih.gov/sites/entrez?Db=gene&Cmd=ShowDetailView&TermToSearch=266785&ordinalpos=1&itool=EntrezSystem2.PEntrez.Gene.Gene_ResultsPanel.Gene_RVDocSum	LOC266785	LOC266785	175	1.6	0.1	0	1.2	0.05	0.1	0.0024	1.6	0.1	1.3	-0.3	0.044	0.0016	0.69
http://www.ensembl.org/Homo_sapiens/Variation/Summary?v=rs3130406	rs3130406	rs3130406	6	0.99	0.01	0	0	0.00018	0.78	-0.09	-0.01	G	A	0.45	http://www.ncbi.nlm.nih.gov/sites/entrez?Db=gene&Cmd=ShowDetailView&TermToSearch=3107&ordinalpos=1&itool=EntrezSystem2.PEntrez.Gene.Gene_ResultsPanel.Gene_RVDocSum	HLA-C	HLA-C	27	http://www.ncbi.nlm.nih.gov/sites/entrez?Db=gene&Cmd=ShowDetailView&TermToSearch=253018&ordinalpos=1&itool=EntrezSystem2.PEntrez.Gene.Gene_ResultsPanel.Gene_RVDocSum	HCG27	HCG27	38	http://www.ncbi.nlm.nih.gov/sites/entrez?Db=gene&Cmd=ShowDetailView&TermToSearch=5460&ordinalpos=1&itool=EntrezSystem2.PEntrez.Gene.Gene_ResultsPanel.Gene_RVDocSum	POU5F1	POU5F1	71	2.1	1.2	0.5	-0.3	0.0019	0.019	0.7	-0.4	-0.4	-0.2	-0.3	0.67	0.58	0.49
http://www.ensembl.org/Homo_sapiens/Variation/Summary?v=rs3130409	rs3130409	rs3130409	6	0.98	0.02	0	0	0.0002	1	0.11	0	A	G	0.38	http://www.ncbi.nlm.nih.gov/sites/entrez?Db=gene&Cmd=ShowDetailView&TermToSearch=3107&ordinalpos=1&itool=EntrezSystem2.PEntrez.Gene.Gene_ResultsPanel.Gene_RVDocSum	HLA-C	HLA-C	23	http://www.ncbi.nlm.nih.gov/sites/entrez?Db=gene&Cmd=ShowDetailView&TermToSearch=253018&ordinalpos=1&itool=EntrezSystem2.PEntrez.Gene.Gene_ResultsPanel.Gene_RVDocSum	HCG27	HCG27	42	http://www.ncbi.nlm.nih.gov/sites/entrez?Db=gene&Cmd=ShowDetailView&TermToSearch=5460&ordinalpos=1&itool=EntrezSystem2.PEntrez.Gene.Gene_ResultsPanel.Gene_RVDocSum	POU5F1	POU5F1	75	2.3	1.1	1.1	-0.2	0.0038	0.0038	0.93	-0.3	-0.4	-0.3	-0.2	0.54	0.68	0.4
http://www.ensembl.org/Homo_sapiens/Variation/Summary?v=rs760293	rs760293	rs760293	6	0.99	0.01	0	0	0.00016	0.32	-0.12	0.03	T	C	0.18	http://www.ncbi.nlm.nih.gov/sites/entrez?Db=gene&Cmd=ShowDetailView&TermToSearch=7917&ordinalpos=1&itool=EntrezSystem2.PEntrez.Gene.Gene_ResultsPanel.Gene_RVDocSum	BAT3	BAT3	0	http://www.ncbi.nlm.nih.gov/sites/entrez?Db=gene&Cmd=ShowDetailView&TermToSearch=7916&ordinalpos=1&itool=EntrezSystem2.PEntrez.Gene.Gene_ResultsPanel.Gene_RVDocSum	BAT2	BAT2	6	http://www.ncbi.nlm.nih.gov/sites/entrez?Db=gene&Cmd=ShowDetailView&TermToSearch=55937&ordinalpos=1&itool=EntrezSystem2.PEntrez.Gene.Gene_ResultsPanel.Gene_RVDocSum	APOM	APOM	12	2.1	0	0.8	0.7	0.091	0.0069	0.011	-0.4	-0.5	-0.4	0.2	0.83	0.84	0.07
http://www.ensembl.org/Homo_sapiens/Variation/Summary?v=rs9346133	rs9346133	rs9346133	6	0.99	0.01	0	0	0.00018	0.65	-0.1	0.01	A	G	0.31	http://www.ncbi.nlm.nih.gov/sites/entrez?Db=gene&Cmd=ShowDetailView&TermToSearch=202559&ordinalpos=1&itool=EntrezSystem2.PEntrez.Gene.Gene_ResultsPanel.Gene_RVDocSum	KHDRBS2	KHDRBS2	0	http://www.ncbi.nlm.nih.gov/sites/entrez?Db=gene&Cmd=ShowDetailView&TermToSearch=642440&ordinalpos=1&itool=EntrezSystem2.PEntrez.Gene.Gene_ResultsPanel.Gene_RVDocSum	LOC642440	LOC642440	403	http://www.ncbi.nlm.nih.gov/sites/entrez?Db=gene&Cmd=ShowDetailView&TermToSearch=727798&ordinalpos=1&itool=EntrezSystem2.PEntrez.Gene.Gene_ResultsPanel.Gene_RVDocSum	LOC727798	LOC727798	465	2	0.4	0.1	1.2	0.028	0.1	0.0021	-0.7	-0.4	-0.1	-0.3	0.42	0.16	0.68
http://www.ensembl.org/Homo_sapiens/Variation/Summary?v=rs3011917	rs3011917	rs3011917	6	0.99	0.01	0	0	0.00013	0.75	-0.21	0.02	C	A	0.08	http://www.ncbi.nlm.nih.gov/sites/entrez?Db=gene&Cmd=ShowDetailView&TermToSearch=728052&ordinalpos=1&itool=EntrezSystem2.PEntrez.Gene.Gene_ResultsPanel.Gene_RVDocSum	LOC728052	LOC728052	198	http://www.ncbi.nlm.nih.gov/sites/entrez?Db=gene&Cmd=ShowDetailView&TermToSearch=577&ordinalpos=1&itool=EntrezSystem2.PEntrez.Gene.Gene_ResultsPanel.Gene_RVDocSum	BAI3	BAI3	201	http://www.ncbi.nlm.nih.gov/sites/entrez?Db=gene&Cmd=ShowDetailView&TermToSearch=727925&ordinalpos=1&itool=EntrezSystem2.PEntrez.Gene.Gene_ResultsPanel.Gene_RVDocSum	LOC727925	LOC727925	285	2.2	0.1	0.8	0.4	0.11	0.006	0.026	-0.4	0	-0.3	-0.1	0.23	0.93	0.49
http://www.ensembl.org/Homo_sapiens/Variation/Summary?v=rs4708157	rs4708157	rs4708157	6	0.98	0.02	0	0	6.5e-05	0.72	-0.2	0.02	A	G	0.09	http://www.ncbi.nlm.nih.gov/sites/entrez?Db=gene&Cmd=ShowDetailView&TermToSearch=728052&ordinalpos=1&itool=EntrezSystem2.PEntrez.Gene.Gene_ResultsPanel.Gene_RVDocSum	LOC728052	LOC728052	159	http://www.ncbi.nlm.nih.gov/sites/entrez?Db=gene&Cmd=ShowDetailView&TermToSearch=577&ordinalpos=1&itool=EntrezSystem2.PEntrez.Gene.Gene_ResultsPanel.Gene_RVDocSum	BAI3	BAI3	162	http://www.ncbi.nlm.nih.gov/sites/entrez?Db=gene&Cmd=ShowDetailView&TermToSearch=727925&ordinalpos=1&itool=EntrezSystem2.PEntrez.Gene.Gene_ResultsPanel.Gene_RVDocSum	LOC727925	LOC727925	245	2.4	-0.1	1.5	0.4	0.28	0.00072	0.024	-0.4	-0.2	-0.3	-0.2	0.44	0.74	0.53
http://www.ensembl.org/Homo_sapiens/Variation/Summary?v=rs1321982	rs1321982	rs1321982	6	0.97	0.03	0	0	2.5e-05	0.9	0.35	-0.01	C	T	0.04	http://www.ncbi.nlm.nih.gov/sites/entrez?Db=gene&Cmd=ShowDetailView&TermToSearch=577&ordinalpos=1&itool=EntrezSystem2.PEntrez.Gene.Gene_ResultsPanel.Gene_RVDocSum	BAI3	BAI3	0	http://www.ncbi.nlm.nih.gov/sites/entrez?Db=gene&Cmd=ShowDetailView&TermToSearch=55788&ordinalpos=1&itool=EntrezSystem2.PEntrez.Gene.Gene_ResultsPanel.Gene_RVDocSum	LMBRD1	LMBRD1	363	http://www.ncbi.nlm.nih.gov/sites/entrez?Db=gene&Cmd=ShowDetailView&TermToSearch=727925&ordinalpos=1&itool=EntrezSystem2.PEntrez.Gene.Gene_ResultsPanel.Gene_RVDocSum	LOC727925	LOC727925	518	2.6	2.8	-0.1	0	7.4e-06	0.52	0.2	-0.3	-0.1	0	-0.1	0.32	0.21	0.57
http://www.ensembl.org/Homo_sapiens/Variation/Summary?v=rs2145889	rs2145889	rs2145889	6	0.97	0.03	0	0	2.9e-05	0.9	0.35	-0.01	A	T	0.04	http://www.ncbi.nlm.nih.gov/sites/entrez?Db=gene&Cmd=ShowDetailView&TermToSearch=577&ordinalpos=1&itool=EntrezSystem2.PEntrez.Gene.Gene_ResultsPanel.Gene_RVDocSum	BAI3	BAI3	0	http://www.ncbi.nlm.nih.gov/sites/entrez?Db=gene&Cmd=ShowDetailView&TermToSearch=55788&ordinalpos=1&itool=EntrezSystem2.PEntrez.Gene.Gene_ResultsPanel.Gene_RVDocSum	LMBRD1	LMBRD1	361	http://www.ncbi.nlm.nih.gov/sites/entrez?Db=gene&Cmd=ShowDetailView&TermToSearch=727925&ordinalpos=1&itool=EntrezSystem2.PEntrez.Gene.Gene_ResultsPanel.Gene_RVDocSum	LOC727925	LOC727925	519	2.5	2.8	-0.1	0	7.7e-06	0.52	0.21	-0.3	-0.1	0	-0.1	0.32	0.22	0.59
http://www.ensembl.org/Homo_sapiens/Variation/Summary?v=rs3757053	rs3757053	rs3757053	6	0.95	0.05	0	0	1.5e-05	0.96	0.36	0	A	G	0.04	http://www.ncbi.nlm.nih.gov/sites/entrez?Db=gene&Cmd=ShowDetailView&TermToSearch=577&ordinalpos=1&itool=EntrezSystem2.PEntrez.Gene.Gene_ResultsPanel.Gene_RVDocSum	BAI3	BAI3	0	http://www.ncbi.nlm.nih.gov/sites/entrez?Db=gene&Cmd=ShowDetailView&TermToSearch=55788&ordinalpos=1&itool=EntrezSystem2.PEntrez.Gene.Gene_ResultsPanel.Gene_RVDocSum	LMBRD1	LMBRD1	352	http://www.ncbi.nlm.nih.gov/sites/entrez?Db=gene&Cmd=ShowDetailView&TermToSearch=727925&ordinalpos=1&itool=EntrezSystem2.PEntrez.Gene.Gene_ResultsPanel.Gene_RVDocSum	LOC727925	LOC727925	528	2.7	2.7	-0.1	0	9.2e-06	0.32	0.22	-0.3	-0.1	-0.1	-0.1	0.33	0.4	0.54
http://www.ensembl.org/Homo_sapiens/Variation/Summary?v=rs3757054	rs3757054	rs3757054	6	0.93	0.07	0	0	9e-06	0.88	0.37	0.01	G	A	0.04	http://www.ncbi.nlm.nih.gov/sites/entrez?Db=gene&Cmd=ShowDetailView&TermToSearch=577&ordinalpos=1&itool=EntrezSystem2.PEntrez.Gene.Gene_ResultsPanel.Gene_RVDocSum	BAI3	BAI3	0	http://www.ncbi.nlm.nih.gov/sites/entrez?Db=gene&Cmd=ShowDetailView&TermToSearch=55788&ordinalpos=1&itool=EntrezSystem2.PEntrez.Gene.Gene_ResultsPanel.Gene_RVDocSum	LMBRD1	LMBRD1	348	http://www.ncbi.nlm.nih.gov/sites/entrez?Db=gene&Cmd=ShowDetailView&TermToSearch=727925&ordinalpos=1&itool=EntrezSystem2.PEntrez.Gene.Gene_ResultsPanel.Gene_RVDocSum	LOC727925	LOC727925	533	2.9	2.9	0	0	6.6e-06	0.31	0.22	-0.3	-0.1	-0.1	-0.1	0.29	0.41	0.54
http://www.ensembl.org/Homo_sapiens/Variation/Summary?v=rs16900648	rs16900648	rs16900648	6	0.9	0.1	0	0.01	5.9e-06	0.76	0.38	0.03	G	A	0.04	http://www.ncbi.nlm.nih.gov/sites/entrez?Db=gene&Cmd=ShowDetailView&TermToSearch=577&ordinalpos=1&itool=EntrezSystem2.PEntrez.Gene.Gene_ResultsPanel.Gene_RVDocSum	BAI3	BAI3	0	http://www.ncbi.nlm.nih.gov/sites/entrez?Db=gene&Cmd=ShowDetailView&TermToSearch=55788&ordinalpos=1&itool=EntrezSystem2.PEntrez.Gene.Gene_ResultsPanel.Gene_RVDocSum	LMBRD1	LMBRD1	347	http://www.ncbi.nlm.nih.gov/sites/entrez?Db=gene&Cmd=ShowDetailView&TermToSearch=727925&ordinalpos=1&itool=EntrezSystem2.PEntrez.Gene.Gene_ResultsPanel.Gene_RVDocSum	LOC727925	LOC727925	533	3.1	2.9	0	0	6.1e-06	0.29	0.23	-0.3	-0.1	-0.1	-0.1	0.24	0.42	0.53
http://www.ensembl.org/Homo_sapiens/Variation/Summary?v=rs1321974	rs1321974	rs1321974	6	0.88	0.11	0	0.01	5.2e-06	0.71	0.37	0.03	G	C	0.05	http://www.ncbi.nlm.nih.gov/sites/entrez?Db=gene&Cmd=ShowDetailView&TermToSearch=577&ordinalpos=1&itool=EntrezSystem2.PEntrez.Gene.Gene_ResultsPanel.Gene_RVDocSum	BAI3	BAI3	0	http://www.ncbi.nlm.nih.gov/sites/entrez?Db=gene&Cmd=ShowDetailView&TermToSearch=55788&ordinalpos=1&itool=EntrezSystem2.PEntrez.Gene.Gene_ResultsPanel.Gene_RVDocSum	LMBRD1	LMBRD1	341	http://www.ncbi.nlm.nih.gov/sites/entrez?Db=gene&Cmd=ShowDetailView&TermToSearch=1310&ordinalpos=1&itool=EntrezSystem2.PEntrez.Gene.Gene_ResultsPanel.Gene_RVDocSum	COL19A1	COL19A1	531	3.1	2.7	0	0	1.2e-05	0.35	0.14	-0.3	-0.1	0	-0.1	0.26	0.25	0.83
http://www.ensembl.org/Homo_sapiens/Variation/Summary?v=rs3737019	rs3737019	rs3737019	6	0.89	0.1	0	0.01	5.8e-06	0.78	0.37	0.02	T	A	0.04	http://www.ncbi.nlm.nih.gov/sites/entrez?Db=gene&Cmd=ShowDetailView&TermToSearch=577&ordinalpos=1&itool=EntrezSystem2.PEntrez.Gene.Gene_ResultsPanel.Gene_RVDocSum	BAI3	BAI3	0	http://www.ncbi.nlm.nih.gov/sites/entrez?Db=gene&Cmd=ShowDetailView&TermToSearch=55788&ordinalpos=1&itool=EntrezSystem2.PEntrez.Gene.Gene_ResultsPanel.Gene_RVDocSum	LMBRD1	LMBRD1	337	http://www.ncbi.nlm.nih.gov/sites/entrez?Db=gene&Cmd=ShowDetailView&TermToSearch=1310&ordinalpos=1&itool=EntrezSystem2.PEntrez.Gene.Gene_ResultsPanel.Gene_RVDocSum	COL19A1	COL19A1	527	3.1	2.8	-0.1	0	1.2e-05	0.42	0.15	-0.3	-0.1	0	0	0.3	0.25	0.58
http://www.ensembl.org/Homo_sapiens/Variation/Summary?v=rs3757057	rs3757057	rs3757057	6	0.85	0.14	0	0.01	3.8e-06	0.69	0.36	0.03	T	A	0.05	http://www.ncbi.nlm.nih.gov/sites/entrez?Db=gene&Cmd=ShowDetailView&TermToSearch=577&ordinalpos=1&itool=EntrezSystem2.PEntrez.Gene.Gene_ResultsPanel.Gene_RVDocSum	BAI3	BAI3	0	http://www.ncbi.nlm.nih.gov/sites/entrez?Db=gene&Cmd=ShowDetailView&TermToSearch=55788&ordinalpos=1&itool=EntrezSystem2.PEntrez.Gene.Gene_ResultsPanel.Gene_RVDocSum	LMBRD1	LMBRD1	312	http://www.ncbi.nlm.nih.gov/sites/entrez?Db=gene&Cmd=ShowDetailView&TermToSearch=1310&ordinalpos=1&itool=EntrezSystem2.PEntrez.Gene.Gene_ResultsPanel.Gene_RVDocSum	COL19A1	COL19A1	502	3.3	2.9	0	0	7.9e-06	0.31	0.22	-0.3	-0.1	-0.1	-0.1	0.32	0.36	0.82
http://www.ensembl.org/Homo_sapiens/Variation/Summary?v=rs4945704	rs4945704	rs4945704	6	0.98	0	0.01	0.01	0.83	2.7e-06	0.01	0.12	A	T	0.43	http://www.ncbi.nlm.nih.gov/sites/entrez?Db=gene&Cmd=ShowDetailView&TermToSearch=57531&ordinalpos=1&itool=EntrezSystem2.PEntrez.Gene.Gene_ResultsPanel.Gene_RVDocSum	HACE1	HACE1	96	http://www.ncbi.nlm.nih.gov/sites/entrez?Db=gene&Cmd=ShowDetailView&TermToSearch=389421&ordinalpos=1&itool=EntrezSystem2.PEntrez.Gene.Gene_ResultsPanel.Gene_RVDocSum	LIN28B	LIN28B	325	http://www.ncbi.nlm.nih.gov/sites/entrez?Db=gene&Cmd=ShowDetailView&TermToSearch=11149&ordinalpos=1&itool=EntrezSystem2.PEntrez.Gene.Gene_ResultsPanel.Gene_RVDocSum	BVES	BVES	465	-0.6	-0.5	-0.3	0.3	0.98	0.32	0.04	3.7	1.4	0.4	0.9	0.0012	0.026	0.0055
http://www.ensembl.org/Homo_sapiens/Variation/Summary?v=rs7742829	rs7742829	rs7742829	6	0.96	0	0.01	0.03	0.95	1.5e-06	0	0.11	C	T	0.41	http://www.ncbi.nlm.nih.gov/sites/entrez?Db=gene&Cmd=ShowDetailView&TermToSearch=57531&ordinalpos=1&itool=EntrezSystem2.PEntrez.Gene.Gene_ResultsPanel.Gene_RVDocSum	HACE1	HACE1	86	http://www.ncbi.nlm.nih.gov/sites/entrez?Db=gene&Cmd=ShowDetailView&TermToSearch=389421&ordinalpos=1&itool=EntrezSystem2.PEntrez.Gene.Gene_ResultsPanel.Gene_RVDocSum	LIN28B	LIN28B	315	http://www.ncbi.nlm.nih.gov/sites/entrez?Db=gene&Cmd=ShowDetailView&TermToSearch=11149&ordinalpos=1&itool=EntrezSystem2.PEntrez.Gene.Gene_ResultsPanel.Gene_RVDocSum	BVES	BVES	455	-0.5	-0.5	-0.1	0.2	0.91	0.17	0.048	4	1.5	0.4	1	0.00088	0.021	0.0051
http://www.ensembl.org/Homo_sapiens/Variation/Summary?v=rs9499909	rs9499909	rs9499909	6	0.97	0	0.01	0.03	0.89	1.5e-06	0	0.11	T	C	0.4	http://www.ncbi.nlm.nih.gov/sites/entrez?Db=gene&Cmd=ShowDetailView&TermToSearch=57531&ordinalpos=1&itool=EntrezSystem2.PEntrez.Gene.Gene_ResultsPanel.Gene_RVDocSum	HACE1	HACE1	83	http://www.ncbi.nlm.nih.gov/sites/entrez?Db=gene&Cmd=ShowDetailView&TermToSearch=389421&ordinalpos=1&itool=EntrezSystem2.PEntrez.Gene.Gene_ResultsPanel.Gene_RVDocSum	LIN28B	LIN28B	312	http://www.ncbi.nlm.nih.gov/sites/entrez?Db=gene&Cmd=ShowDetailView&TermToSearch=11149&ordinalpos=1&itool=EntrezSystem2.PEntrez.Gene.Gene_ResultsPanel.Gene_RVDocSum	BVES	BVES	452	-0.5	-0.5	-0.2	0.2	0.91	0.21	0.051	4	1.5	0.5	0.9	0.00083	0.017	0.0075
http://www.ensembl.org/Homo_sapiens/Variation/Summary?v=rs1598500	rs1598500	rs1598500	6	0.98	0	0.01	0.02	0.9	2.4e-06	0	0.11	A	T	0.4	http://www.ncbi.nlm.nih.gov/sites/entrez?Db=gene&Cmd=ShowDetailView&TermToSearch=57531&ordinalpos=1&itool=EntrezSystem2.PEntrez.Gene.Gene_ResultsPanel.Gene_RVDocSum	HACE1	HACE1	72	http://www.ncbi.nlm.nih.gov/sites/entrez?Db=gene&Cmd=ShowDetailView&TermToSearch=389421&ordinalpos=1&itool=EntrezSystem2.PEntrez.Gene.Gene_ResultsPanel.Gene_RVDocSum	LIN28B	LIN28B	301	http://www.ncbi.nlm.nih.gov/sites/entrez?Db=gene&Cmd=ShowDetailView&TermToSearch=11149&ordinalpos=1&itool=EntrezSystem2.PEntrez.Gene.Gene_ResultsPanel.Gene_RVDocSum	BVES	BVES	440	-0.5	-0.5	-0.2	0.2	0.92	0.24	0.066	3.8	1.4	0.5	0.8	0.00099	0.019	0.0093
http://www.ensembl.org/Homo_sapiens/Variation/Summary?v=rs1074289	rs1074289	rs1074289	6	0.98	0	0.01	0.02	0.88	2.3e-06	0	0.11	G	A	0.4	http://www.ncbi.nlm.nih.gov/sites/entrez?Db=gene&Cmd=ShowDetailView&TermToSearch=57531&ordinalpos=1&itool=EntrezSystem2.PEntrez.Gene.Gene_ResultsPanel.Gene_RVDocSum	HACE1	HACE1	71	http://www.ncbi.nlm.nih.gov/sites/entrez?Db=gene&Cmd=ShowDetailView&TermToSearch=389421&ordinalpos=1&itool=EntrezSystem2.PEntrez.Gene.Gene_ResultsPanel.Gene_RVDocSum	LIN28B	LIN28B	300	http://www.ncbi.nlm.nih.gov/sites/entrez?Db=gene&Cmd=ShowDetailView&TermToSearch=11149&ordinalpos=1&itool=EntrezSystem2.PEntrez.Gene.Gene_ResultsPanel.Gene_RVDocSum	BVES	BVES	440	-0.5	-0.5	-0.2	0.2	0.91	0.24	0.059	3.8	1.4	0.5	0.8	0.001	0.018	0.0087
http://www.ensembl.org/Homo_sapiens/Variation/Summary?v=rs12196289	rs12196289	rs12196289	6	0.98	0	0.01	0.02	0.88	2.4e-06	0	0.12	G	A	0.4	http://www.ncbi.nlm.nih.gov/sites/entrez?Db=gene&Cmd=ShowDetailView&TermToSearch=57531&ordinalpos=1&itool=EntrezSystem2.PEntrez.Gene.Gene_ResultsPanel.Gene_RVDocSum	HACE1	HACE1	69	http://www.ncbi.nlm.nih.gov/sites/entrez?Db=gene&Cmd=ShowDetailView&TermToSearch=389421&ordinalpos=1&itool=EntrezSystem2.PEntrez.Gene.Gene_ResultsPanel.Gene_RVDocSum	LIN28B	LIN28B	298	http://www.ncbi.nlm.nih.gov/sites/entrez?Db=gene&Cmd=ShowDetailView&TermToSearch=11149&ordinalpos=1&itool=EntrezSystem2.PEntrez.Gene.Gene_ResultsPanel.Gene_RVDocSum	BVES	BVES	438	-0.5	-0.5	-0.2	0.2	0.92	0.24	0.057	3.8	1.4	0.5	0.8	0.001	0.018	0.0087
http://www.ensembl.org/Homo_sapiens/Variation/Summary?v=rs7761019	rs7761019	rs7761019	6	0.98	0	0.01	0.02	0.88	2.6e-06	0	0.12	T	C	0.4	http://www.ncbi.nlm.nih.gov/sites/entrez?Db=gene&Cmd=ShowDetailView&TermToSearch=57531&ordinalpos=1&itool=EntrezSystem2.PEntrez.Gene.Gene_ResultsPanel.Gene_RVDocSum	HACE1	HACE1	50	http://www.ncbi.nlm.nih.gov/sites/entrez?Db=gene&Cmd=ShowDetailView&TermToSearch=389421&ordinalpos=1&itool=EntrezSystem2.PEntrez.Gene.Gene_ResultsPanel.Gene_RVDocSum	LIN28B	LIN28B	279	http://www.ncbi.nlm.nih.gov/sites/entrez?Db=gene&Cmd=ShowDetailView&TermToSearch=11149&ordinalpos=1&itool=EntrezSystem2.PEntrez.Gene.Gene_ResultsPanel.Gene_RVDocSum	BVES	BVES	419	-0.5	-0.5	-0.2	0.2	0.91	0.23	0.055	3.8	1.4	0.5	0.8	0.001	0.019	0.0087
http://www.ensembl.org/Homo_sapiens/Variation/Summary?v=rs7760243	rs7760243	rs7760243	6	0.98	0	0.01	0.02	0.89	2.5e-06	0	0.12	A	G	0.4	http://www.ncbi.nlm.nih.gov/sites/entrez?Db=gene&Cmd=ShowDetailView&TermToSearch=57531&ordinalpos=1&itool=EntrezSystem2.PEntrez.Gene.Gene_ResultsPanel.Gene_RVDocSum	HACE1	HACE1	50	http://www.ncbi.nlm.nih.gov/sites/entrez?Db=gene&Cmd=ShowDetailView&TermToSearch=389421&ordinalpos=1&itool=EntrezSystem2.PEntrez.Gene.Gene_ResultsPanel.Gene_RVDocSum	LIN28B	LIN28B	279	http://www.ncbi.nlm.nih.gov/sites/entrez?Db=gene&Cmd=ShowDetailView&TermToSearch=11149&ordinalpos=1&itool=EntrezSystem2.PEntrez.Gene.Gene_ResultsPanel.Gene_RVDocSum	BVES	BVES	419	-0.5	-0.5	-0.2	0.2	0.92	0.23	0.056	3.8	1.4	0.5	0.8	0.001	0.019	0.0087
http://www.ensembl.org/Homo_sapiens/Variation/Summary?v=rs7755565	rs7755565	rs7755565	6	0.99	0.01	0	0	0.00019	0.86	0.12	-0.01	G	C	0.36	http://www.ncbi.nlm.nih.gov/sites/entrez?Db=gene&Cmd=ShowDetailView&TermToSearch=81706&ordinalpos=1&itool=EntrezSystem2.PEntrez.Gene.Gene_ResultsPanel.Gene_RVDocSum	PPP1R14C	PPP1R14C	1	http://www.ncbi.nlm.nih.gov/sites/entrez?Db=gene&Cmd=ShowDetailView&TermToSearch=79465&ordinalpos=1&itool=EntrezSystem2.PEntrez.Gene.Gene_ResultsPanel.Gene_RVDocSum	ULBP3	ULBP3	73	http://www.ncbi.nlm.nih.gov/sites/entrez?Db=gene&Cmd=ShowDetailView&TermToSearch=5246&ordinalpos=1&itool=EntrezSystem2.PEntrez.Gene.Gene_ResultsPanel.Gene_RVDocSum	PHBP1	PHBP1	99	2.1	0.4	0.7	0.2	0.024	0.015	0.074	-0.4	-0.4	-0.4	-0.2	0.82	0.72	0.76
http://www.ensembl.org/Homo_sapiens/Variation/Summary?v=rs9371775	rs9371775	rs9371775	6	0.99	0.01	0	0	0.00019	1	0.11	0	C	T	0.37	http://www.ncbi.nlm.nih.gov/sites/entrez?Db=gene&Cmd=ShowDetailView&TermToSearch=81706&ordinalpos=1&itool=EntrezSystem2.PEntrez.Gene.Gene_ResultsPanel.Gene_RVDocSum	PPP1R14C	PPP1R14C	0	http://www.ncbi.nlm.nih.gov/sites/entrez?Db=gene&Cmd=ShowDetailView&TermToSearch=79465&ordinalpos=1&itool=EntrezSystem2.PEntrez.Gene.Gene_ResultsPanel.Gene_RVDocSum	ULBP3	ULBP3	77	http://www.ncbi.nlm.nih.gov/sites/entrez?Db=gene&Cmd=ShowDetailView&TermToSearch=5246&ordinalpos=1&itool=EntrezSystem2.PEntrez.Gene.Gene_ResultsPanel.Gene_RVDocSum	PHBP1	PHBP1	102	2.1	0.5	0.7	0.1	0.02	0.015	0.095	-0.5	-0.5	-0.4	-0.2	0.76	0.93	0.66
http://www.ensembl.org/Homo_sapiens/Variation/Summary?v=rs9690858	rs9690858	rs9690858	7	0.99	0.01	0	0	0.00022	0.14	0.12	-0.05	C	T	0.17	http://www.ncbi.nlm.nih.gov/sites/entrez?Db=gene&Cmd=ShowDetailView&TermToSearch=54468&ordinalpos=1&itool=EntrezSystem2.PEntrez.Gene.Gene_ResultsPanel.Gene_RVDocSum	FLJ20323	FLJ20323	0	http://www.ncbi.nlm.nih.gov/sites/entrez?Db=gene&Cmd=ShowDetailView&TermToSearch=6119&ordinalpos=1&itool=EntrezSystem2.PEntrez.Gene.Gene_ResultsPanel.Gene_RVDocSum	RPA3	RPA3	50	http://www.ncbi.nlm.nih.gov/sites/entrez?Db=gene&Cmd=ShowDetailView&TermToSearch=340267&ordinalpos=1&itool=EntrezSystem2.PEntrez.Gene.Gene_ResultsPanel.Gene_RVDocSum	COL28A1	COL28A1	51	2	0.8	0.1	0.5	0.0089	0.12	0.018	-0.2	-0.5	-0.2	0.3	0.85	0.32	0.034
http://www.ensembl.org/Homo_sapiens/Variation/Summary?v=rs17523883	rs17523883	rs17523883	7	0.99	0.01	0	0	0.00022	0.13	0.13	-0.05	G	C	0.16	http://www.ncbi.nlm.nih.gov/sites/entrez?Db=gene&Cmd=ShowDetailView&TermToSearch=54468&ordinalpos=1&itool=EntrezSystem2.PEntrez.Gene.Gene_ResultsPanel.Gene_RVDocSum	FLJ20323	FLJ20323	0	http://www.ncbi.nlm.nih.gov/sites/entrez?Db=gene&Cmd=ShowDetailView&TermToSearch=6119&ordinalpos=1&itool=EntrezSystem2.PEntrez.Gene.Gene_ResultsPanel.Gene_RVDocSum	RPA3	RPA3	49	http://www.ncbi.nlm.nih.gov/sites/entrez?Db=gene&Cmd=ShowDetailView&TermToSearch=340267&ordinalpos=1&itool=EntrezSystem2.PEntrez.Gene.Gene_ResultsPanel.Gene_RVDocSum	COL28A1	COL28A1	53	2.1	0.8	0.1	0.5	0.0082	0.13	0.019	-0.1	-0.4	-0.2	0.5	0.86	0.35	0.021
http://www.ensembl.org/Homo_sapiens/Variation/Summary?v=rs6463703	rs6463703	rs6463703	7	0.98	0.02	0	0	9.3e-05	0.082	0.12	-0.05	A	G	0.21	http://www.ncbi.nlm.nih.gov/sites/entrez?Db=gene&Cmd=ShowDetailView&TermToSearch=54468&ordinalpos=1&itool=EntrezSystem2.PEntrez.Gene.Gene_ResultsPanel.Gene_RVDocSum	FLJ20323	FLJ20323	0	http://www.ncbi.nlm.nih.gov/sites/entrez?Db=gene&Cmd=ShowDetailView&TermToSearch=6119&ordinalpos=1&itool=EntrezSystem2.PEntrez.Gene.Gene_ResultsPanel.Gene_RVDocSum	RPA3	RPA3	48	http://www.ncbi.nlm.nih.gov/sites/entrez?Db=gene&Cmd=ShowDetailView&TermToSearch=340267&ordinalpos=1&itool=EntrezSystem2.PEntrez.Gene.Gene_ResultsPanel.Gene_RVDocSum	COL28A1	COL28A1	53	2.3	1.4	-0.2	0.6	0.0015	0.23	0.015	-0.1	-0.4	-0.2	0.7	0.63	0.54	0.011
http://www.ensembl.org/Homo_sapiens/Variation/Summary?v=rs13437646	rs13437646	rs13437646	7	0.88	0.12	0	0	1.1e-05	0.98	-0.15	0	C	A	0.17	http://www.ncbi.nlm.nih.gov/sites/entrez?Db=gene&Cmd=ShowDetailView&TermToSearch=729920&ordinalpos=1&itool=EntrezSystem2.PEntrez.Gene.Gene_ResultsPanel.Gene_RVDocSum	LOC729920	LOC729920	0	http://www.ncbi.nlm.nih.gov/sites/entrez?Db=gene&Cmd=ShowDetailView&TermToSearch=442511&ordinalpos=1&itool=EntrezSystem2.PEntrez.Gene.Gene_ResultsPanel.Gene_RVDocSum	LOC442511	LOC442511	91	http://www.ncbi.nlm.nih.gov/sites/entrez?Db=gene&Cmd=ShowDetailView&TermToSearch=25928&ordinalpos=1&itool=EntrezSystem2.PEntrez.Gene.Gene_ResultsPanel.Gene_RVDocSum	SOSTDC1	SOSTDC1	153	3.2	0.1	2.2	0.6	0.08	0.00011	0.014	-0.5	-0.4	-0.1	-0.2	0.46	0.22	0.73
http://www.ensembl.org/Homo_sapiens/Variation/Summary?v=rs17169417	rs17169417	rs17169417	7	0.96	0.04	0	0	4.3e-05	0.98	-0.16	0	C	T	0.13	http://www.ncbi.nlm.nih.gov/sites/entrez?Db=gene&Cmd=ShowDetailView&TermToSearch=729920&ordinalpos=1&itool=EntrezSystem2.PEntrez.Gene.Gene_ResultsPanel.Gene_RVDocSum	LOC729920	LOC729920	0	http://www.ncbi.nlm.nih.gov/sites/entrez?Db=gene&Cmd=ShowDetailView&TermToSearch=442511&ordinalpos=1&itool=EntrezSystem2.PEntrez.Gene.Gene_ResultsPanel.Gene_RVDocSum	LOC442511	LOC442511	90	http://www.ncbi.nlm.nih.gov/sites/entrez?Db=gene&Cmd=ShowDetailView&TermToSearch=25928&ordinalpos=1&itool=EntrezSystem2.PEntrez.Gene.Gene_ResultsPanel.Gene_RVDocSum	SOSTDC1	SOSTDC1	152	2.7	0.1	1.2	0.9	0.085	0.0016	0.0034	-0.5	-0.4	-0.2	-0.2	0.69	0.39	0.67
http://www.ensembl.org/Homo_sapiens/Variation/Summary?v=rs12666346	rs12666346	rs12666346	7	0.96	0.04	0	0	4.6e-05	0.99	-0.17	0	C	T	0.12	http://www.ncbi.nlm.nih.gov/sites/entrez?Db=gene&Cmd=ShowDetailView&TermToSearch=729920&ordinalpos=1&itool=EntrezSystem2.PEntrez.Gene.Gene_ResultsPanel.Gene_RVDocSum	LOC729920	LOC729920	0	http://www.ncbi.nlm.nih.gov/sites/entrez?Db=gene&Cmd=ShowDetailView&TermToSearch=442511&ordinalpos=1&itool=EntrezSystem2.PEntrez.Gene.Gene_ResultsPanel.Gene_RVDocSum	LOC442511	LOC442511	87	http://www.ncbi.nlm.nih.gov/sites/entrez?Db=gene&Cmd=ShowDetailView&TermToSearch=25928&ordinalpos=1&itool=EntrezSystem2.PEntrez.Gene.Gene_ResultsPanel.Gene_RVDocSum	SOSTDC1	SOSTDC1	150	2.6	0.1	1.2	0.9	0.072	0.0019	0.0036	-0.5	-0.4	-0.2	-0.2	0.72	0.41	0.64
http://www.ensembl.org/Homo_sapiens/Variation/Summary?v=rs13438718	rs13438718	rs13438718	7	0.89	0.1	0	0	1.4e-05	0.85	-0.15	-0.01	A	C	0.17	http://www.ncbi.nlm.nih.gov/sites/entrez?Db=gene&Cmd=ShowDetailView&TermToSearch=729920&ordinalpos=1&itool=EntrezSystem2.PEntrez.Gene.Gene_ResultsPanel.Gene_RVDocSum	LOC729920	LOC729920	0	http://www.ncbi.nlm.nih.gov/sites/entrez?Db=gene&Cmd=ShowDetailView&TermToSearch=442511&ordinalpos=1&itool=EntrezSystem2.PEntrez.Gene.Gene_ResultsPanel.Gene_RVDocSum	LOC442511	LOC442511	85	http://www.ncbi.nlm.nih.gov/sites/entrez?Db=gene&Cmd=ShowDetailView&TermToSearch=25928&ordinalpos=1&itool=EntrezSystem2.PEntrez.Gene.Gene_ResultsPanel.Gene_RVDocSum	SOSTDC1	SOSTDC1	147	3.1	0.2	1.9	0.4	0.05	0.00025	0.035	-0.5	-0.4	-0.2	-0.2	0.52	0.27	0.99
http://www.ensembl.org/Homo_sapiens/Variation/Summary?v=rs7785481	rs7785481	rs7785481	7	0.91	0.08	0	0	1.7e-05	0.84	-0.15	-0.01	A	C	0.18	http://www.ncbi.nlm.nih.gov/sites/entrez?Db=gene&Cmd=ShowDetailView&TermToSearch=729920&ordinalpos=1&itool=EntrezSystem2.PEntrez.Gene.Gene_ResultsPanel.Gene_RVDocSum	LOC729920	LOC729920	0	http://www.ncbi.nlm.nih.gov/sites/entrez?Db=gene&Cmd=ShowDetailView&TermToSearch=442511&ordinalpos=1&itool=EntrezSystem2.PEntrez.Gene.Gene_ResultsPanel.Gene_RVDocSum	LOC442511	LOC442511	81	http://www.ncbi.nlm.nih.gov/sites/entrez?Db=gene&Cmd=ShowDetailView&TermToSearch=25928&ordinalpos=1&itool=EntrezSystem2.PEntrez.Gene.Gene_ResultsPanel.Gene_RVDocSum	SOSTDC1	SOSTDC1	144	3	0.2	1.8	0.3	0.049	0.00033	0.045	-0.5	-0.4	-0.2	-0.3	0.52	0.3	0.91
http://www.ensembl.org/Homo_sapiens/Variation/Summary?v=rs17169426	rs17169426	rs17169426	7	0.96	0.04	0	0	4.2e-05	0.9	-0.15	0	G	A	0.13	http://www.ncbi.nlm.nih.gov/sites/entrez?Db=gene&Cmd=ShowDetailView&TermToSearch=729920&ordinalpos=1&itool=EntrezSystem2.PEntrez.Gene.Gene_ResultsPanel.Gene_RVDocSum	LOC729920	LOC729920	0	http://www.ncbi.nlm.nih.gov/sites/entrez?Db=gene&Cmd=ShowDetailView&TermToSearch=442511&ordinalpos=1&itool=EntrezSystem2.PEntrez.Gene.Gene_ResultsPanel.Gene_RVDocSum	LOC442511	LOC442511	70	http://www.ncbi.nlm.nih.gov/sites/entrez?Db=gene&Cmd=ShowDetailView&TermToSearch=25928&ordinalpos=1&itool=EntrezSystem2.PEntrez.Gene.Gene_ResultsPanel.Gene_RVDocSum	SOSTDC1	SOSTDC1	132	2.7	0.2	1	0.9	0.044	0.0036	0.003	-0.5	-0.4	-0.3	-0.2	0.86	0.52	0.84
http://www.ensembl.org/Homo_sapiens/Variation/Summary?v=rs17169428	rs17169428	rs17169428	7	0.82	0.17	0	0	8.9e-06	1	-0.15	0	T	A	0.19	http://www.ncbi.nlm.nih.gov/sites/entrez?Db=gene&Cmd=ShowDetailView&TermToSearch=729920&ordinalpos=1&itool=EntrezSystem2.PEntrez.Gene.Gene_ResultsPanel.Gene_RVDocSum	LOC729920	LOC729920	0	http://www.ncbi.nlm.nih.gov/sites/entrez?Db=gene&Cmd=ShowDetailView&TermToSearch=442511&ordinalpos=1&itool=EntrezSystem2.PEntrez.Gene.Gene_ResultsPanel.Gene_RVDocSum	LOC442511	LOC442511	70	http://www.ncbi.nlm.nih.gov/sites/entrez?Db=gene&Cmd=ShowDetailView&TermToSearch=25928&ordinalpos=1&itool=EntrezSystem2.PEntrez.Gene.Gene_ResultsPanel.Gene_RVDocSum	SOSTDC1	SOSTDC1	132	3.4	0.3	1.7	0.7	0.046	0.0005	0.009	-0.6	-0.4	-0.2	-0.2	0.5	0.31	0.78
http://www.ensembl.org/Homo_sapiens/Variation/Summary?v=rs10950610	rs10950610	rs10950610	7	0.94	0.05	0	0	3e-05	0.9	-0.16	0	G	C	0.13	http://www.ncbi.nlm.nih.gov/sites/entrez?Db=gene&Cmd=ShowDetailView&TermToSearch=729920&ordinalpos=1&itool=EntrezSystem2.PEntrez.Gene.Gene_ResultsPanel.Gene_RVDocSum	LOC729920	LOC729920	0	http://www.ncbi.nlm.nih.gov/sites/entrez?Db=gene&Cmd=ShowDetailView&TermToSearch=442511&ordinalpos=1&itool=EntrezSystem2.PEntrez.Gene.Gene_ResultsPanel.Gene_RVDocSum	LOC442511	LOC442511	69	http://www.ncbi.nlm.nih.gov/sites/entrez?Db=gene&Cmd=ShowDetailView&TermToSearch=25928&ordinalpos=1&itool=EntrezSystem2.PEntrez.Gene.Gene_ResultsPanel.Gene_RVDocSum	SOSTDC1	SOSTDC1	131	2.8	0.3	1	1	0.04	0.0038	0.0026	-0.5	-0.4	-0.3	-0.2	0.86	0.53	0.82
http://www.ensembl.org/Homo_sapiens/Variation/Summary?v=rs9648214	rs9648214	rs9648214	7	0.87	0.13	0	0	1.1e-05	0.94	-0.17	0	T	C	0.13	http://www.ncbi.nlm.nih.gov/sites/entrez?Db=gene&Cmd=ShowDetailView&TermToSearch=729920&ordinalpos=1&itool=EntrezSystem2.PEntrez.Gene.Gene_ResultsPanel.Gene_RVDocSum	LOC729920	LOC729920	0	http://www.ncbi.nlm.nih.gov/sites/entrez?Db=gene&Cmd=ShowDetailView&TermToSearch=442511&ordinalpos=1&itool=EntrezSystem2.PEntrez.Gene.Gene_ResultsPanel.Gene_RVDocSum	LOC442511	LOC442511	58	http://www.ncbi.nlm.nih.gov/sites/entrez?Db=gene&Cmd=ShowDetailView&TermToSearch=25928&ordinalpos=1&itool=EntrezSystem2.PEntrez.Gene.Gene_ResultsPanel.Gene_RVDocSum	SOSTDC1	SOSTDC1	120	3.2	0.3	1	1.2	0.038	0.0031	0.0013	-0.5	-0.4	-0.3	-0.2	0.85	0.56	0.72
http://www.ensembl.org/Homo_sapiens/Variation/Summary?v=rs2704677	rs2704677	rs2704677	7	0.74	0.26	0	0.01	3.2e-06	0.25	-0.12	-0.03	C	T	0.48	http://www.ncbi.nlm.nih.gov/sites/entrez?Db=gene&Cmd=ShowDetailView&TermToSearch=729920&ordinalpos=1&itool=EntrezSystem2.PEntrez.Gene.Gene_ResultsPanel.Gene_RVDocSum	LOC729920	LOC729920	0	http://www.ncbi.nlm.nih.gov/sites/entrez?Db=gene&Cmd=ShowDetailView&TermToSearch=442511&ordinalpos=1&itool=EntrezSystem2.PEntrez.Gene.Gene_ResultsPanel.Gene_RVDocSum	LOC442511	LOC442511	57	http://www.ncbi.nlm.nih.gov/sites/entrez?Db=gene&Cmd=ShowDetailView&TermToSearch=25928&ordinalpos=1&itool=EntrezSystem2.PEntrez.Gene.Gene_ResultsPanel.Gene_RVDocSum	SOSTDC1	SOSTDC1	120	3.6	0.1	3.1	0.1	0.089	1.4e-05	0.088	-0.4	-0.4	-0.1	-0.3	0.47	0.14	0.57
http://www.ensembl.org/Homo_sapiens/Variation/Summary?v=rs2526604	rs2526604	rs2526604	7	0.68	0.31	0	0.01	2.4e-06	0.25	-0.12	-0.03	G	A	0.48	http://www.ncbi.nlm.nih.gov/sites/entrez?Db=gene&Cmd=ShowDetailView&TermToSearch=729920&ordinalpos=1&itool=EntrezSystem2.PEntrez.Gene.Gene_ResultsPanel.Gene_RVDocSum	LOC729920	LOC729920	0	http://www.ncbi.nlm.nih.gov/sites/entrez?Db=gene&Cmd=ShowDetailView&TermToSearch=442511&ordinalpos=1&itool=EntrezSystem2.PEntrez.Gene.Gene_ResultsPanel.Gene_RVDocSum	LOC442511	LOC442511	57	http://www.ncbi.nlm.nih.gov/sites/entrez?Db=gene&Cmd=ShowDetailView&TermToSearch=25928&ordinalpos=1&itool=EntrezSystem2.PEntrez.Gene.Gene_ResultsPanel.Gene_RVDocSum	SOSTDC1	SOSTDC1	120	3.7	0.1	3.2	0.1	0.09	1e-05	0.08	-0.5	-0.4	-0.1	-0.3	0.47	0.14	0.54
http://www.ensembl.org/Homo_sapiens/Variation/Summary?v=rs2526600	rs2526600	rs2526600	7	0.98	0.02	0	0	0.00012	0.44	0.17	0.04	G	A	0.43	http://www.ncbi.nlm.nih.gov/sites/entrez?Db=gene&Cmd=ShowDetailView&TermToSearch=729920&ordinalpos=1&itool=EntrezSystem2.PEntrez.Gene.Gene_ResultsPanel.Gene_RVDocSum	LOC729920	LOC729920	0	http://www.ncbi.nlm.nih.gov/sites/entrez?Db=gene&Cmd=ShowDetailView&TermToSearch=442511&ordinalpos=1&itool=EntrezSystem2.PEntrez.Gene.Gene_ResultsPanel.Gene_RVDocSum	LOC442511	LOC442511	56	http://www.ncbi.nlm.nih.gov/sites/entrez?Db=gene&Cmd=ShowDetailView&TermToSearch=25928&ordinalpos=1&itool=EntrezSystem2.PEntrez.Gene.Gene_ResultsPanel.Gene_RVDocSum	SOSTDC1	SOSTDC1	118	2.3	NA	2	0	NA	0.0003	0.13	-0.4	NA	-0.2	-0.3	NA	0.24	0.73
http://www.ensembl.org/Homo_sapiens/Variation/Summary?v=rs12531973	rs12531973	rs12531973	7	0.87	0.13	0	0	1.1e-05	0.98	-0.17	0	G	A	0.13	http://www.ncbi.nlm.nih.gov/sites/entrez?Db=gene&Cmd=ShowDetailView&TermToSearch=729920&ordinalpos=1&itool=EntrezSystem2.PEntrez.Gene.Gene_ResultsPanel.Gene_RVDocSum	LOC729920	LOC729920	0	http://www.ncbi.nlm.nih.gov/sites/entrez?Db=gene&Cmd=ShowDetailView&TermToSearch=442511&ordinalpos=1&itool=EntrezSystem2.PEntrez.Gene.Gene_ResultsPanel.Gene_RVDocSum	LOC442511	LOC442511	54	http://www.ncbi.nlm.nih.gov/sites/entrez?Db=gene&Cmd=ShowDetailView&TermToSearch=25928&ordinalpos=1&itool=EntrezSystem2.PEntrez.Gene.Gene_ResultsPanel.Gene_RVDocSum	SOSTDC1	SOSTDC1	116	3.2	0.3	1	1.2	0.037	0.0043	0.0014	-0.5	-0.4	-0.3	-0.2	0.86	0.66	0.76
http://www.ensembl.org/Homo_sapiens/Variation/Summary?v=rs12666868	rs12666868	rs12666868	7	0.86	0.14	0	0	9.7e-06	0.99	-0.18	0	C	T	0.13	http://www.ncbi.nlm.nih.gov/sites/entrez?Db=gene&Cmd=ShowDetailView&TermToSearch=729920&ordinalpos=1&itool=EntrezSystem2.PEntrez.Gene.Gene_ResultsPanel.Gene_RVDocSum	LOC729920	LOC729920	0	http://www.ncbi.nlm.nih.gov/sites/entrez?Db=gene&Cmd=ShowDetailView&TermToSearch=442511&ordinalpos=1&itool=EntrezSystem2.PEntrez.Gene.Gene_ResultsPanel.Gene_RVDocSum	LOC442511	LOC442511	51	http://www.ncbi.nlm.nih.gov/sites/entrez?Db=gene&Cmd=ShowDetailView&TermToSearch=25928&ordinalpos=1&itool=EntrezSystem2.PEntrez.Gene.Gene_ResultsPanel.Gene_RVDocSum	SOSTDC1	SOSTDC1	113	3.3	0.4	0.9	1.1	0.035	0.0054	0.0017	-0.5	-0.3	-0.3	-0.2	0.82	0.72	0.83
http://www.ensembl.org/Homo_sapiens/Variation/Summary?v=rs4615457	rs4615457	rs4615457	7	0.86	0.14	0	0	9.6e-06	0.99	-0.18	0	G	A	0.13	http://www.ncbi.nlm.nih.gov/sites/entrez?Db=gene&Cmd=ShowDetailView&TermToSearch=729920&ordinalpos=1&itool=EntrezSystem2.PEntrez.Gene.Gene_ResultsPanel.Gene_RVDocSum	LOC729920	LOC729920	0	http://www.ncbi.nlm.nih.gov/sites/entrez?Db=gene&Cmd=ShowDetailView&TermToSearch=442511&ordinalpos=1&itool=EntrezSystem2.PEntrez.Gene.Gene_ResultsPanel.Gene_RVDocSum	LOC442511	LOC442511	50	http://www.ncbi.nlm.nih.gov/sites/entrez?Db=gene&Cmd=ShowDetailView&TermToSearch=25928&ordinalpos=1&itool=EntrezSystem2.PEntrez.Gene.Gene_ResultsPanel.Gene_RVDocSum	SOSTDC1	SOSTDC1	112	3.3	0.3	0.9	1.1	0.036	0.0048	0.0019	-0.5	-0.3	-0.3	-0.2	0.82	0.72	0.82
http://www.ensembl.org/Homo_sapiens/Variation/Summary?v=rs4001474	rs4001474	rs4001474	7	0.87	0.13	0	0	1.1e-05	0.99	-0.18	0	G	T	0.13	http://www.ncbi.nlm.nih.gov/sites/entrez?Db=gene&Cmd=ShowDetailView&TermToSearch=729920&ordinalpos=1&itool=EntrezSystem2.PEntrez.Gene.Gene_ResultsPanel.Gene_RVDocSum	LOC729920	LOC729920	0	http://www.ncbi.nlm.nih.gov/sites/entrez?Db=gene&Cmd=ShowDetailView&TermToSearch=442511&ordinalpos=1&itool=EntrezSystem2.PEntrez.Gene.Gene_ResultsPanel.Gene_RVDocSum	LOC442511	LOC442511	50	http://www.ncbi.nlm.nih.gov/sites/entrez?Db=gene&Cmd=ShowDetailView&TermToSearch=25928&ordinalpos=1&itool=EntrezSystem2.PEntrez.Gene.Gene_ResultsPanel.Gene_RVDocSum	SOSTDC1	SOSTDC1	112	3.2	0.3	0.9	1.1	0.036	0.0051	0.002	-0.5	-0.3	-0.3	-0.2	0.83	0.73	0.81
rs-link	rsnum	SNP	chr	HO	HS	HD	HS+D	P-value-S	P-value-D	Effect-S	Effect-D	Minor Allele	Major Allele	MAF	GENE1-link	GENE1	GENE1	dist1 (Kb)	GENE2-link	GENE2	GENE2	dist2 (Kb)	GENE3-link	GENE3	GENE3	dist3 (Kb)	log10BF-S	log10BF-S-TNT	log10BF-S-PRINCE	log10BF-S-CAP	P-value-S-TNT	P-value-S-PRINCE	P-value-S-CAP	log10BF-D	log10BF-D-TNT	log10BF-D-PRINCE	log10BF-D-CAP	P-value-D-TNT	P-value-D-PRINCE	P-value-D-CAP
http://www.ensembl.org/Homo_sapiens/Variation/Summary?v=rs11508469	rs11508469	rs11508469	7	0.89	0.1	0	0	1.5e-05	0.85	-0.18	0.01	A	G	0.14	http://www.ncbi.nlm.nih.gov/sites/entrez?Db=gene&Cmd=ShowDetailView&TermToSearch=729920&ordinalpos=1&itool=EntrezSystem2.PEntrez.Gene.Gene_ResultsPanel.Gene_RVDocSum	LOC729920	LOC729920	0	http://www.ncbi.nlm.nih.gov/sites/entrez?Db=gene&Cmd=ShowDetailView&TermToSearch=442511&ordinalpos=1&itool=EntrezSystem2.PEntrez.Gene.Gene_ResultsPanel.Gene_RVDocSum	LOC442511	LOC442511	44	http://www.ncbi.nlm.nih.gov/sites/entrez?Db=gene&Cmd=ShowDetailView&TermToSearch=25928&ordinalpos=1&itool=EntrezSystem2.PEntrez.Gene.Gene_ResultsPanel.Gene_RVDocSum	SOSTDC1	SOSTDC1	106	3.1	0.5	0.6	1.1	0.025	0.014	0.0019	-0.5	-0.3	-0.4	-0.2	0.81	0.96	0.96
http://www.ensembl.org/Homo_sapiens/Variation/Summary?v=rs10950613	rs10950613	rs10950613	7	0.89	0.1	0	0	1.5e-05	0.85	-0.18	0.01	A	G	0.14	http://www.ncbi.nlm.nih.gov/sites/entrez?Db=gene&Cmd=ShowDetailView&TermToSearch=729920&ordinalpos=1&itool=EntrezSystem2.PEntrez.Gene.Gene_ResultsPanel.Gene_RVDocSum	LOC729920	LOC729920	0	http://www.ncbi.nlm.nih.gov/sites/entrez?Db=gene&Cmd=ShowDetailView&TermToSearch=442511&ordinalpos=1&itool=EntrezSystem2.PEntrez.Gene.Gene_ResultsPanel.Gene_RVDocSum	LOC442511	LOC442511	43	http://www.ncbi.nlm.nih.gov/sites/entrez?Db=gene&Cmd=ShowDetailView&TermToSearch=25928&ordinalpos=1&itool=EntrezSystem2.PEntrez.Gene.Gene_ResultsPanel.Gene_RVDocSum	SOSTDC1	SOSTDC1	106	3.1	0.5	0.6	1.1	0.025	0.014	0.0019	-0.5	-0.3	-0.4	-0.2	0.81	0.96	0.96
http://www.ensembl.org/Homo_sapiens/Variation/Summary?v=rs10950614	rs10950614	rs10950614	7	0.89	0.11	0	0	1.4e-05	0.83	-0.18	0.01	G	C	0.14	http://www.ncbi.nlm.nih.gov/sites/entrez?Db=gene&Cmd=ShowDetailView&TermToSearch=729920&ordinalpos=1&itool=EntrezSystem2.PEntrez.Gene.Gene_ResultsPanel.Gene_RVDocSum	LOC729920	LOC729920	0	http://www.ncbi.nlm.nih.gov/sites/entrez?Db=gene&Cmd=ShowDetailView&TermToSearch=442511&ordinalpos=1&itool=EntrezSystem2.PEntrez.Gene.Gene_ResultsPanel.Gene_RVDocSum	LOC442511	LOC442511	43	http://www.ncbi.nlm.nih.gov/sites/entrez?Db=gene&Cmd=ShowDetailView&TermToSearch=25928&ordinalpos=1&itool=EntrezSystem2.PEntrez.Gene.Gene_ResultsPanel.Gene_RVDocSum	SOSTDC1	SOSTDC1	106	3.1	0.5	0.6	1.1	0.024	0.014	0.0019	-0.5	-0.3	-0.4	-0.2	0.78	0.96	0.96
http://www.ensembl.org/Homo_sapiens/Variation/Summary?v=rs1921839	rs1921839	rs1921839	7	0.88	0.12	0	0	1.3e-05	0.83	-0.18	0.01	A	T	0.14	http://www.ncbi.nlm.nih.gov/sites/entrez?Db=gene&Cmd=ShowDetailView&TermToSearch=729920&ordinalpos=1&itool=EntrezSystem2.PEntrez.Gene.Gene_ResultsPanel.Gene_RVDocSum	LOC729920	LOC729920	0	http://www.ncbi.nlm.nih.gov/sites/entrez?Db=gene&Cmd=ShowDetailView&TermToSearch=442511&ordinalpos=1&itool=EntrezSystem2.PEntrez.Gene.Gene_ResultsPanel.Gene_RVDocSum	LOC442511	LOC442511	40	http://www.ncbi.nlm.nih.gov/sites/entrez?Db=gene&Cmd=ShowDetailView&TermToSearch=25928&ordinalpos=1&itool=EntrezSystem2.PEntrez.Gene.Gene_ResultsPanel.Gene_RVDocSum	SOSTDC1	SOSTDC1	103	3.2	0.5	0.6	1.1	0.022	0.014	0.0019	-0.5	-0.3	-0.4	-0.2	0.77	0.95	0.98
http://www.ensembl.org/Homo_sapiens/Variation/Summary?v=rs10950616	rs10950616	rs10950616	7	0.86	0.14	0	0	1e-05	0.84	-0.19	0.01	C	T	0.14	http://www.ncbi.nlm.nih.gov/sites/entrez?Db=gene&Cmd=ShowDetailView&TermToSearch=729920&ordinalpos=1&itool=EntrezSystem2.PEntrez.Gene.Gene_ResultsPanel.Gene_RVDocSum	LOC729920	LOC729920	0	http://www.ncbi.nlm.nih.gov/sites/entrez?Db=gene&Cmd=ShowDetailView&TermToSearch=442511&ordinalpos=1&itool=EntrezSystem2.PEntrez.Gene.Gene_ResultsPanel.Gene_RVDocSum	LOC442511	LOC442511	39	http://www.ncbi.nlm.nih.gov/sites/entrez?Db=gene&Cmd=ShowDetailView&TermToSearch=25928&ordinalpos=1&itool=EntrezSystem2.PEntrez.Gene.Gene_ResultsPanel.Gene_RVDocSum	SOSTDC1	SOSTDC1	101	3.2	0.5	0.7	1.1	0.023	0.011	0.0017	-0.5	-0.3	-0.3	-0.2	0.77	0.96	0.99
http://www.ensembl.org/Homo_sapiens/Variation/Summary?v=rs2023844	rs2023844	rs2023844	7	0.89	0.1	0	0.01	1.1e-05	0.32	0.28	0.06	G	A	0.07	http://www.ncbi.nlm.nih.gov/sites/entrez?Db=gene&Cmd=ShowDetailView&TermToSearch=3209&ordinalpos=1&itool=EntrezSystem2.PEntrez.Gene.Gene_ResultsPanel.Gene_RVDocSum	HOXA13	HOXA13	4	http://www.ncbi.nlm.nih.gov/sites/entrez?Db=gene&Cmd=ShowDetailView&TermToSearch=221883&ordinalpos=1&itool=EntrezSystem2.PEntrez.Gene.Gene_ResultsPanel.Gene_RVDocSum	HOXA11S	HOXA11S	14	http://www.ncbi.nlm.nih.gov/sites/entrez?Db=gene&Cmd=ShowDetailView&TermToSearch=3207&ordinalpos=1&itool=EntrezSystem2.PEntrez.Gene.Gene_ResultsPanel.Gene_RVDocSum	HOXA11	HOXA11	18	3.1	NA	1	1.6	NA	0.0045	0.00023	-0.2	NA	-0.2	-0.1	NA	0.55	0.36
http://www.ensembl.org/Homo_sapiens/Variation/Summary?v=rs7781595	rs7781595	rs7781595	7	0.96	0.03	0	0	0.00012	0.051	0.1	0.05	G	C	0.4	http://www.ncbi.nlm.nih.gov/sites/entrez?Db=gene&Cmd=ShowDetailView&TermToSearch=1124&ordinalpos=1&itool=EntrezSystem2.PEntrez.Gene.Gene_ResultsPanel.Gene_RVDocSum	CHN2	CHN2	0	http://www.ncbi.nlm.nih.gov/sites/entrez?Db=gene&Cmd=ShowDetailView&TermToSearch=646745&ordinalpos=1&itool=EntrezSystem2.PEntrez.Gene.Gene_ResultsPanel.Gene_RVDocSum	LOC646745	LOC646745	123	http://www.ncbi.nlm.nih.gov/sites/entrez?Db=gene&Cmd=ShowDetailView&TermToSearch=222171&ordinalpos=1&itool=EntrezSystem2.PEntrez.Gene.Gene_ResultsPanel.Gene_RVDocSum	LOC222171	LOC222171	135	2.6	0.7	1.1	0	0.026	0.0029	0.13	0	-0.5	-0.1	0.2	0.46	0.19	0.065
http://www.ensembl.org/Homo_sapiens/Variation/Summary?v=rs7785829	rs7785829	rs7785829	7	0.97	0.03	0	0	0.00013	0.05	0.1	0.05	G	A	0.4	http://www.ncbi.nlm.nih.gov/sites/entrez?Db=gene&Cmd=ShowDetailView&TermToSearch=1124&ordinalpos=1&itool=EntrezSystem2.PEntrez.Gene.Gene_ResultsPanel.Gene_RVDocSum	CHN2	CHN2	0	http://www.ncbi.nlm.nih.gov/sites/entrez?Db=gene&Cmd=ShowDetailView&TermToSearch=646745&ordinalpos=1&itool=EntrezSystem2.PEntrez.Gene.Gene_ResultsPanel.Gene_RVDocSum	LOC646745	LOC646745	122	http://www.ncbi.nlm.nih.gov/sites/entrez?Db=gene&Cmd=ShowDetailView&TermToSearch=222171&ordinalpos=1&itool=EntrezSystem2.PEntrez.Gene.Gene_ResultsPanel.Gene_RVDocSum	LOC222171	LOC222171	135	2.6	0.6	1.2	0	0.033	0.0023	0.13	0	-0.5	-0.1	0.2	0.47	0.18	0.061
http://www.ensembl.org/Homo_sapiens/Variation/Summary?v=rs849913	rs849913	rs849913	7	0.98	0.02	0	0	0.00019	0.032	0.1	0.06	G	T	0.39	http://www.ncbi.nlm.nih.gov/sites/entrez?Db=gene&Cmd=ShowDetailView&TermToSearch=1124&ordinalpos=1&itool=EntrezSystem2.PEntrez.Gene.Gene_ResultsPanel.Gene_RVDocSum	CHN2	CHN2	0	http://www.ncbi.nlm.nih.gov/sites/entrez?Db=gene&Cmd=ShowDetailView&TermToSearch=646745&ordinalpos=1&itool=EntrezSystem2.PEntrez.Gene.Gene_ResultsPanel.Gene_RVDocSum	LOC646745	LOC646745	106	http://www.ncbi.nlm.nih.gov/sites/entrez?Db=gene&Cmd=ShowDetailView&TermToSearch=222171&ordinalpos=1&itool=EntrezSystem2.PEntrez.Gene.Gene_ResultsPanel.Gene_RVDocSum	LOC222171	LOC222171	118	2.3	0.6	1	0.1	0.035	0.0046	0.12	0.2	-0.4	-0.1	0.3	0.41	0.18	0.044
http://www.ensembl.org/Homo_sapiens/Variation/Summary?v=rs2240466	rs2240466	rs2240466	7	0.99	0.01	0	0	0.00015	0.82	-0.14	-0.01	A	G	0.13	http://www.ncbi.nlm.nih.gov/sites/entrez?Db=gene&Cmd=ShowDetailView&TermToSearch=9031&ordinalpos=1&itool=EntrezSystem2.PEntrez.Gene.Gene_ResultsPanel.Gene_RVDocSum	BAZ1B	BAZ1B	0	http://www.ncbi.nlm.nih.gov/sites/entrez?Db=gene&Cmd=ShowDetailView&TermToSearch=8326&ordinalpos=1&itool=EntrezSystem2.PEntrez.Gene.Gene_ResultsPanel.Gene_RVDocSum	FZD9	FZD9	6	http://www.ncbi.nlm.nih.gov/sites/entrez?Db=gene&Cmd=ShowDetailView&TermToSearch=8468&ordinalpos=1&itool=EntrezSystem2.PEntrez.Gene.Gene_ResultsPanel.Gene_RVDocSum	FKBP6	FKBP6	84	2.2	1.6	0.5	-0.2	0.00069	0.019	0.81	-0.5	-0.4	-0.2	-0.1	0.88	0.25	0.35
http://www.ensembl.org/Homo_sapiens/Variation/Summary?v=rs1178979	rs1178979	rs1178979	7	0.97	0.03	0	0	6.9e-05	0.66	-0.13	0.01	C	T	0.2	http://www.ncbi.nlm.nih.gov/sites/entrez?Db=gene&Cmd=ShowDetailView&TermToSearch=9031&ordinalpos=1&itool=EntrezSystem2.PEntrez.Gene.Gene_ResultsPanel.Gene_RVDocSum	BAZ1B	BAZ1B	0	http://www.ncbi.nlm.nih.gov/sites/entrez?Db=gene&Cmd=ShowDetailView&TermToSearch=8326&ordinalpos=1&itool=EntrezSystem2.PEntrez.Gene.Gene_ResultsPanel.Gene_RVDocSum	FZD9	FZD9	6	http://www.ncbi.nlm.nih.gov/sites/entrez?Db=gene&Cmd=ShowDetailView&TermToSearch=8468&ordinalpos=1&itool=EntrezSystem2.PEntrez.Gene.Gene_ResultsPanel.Gene_RVDocSum	FKBP6	FKBP6	84	2.5	2.7	0	-0.3	2.8e-05	0.12	0.55	-0.6	-0.3	-0.4	-0.3	0.32	0.57	0.78
http://www.ensembl.org/Homo_sapiens/Variation/Summary?v=rs1178977	rs1178977	rs1178977	7	0.97	0.03	0	0	6.9e-05	0.67	-0.13	0.01	G	A	0.2	http://www.ncbi.nlm.nih.gov/sites/entrez?Db=gene&Cmd=ShowDetailView&TermToSearch=9031&ordinalpos=1&itool=EntrezSystem2.PEntrez.Gene.Gene_ResultsPanel.Gene_RVDocSum	BAZ1B	BAZ1B	0	http://www.ncbi.nlm.nih.gov/sites/entrez?Db=gene&Cmd=ShowDetailView&TermToSearch=8326&ordinalpos=1&itool=EntrezSystem2.PEntrez.Gene.Gene_ResultsPanel.Gene_RVDocSum	FZD9	FZD9	7	http://www.ncbi.nlm.nih.gov/sites/entrez?Db=gene&Cmd=ShowDetailView&TermToSearch=8468&ordinalpos=1&itool=EntrezSystem2.PEntrez.Gene.Gene_ResultsPanel.Gene_RVDocSum	FKBP6	FKBP6	84	2.5	2.7	0	-0.3	2.8e-05	0.12	0.55	-0.6	-0.3	-0.4	-0.3	0.32	0.57	0.78
http://www.ensembl.org/Homo_sapiens/Variation/Summary?v=rs13231516	rs13231516	rs13231516	7	0.99	0.01	0	0	0.00014	0.81	-0.14	-0.01	G	T	0.12	http://www.ncbi.nlm.nih.gov/sites/entrez?Db=gene&Cmd=ShowDetailView&TermToSearch=9031&ordinalpos=1&itool=EntrezSystem2.PEntrez.Gene.Gene_ResultsPanel.Gene_RVDocSum	BAZ1B	BAZ1B	0	http://www.ncbi.nlm.nih.gov/sites/entrez?Db=gene&Cmd=ShowDetailView&TermToSearch=8326&ordinalpos=1&itool=EntrezSystem2.PEntrez.Gene.Gene_ResultsPanel.Gene_RVDocSum	FZD9	FZD9	13	http://www.ncbi.nlm.nih.gov/sites/entrez?Db=gene&Cmd=ShowDetailView&TermToSearch=9275&ordinalpos=1&itool=EntrezSystem2.PEntrez.Gene.Gene_ResultsPanel.Gene_RVDocSum	BCL7B	BCL7B	87	2.2	1.6	0.5	-0.2	0.00067	0.02	0.8	-0.5	-0.4	-0.2	-0.1	0.87	0.24	0.35
http://www.ensembl.org/Homo_sapiens/Variation/Summary?v=rs714052	rs714052	rs714052	7	0.99	0.01	0	0	0.00015	0.81	-0.14	-0.01	G	A	0.12	http://www.ncbi.nlm.nih.gov/sites/entrez?Db=gene&Cmd=ShowDetailView&TermToSearch=9031&ordinalpos=1&itool=EntrezSystem2.PEntrez.Gene.Gene_ResultsPanel.Gene_RVDocSum	BAZ1B	BAZ1B	0	http://www.ncbi.nlm.nih.gov/sites/entrez?Db=gene&Cmd=ShowDetailView&TermToSearch=8326&ordinalpos=1&itool=EntrezSystem2.PEntrez.Gene.Gene_ResultsPanel.Gene_RVDocSum	FZD9	FZD9	14	http://www.ncbi.nlm.nih.gov/sites/entrez?Db=gene&Cmd=ShowDetailView&TermToSearch=9275&ordinalpos=1&itool=EntrezSystem2.PEntrez.Gene.Gene_ResultsPanel.Gene_RVDocSum	BCL7B	BCL7B	86	2.2	1.6	0.5	-0.2	0.00067	0.02	0.81	-0.5	-0.4	-0.1	-0.1	0.87	0.23	0.35
http://www.ensembl.org/Homo_sapiens/Variation/Summary?v=rs2074755	rs2074755	rs2074755	7	0.99	0.01	0	0	0.00015	0.82	-0.14	-0.01	C	T	0.12	http://www.ncbi.nlm.nih.gov/sites/entrez?Db=gene&Cmd=ShowDetailView&TermToSearch=9031&ordinalpos=1&itool=EntrezSystem2.PEntrez.Gene.Gene_ResultsPanel.Gene_RVDocSum	BAZ1B	BAZ1B	0	http://www.ncbi.nlm.nih.gov/sites/entrez?Db=gene&Cmd=ShowDetailView&TermToSearch=8326&ordinalpos=1&itool=EntrezSystem2.PEntrez.Gene.Gene_ResultsPanel.Gene_RVDocSum	FZD9	FZD9	27	http://www.ncbi.nlm.nih.gov/sites/entrez?Db=gene&Cmd=ShowDetailView&TermToSearch=9275&ordinalpos=1&itool=EntrezSystem2.PEntrez.Gene.Gene_ResultsPanel.Gene_RVDocSum	BCL7B	BCL7B	74	2.2	1.6	0.5	-0.2	0.00067	0.02	0.82	-0.5	-0.4	-0.1	-0.1	0.86	0.23	0.34
http://www.ensembl.org/Homo_sapiens/Variation/Summary?v=rs12056034	rs12056034	rs12056034	7	0.99	0.01	0	0	0.00015	0.82	-0.14	-0.01	G	A	0.12	http://www.ncbi.nlm.nih.gov/sites/entrez?Db=gene&Cmd=ShowDetailView&TermToSearch=9031&ordinalpos=1&itool=EntrezSystem2.PEntrez.Gene.Gene_ResultsPanel.Gene_RVDocSum	BAZ1B	BAZ1B	0	http://www.ncbi.nlm.nih.gov/sites/entrez?Db=gene&Cmd=ShowDetailView&TermToSearch=8326&ordinalpos=1&itool=EntrezSystem2.PEntrez.Gene.Gene_ResultsPanel.Gene_RVDocSum	FZD9	FZD9	28	http://www.ncbi.nlm.nih.gov/sites/entrez?Db=gene&Cmd=ShowDetailView&TermToSearch=9275&ordinalpos=1&itool=EntrezSystem2.PEntrez.Gene.Gene_ResultsPanel.Gene_RVDocSum	BCL7B	BCL7B	72	2.2	1.6	0.5	-0.2	0.00066	0.02	0.82	-0.5	-0.4	-0.1	-0.1	0.86	0.23	0.34
http://www.ensembl.org/Homo_sapiens/Variation/Summary?v=rs6976930	rs6976930	rs6976930	7	0.98	0.02	0	0	8e-05	0.61	-0.12	0.02	A	G	0.19	http://www.ncbi.nlm.nih.gov/sites/entrez?Db=gene&Cmd=ShowDetailView&TermToSearch=9031&ordinalpos=1&itool=EntrezSystem2.PEntrez.Gene.Gene_ResultsPanel.Gene_RVDocSum	BAZ1B	BAZ1B	0	http://www.ncbi.nlm.nih.gov/sites/entrez?Db=gene&Cmd=ShowDetailView&TermToSearch=8326&ordinalpos=1&itool=EntrezSystem2.PEntrez.Gene.Gene_ResultsPanel.Gene_RVDocSum	FZD9	FZD9	35	http://www.ncbi.nlm.nih.gov/sites/entrez?Db=gene&Cmd=ShowDetailView&TermToSearch=9275&ordinalpos=1&itool=EntrezSystem2.PEntrez.Gene.Gene_ResultsPanel.Gene_RVDocSum	BCL7B	BCL7B	65	2.4	2.7	-0.1	-0.2	2.9e-05	0.14	0.53	-0.6	-0.3	-0.4	-0.3	0.31	0.65	0.78
http://www.ensembl.org/Homo_sapiens/Variation/Summary?v=rs17145713	rs17145713	rs17145713	7	0.98	0.02	0	0	8e-05	0.6	-0.12	0.02	T	C	0.19	http://www.ncbi.nlm.nih.gov/sites/entrez?Db=gene&Cmd=ShowDetailView&TermToSearch=9031&ordinalpos=1&itool=EntrezSystem2.PEntrez.Gene.Gene_ResultsPanel.Gene_RVDocSum	BAZ1B	BAZ1B	0	http://www.ncbi.nlm.nih.gov/sites/entrez?Db=gene&Cmd=ShowDetailView&TermToSearch=9275&ordinalpos=1&itool=EntrezSystem2.PEntrez.Gene.Gene_ResultsPanel.Gene_RVDocSum	BCL7B	BCL7B	46	http://www.ncbi.nlm.nih.gov/sites/entrez?Db=gene&Cmd=ShowDetailView&TermToSearch=8326&ordinalpos=1&itool=EntrezSystem2.PEntrez.Gene.Gene_ResultsPanel.Gene_RVDocSum	FZD9	FZD9	54	2.4	2.7	0	-0.3	3e-05	0.13	0.59	-0.6	-0.3	-0.4	-0.3	0.31	0.68	0.83
http://www.ensembl.org/Homo_sapiens/Variation/Summary?v=rs13244268	rs13244268	rs13244268	7	0.99	0.01	0	0	0.00018	0.83	-0.14	-0.01	C	T	0.12	http://www.ncbi.nlm.nih.gov/sites/entrez?Db=gene&Cmd=ShowDetailView&TermToSearch=9031&ordinalpos=1&itool=EntrezSystem2.PEntrez.Gene.Gene_ResultsPanel.Gene_RVDocSum	BAZ1B	BAZ1B	0	http://www.ncbi.nlm.nih.gov/sites/entrez?Db=gene&Cmd=ShowDetailView&TermToSearch=9275&ordinalpos=1&itool=EntrezSystem2.PEntrez.Gene.Gene_ResultsPanel.Gene_RVDocSum	BCL7B	BCL7B	39	http://www.ncbi.nlm.nih.gov/sites/entrez?Db=gene&Cmd=ShowDetailView&TermToSearch=8326&ordinalpos=1&itool=EntrezSystem2.PEntrez.Gene.Gene_ResultsPanel.Gene_RVDocSum	FZD9	FZD9	61	2.1	1.6	0.4	-0.2	0.00067	0.025	0.85	-0.5	-0.4	-0.2	-0.2	0.86	0.29	0.44
http://www.ensembl.org/Homo_sapiens/Variation/Summary?v=rs7811265	rs7811265	rs7811265	7	0.97	0.03	0	0	5.9e-05	0.59	-0.12	0.02	G	A	0.19	http://www.ncbi.nlm.nih.gov/sites/entrez?Db=gene&Cmd=ShowDetailView&TermToSearch=9031&ordinalpos=1&itool=EntrezSystem2.PEntrez.Gene.Gene_ResultsPanel.Gene_RVDocSum	BAZ1B	BAZ1B	0	http://www.ncbi.nlm.nih.gov/sites/entrez?Db=gene&Cmd=ShowDetailView&TermToSearch=9275&ordinalpos=1&itool=EntrezSystem2.PEntrez.Gene.Gene_ResultsPanel.Gene_RVDocSum	BCL7B	BCL7B	16	http://www.ncbi.nlm.nih.gov/sites/entrez?Db=gene&Cmd=ShowDetailView&TermToSearch=26608&ordinalpos=1&itool=EntrezSystem2.PEntrez.Gene.Gene_ResultsPanel.Gene_RVDocSum	TBL2	TBL2	49	2.5	2.7	0	-0.3	3e-05	0.13	0.6	-0.6	-0.3	-0.4	-0.3	0.32	0.72	0.88
http://www.ensembl.org/Homo_sapiens/Variation/Summary?v=rs11983997	rs11983997	rs11983997	7	0.97	0.03	0	0	5.9e-05	0.59	-0.12	0.02	C	G	0.19	http://www.ncbi.nlm.nih.gov/sites/entrez?Db=gene&Cmd=ShowDetailView&TermToSearch=9031&ordinalpos=1&itool=EntrezSystem2.PEntrez.Gene.Gene_ResultsPanel.Gene_RVDocSum	BAZ1B	BAZ1B	3	http://www.ncbi.nlm.nih.gov/sites/entrez?Db=gene&Cmd=ShowDetailView&TermToSearch=9275&ordinalpos=1&itool=EntrezSystem2.PEntrez.Gene.Gene_ResultsPanel.Gene_RVDocSum	BCL7B	BCL7B	11	http://www.ncbi.nlm.nih.gov/sites/entrez?Db=gene&Cmd=ShowDetailView&TermToSearch=26608&ordinalpos=1&itool=EntrezSystem2.PEntrez.Gene.Gene_ResultsPanel.Gene_RVDocSum	TBL2	TBL2	44	2.5	2.7	0	-0.3	3e-05	0.13	0.6	-0.6	-0.3	-0.4	-0.3	0.32	0.71	0.89
http://www.ensembl.org/Homo_sapiens/Variation/Summary?v=rs17145732	rs17145732	rs17145732	7	0.99	0.01	0	0	0.00018	0.96	-0.1	0	G	T	0.28	http://www.ncbi.nlm.nih.gov/sites/entrez?Db=gene&Cmd=ShowDetailView&TermToSearch=9275&ordinalpos=1&itool=EntrezSystem2.PEntrez.Gene.Gene_ResultsPanel.Gene_RVDocSum	BCL7B	BCL7B	0	http://www.ncbi.nlm.nih.gov/sites/entrez?Db=gene&Cmd=ShowDetailView&TermToSearch=26608&ordinalpos=1&itool=EntrezSystem2.PEntrez.Gene.Gene_ResultsPanel.Gene_RVDocSum	TBL2	TBL2	13	http://www.ncbi.nlm.nih.gov/sites/entrez?Db=gene&Cmd=ShowDetailView&TermToSearch=9031&ordinalpos=1&itool=EntrezSystem2.PEntrez.Gene.Gene_ResultsPanel.Gene_RVDocSum	BAZ1B	BAZ1B	34	2	2.2	0.3	-0.2	0.00014	0.047	0.64	-0.7	-0.5	-0.4	-0.3	0.84	0.79	0.87
http://www.ensembl.org/Homo_sapiens/Variation/Summary?v=rs13233571	rs13233571	rs13233571	7	0.98	0.02	0	0	0.00011	0.85	-0.15	-0.01	T	C	0.12	http://www.ncbi.nlm.nih.gov/sites/entrez?Db=gene&Cmd=ShowDetailView&TermToSearch=9275&ordinalpos=1&itool=EntrezSystem2.PEntrez.Gene.Gene_ResultsPanel.Gene_RVDocSum	BCL7B	BCL7B	0	http://www.ncbi.nlm.nih.gov/sites/entrez?Db=gene&Cmd=ShowDetailView&TermToSearch=26608&ordinalpos=1&itool=EntrezSystem2.PEntrez.Gene.Gene_ResultsPanel.Gene_RVDocSum	TBL2	TBL2	12	http://www.ncbi.nlm.nih.gov/sites/entrez?Db=gene&Cmd=ShowDetailView&TermToSearch=9031&ordinalpos=1&itool=EntrezSystem2.PEntrez.Gene.Gene_ResultsPanel.Gene_RVDocSum	BAZ1B	BAZ1B	35	2.3	1.7	0.4	-0.2	0.00058	0.025	0.84	-0.5	-0.4	-0.2	-0.2	0.87	0.31	0.49
http://www.ensembl.org/Homo_sapiens/Variation/Summary?v=rs12539316	rs12539316	rs12539316	7	0.99	0.01	0	0	0.00012	0.9	-0.1	0	G	A	0.28	http://www.ncbi.nlm.nih.gov/sites/entrez?Db=gene&Cmd=ShowDetailView&TermToSearch=26608&ordinalpos=1&itool=EntrezSystem2.PEntrez.Gene.Gene_ResultsPanel.Gene_RVDocSum	TBL2	TBL2	5	http://www.ncbi.nlm.nih.gov/sites/entrez?Db=gene&Cmd=ShowDetailView&TermToSearch=9275&ordinalpos=1&itool=EntrezSystem2.PEntrez.Gene.Gene_ResultsPanel.Gene_RVDocSum	BCL7B	BCL7B	6	http://www.ncbi.nlm.nih.gov/sites/entrez?Db=gene&Cmd=ShowDetailView&TermToSearch=51085&ordinalpos=1&itool=EntrezSystem2.PEntrez.Gene.Gene_ResultsPanel.Gene_RVDocSum	MLXIPL	MLXIPL	30	2.2	2.5	0.2	-0.2	4.8e-05	0.046	0.61	-0.7	-0.5	-0.5	-0.3	0.75	0.79	0.89
http://www.ensembl.org/Homo_sapiens/Variation/Summary?v=rs17145738	rs17145738	rs17145738	7	0.98	0.02	0	0	0.0001	0.87	-0.14	-0.01	T	C	0.12	http://www.ncbi.nlm.nih.gov/sites/entrez?Db=gene&Cmd=ShowDetailView&TermToSearch=26608&ordinalpos=1&itool=EntrezSystem2.PEntrez.Gene.Gene_ResultsPanel.Gene_RVDocSum	TBL2	TBL2	0	http://www.ncbi.nlm.nih.gov/sites/entrez?Db=gene&Cmd=ShowDetailView&TermToSearch=9275&ordinalpos=1&itool=EntrezSystem2.PEntrez.Gene.Gene_ResultsPanel.Gene_RVDocSum	BCL7B	BCL7B	11	http://www.ncbi.nlm.nih.gov/sites/entrez?Db=gene&Cmd=ShowDetailView&TermToSearch=51085&ordinalpos=1&itool=EntrezSystem2.PEntrez.Gene.Gene_ResultsPanel.Gene_RVDocSum	MLXIPL	MLXIPL	25	2.3	1.6	0.4	-0.2	0.00063	0.024	0.82	-0.5	-0.4	-0.2	-0.2	0.86	0.31	0.49
http://www.ensembl.org/Homo_sapiens/Variation/Summary?v=rs13232120	rs13232120	rs13232120	7	0.98	0.02	0	0	0.00011	0.86	-0.15	-0.01	T	A	0.12	http://www.ncbi.nlm.nih.gov/sites/entrez?Db=gene&Cmd=ShowDetailView&TermToSearch=26608&ordinalpos=1&itool=EntrezSystem2.PEntrez.Gene.Gene_ResultsPanel.Gene_RVDocSum	TBL2	TBL2	0	http://www.ncbi.nlm.nih.gov/sites/entrez?Db=gene&Cmd=ShowDetailView&TermToSearch=9275&ordinalpos=1&itool=EntrezSystem2.PEntrez.Gene.Gene_ResultsPanel.Gene_RVDocSum	BCL7B	BCL7B	11	http://www.ncbi.nlm.nih.gov/sites/entrez?Db=gene&Cmd=ShowDetailView&TermToSearch=51085&ordinalpos=1&itool=EntrezSystem2.PEntrez.Gene.Gene_ResultsPanel.Gene_RVDocSum	MLXIPL	MLXIPL	24	2.3	1.6	0.4	-0.2	0.00061	0.024	0.82	-0.5	-0.4	-0.2	-0.2	0.87	0.32	0.5
http://www.ensembl.org/Homo_sapiens/Variation/Summary?v=rs11974409	rs11974409	rs11974409	7	0.97	0.03	0	0	5.2e-05	0.58	-0.12	0.02	G	A	0.19	http://www.ncbi.nlm.nih.gov/sites/entrez?Db=gene&Cmd=ShowDetailView&TermToSearch=26608&ordinalpos=1&itool=EntrezSystem2.PEntrez.Gene.Gene_ResultsPanel.Gene_RVDocSum	TBL2	TBL2	0	http://www.ncbi.nlm.nih.gov/sites/entrez?Db=gene&Cmd=ShowDetailView&TermToSearch=9275&ordinalpos=1&itool=EntrezSystem2.PEntrez.Gene.Gene_ResultsPanel.Gene_RVDocSum	BCL7B	BCL7B	17	http://www.ncbi.nlm.nih.gov/sites/entrez?Db=gene&Cmd=ShowDetailView&TermToSearch=51085&ordinalpos=1&itool=EntrezSystem2.PEntrez.Gene.Gene_ResultsPanel.Gene_RVDocSum	MLXIPL	MLXIPL	18	2.6	2.7	0	-0.3	3.1e-05	0.11	0.61	-0.6	-0.3	-0.4	-0.3	0.3	0.75	0.94
http://www.ensembl.org/Homo_sapiens/Variation/Summary?v=rs1051921	rs1051921	rs1051921	7	0.96	0.04	0	0	4.4e-05	0.59	-0.12	0.02	A	G	0.19	http://www.ncbi.nlm.nih.gov/sites/entrez?Db=gene&Cmd=ShowDetailView&TermToSearch=51085&ordinalpos=1&itool=EntrezSystem2.PEntrez.Gene.Gene_ResultsPanel.Gene_RVDocSum	MLXIPL	MLXIPL	0	http://www.ncbi.nlm.nih.gov/sites/entrez?Db=gene&Cmd=ShowDetailView&TermToSearch=26608&ordinalpos=1&itool=EntrezSystem2.PEntrez.Gene.Gene_ResultsPanel.Gene_RVDocSum	TBL2	TBL2	15	http://www.ncbi.nlm.nih.gov/sites/entrez?Db=gene&Cmd=ShowDetailView&TermToSearch=9275&ordinalpos=1&itool=EntrezSystem2.PEntrez.Gene.Gene_ResultsPanel.Gene_RVDocSum	BCL7B	BCL7B	36	2.6	2.7	0	-0.3	3.2e-05	0.12	0.6	-0.6	-0.3	-0.4	-0.3	0.34	0.76	0.92
http://www.ensembl.org/Homo_sapiens/Variation/Summary?v=rs17145750	rs17145750	rs17145750	7	0.9	0.09	0	0	1.3e-05	0.95	-0.2	0	T	C	0.12	http://www.ncbi.nlm.nih.gov/sites/entrez?Db=gene&Cmd=ShowDetailView&TermToSearch=51085&ordinalpos=1&itool=EntrezSystem2.PEntrez.Gene.Gene_ResultsPanel.Gene_RVDocSum	MLXIPL	MLXIPL	0	http://www.ncbi.nlm.nih.gov/sites/entrez?Db=gene&Cmd=ShowDetailView&TermToSearch=26608&ordinalpos=1&itool=EntrezSystem2.PEntrez.Gene.Gene_ResultsPanel.Gene_RVDocSum	TBL2	TBL2	33	http://www.ncbi.nlm.nih.gov/sites/entrez?Db=gene&Cmd=ShowDetailView&TermToSearch=155382&ordinalpos=1&itool=EntrezSystem2.PEntrez.Gene.Gene_ResultsPanel.Gene_RVDocSum	VPS37D	VPS37D	36	3.1	2.1	0.5	-0.1	0.00015	0.018	0.58	-0.5	-0.3	-0.2	-0.1	0.72	0.35	0.62
http://www.ensembl.org/Homo_sapiens/Variation/Summary?v=rs7808877	rs7808877	rs7808877	7	0.99	0.01	0	0	0.00016	0.8	-0.12	-0.01	G	C	0.28	http://www.ncbi.nlm.nih.gov/sites/entrez?Db=gene&Cmd=ShowDetailView&TermToSearch=51085&ordinalpos=1&itool=EntrezSystem2.PEntrez.Gene.Gene_ResultsPanel.Gene_RVDocSum	MLXIPL	MLXIPL	0	http://www.ncbi.nlm.nih.gov/sites/entrez?Db=gene&Cmd=ShowDetailView&TermToSearch=26608&ordinalpos=1&itool=EntrezSystem2.PEntrez.Gene.Gene_ResultsPanel.Gene_RVDocSum	TBL2	TBL2	34	http://www.ncbi.nlm.nih.gov/sites/entrez?Db=gene&Cmd=ShowDetailView&TermToSearch=155382&ordinalpos=1&itool=EntrezSystem2.PEntrez.Gene.Gene_ResultsPanel.Gene_RVDocSum	VPS37D	VPS37D	35	2.1	2.3	0.3	-0.2	9.7e-05	0.034	0.53	-0.6	-0.5	-0.4	-0.3	0.83	0.73	0.78
http://www.ensembl.org/Homo_sapiens/Variation/Summary?v=rs7798357	rs7798357	rs7798357	7	0.99	0.01	0	0	0.00014	0.8	-0.12	-0.01	C	G	0.28	http://www.ncbi.nlm.nih.gov/sites/entrez?Db=gene&Cmd=ShowDetailView&TermToSearch=51085&ordinalpos=1&itool=EntrezSystem2.PEntrez.Gene.Gene_ResultsPanel.Gene_RVDocSum	MLXIPL	MLXIPL	0	http://www.ncbi.nlm.nih.gov/sites/entrez?Db=gene&Cmd=ShowDetailView&TermToSearch=155382&ordinalpos=1&itool=EntrezSystem2.PEntrez.Gene.Gene_ResultsPanel.Gene_RVDocSum	VPS37D	VPS37D	30	http://www.ncbi.nlm.nih.gov/sites/entrez?Db=gene&Cmd=ShowDetailView&TermToSearch=26608&ordinalpos=1&itool=EntrezSystem2.PEntrez.Gene.Gene_ResultsPanel.Gene_RVDocSum	TBL2	TBL2	39	2.2	2.3	0.4	-0.2	9.3e-05	0.03	0.52	-0.6	-0.5	-0.4	-0.3	0.83	0.7	0.74
http://www.ensembl.org/Homo_sapiens/Variation/Summary?v=rs7785479	rs7785479	rs7785479	7	0.99	0.01	0	0	0.00014	0.79	-0.12	-0.01	C	T	0.28	http://www.ncbi.nlm.nih.gov/sites/entrez?Db=gene&Cmd=ShowDetailView&TermToSearch=51085&ordinalpos=1&itool=EntrezSystem2.PEntrez.Gene.Gene_ResultsPanel.Gene_RVDocSum	MLXIPL	MLXIPL	0	http://www.ncbi.nlm.nih.gov/sites/entrez?Db=gene&Cmd=ShowDetailView&TermToSearch=155382&ordinalpos=1&itool=EntrezSystem2.PEntrez.Gene.Gene_ResultsPanel.Gene_RVDocSum	VPS37D	VPS37D	29	http://www.ncbi.nlm.nih.gov/sites/entrez?Db=gene&Cmd=ShowDetailView&TermToSearch=26608&ordinalpos=1&itool=EntrezSystem2.PEntrez.Gene.Gene_ResultsPanel.Gene_RVDocSum	TBL2	TBL2	40	2.2	2.3	0.4	-0.2	9.7e-05	0.03	0.52	-0.6	-0.5	-0.4	-0.3	0.82	0.69	0.73
http://www.ensembl.org/Homo_sapiens/Variation/Summary?v=rs7800944	rs7800944	rs7800944	7	0.99	0.01	0	0	0.00014	0.79	-0.12	-0.01	C	T	0.28	http://www.ncbi.nlm.nih.gov/sites/entrez?Db=gene&Cmd=ShowDetailView&TermToSearch=51085&ordinalpos=1&itool=EntrezSystem2.PEntrez.Gene.Gene_ResultsPanel.Gene_RVDocSum	MLXIPL	MLXIPL	0	http://www.ncbi.nlm.nih.gov/sites/entrez?Db=gene&Cmd=ShowDetailView&TermToSearch=155382&ordinalpos=1&itool=EntrezSystem2.PEntrez.Gene.Gene_ResultsPanel.Gene_RVDocSum	VPS37D	VPS37D	26	http://www.ncbi.nlm.nih.gov/sites/entrez?Db=gene&Cmd=ShowDetailView&TermToSearch=26608&ordinalpos=1&itool=EntrezSystem2.PEntrez.Gene.Gene_ResultsPanel.Gene_RVDocSum	TBL2	TBL2	43	2.2	2.3	0.4	-0.2	9.8e-05	0.03	0.52	-0.6	-0.5	-0.4	-0.3	0.82	0.69	0.72
http://www.ensembl.org/Homo_sapiens/Variation/Summary?v=rs17145817	rs17145817	rs17145817	7	0.98	0.02	0	0	9.1e-05	0.82	-0.12	0.01	G	A	0.28	http://www.ncbi.nlm.nih.gov/sites/entrez?Db=gene&Cmd=ShowDetailView&TermToSearch=51085&ordinalpos=1&itool=EntrezSystem2.PEntrez.Gene.Gene_ResultsPanel.Gene_RVDocSum	MLXIPL	MLXIPL	8	http://www.ncbi.nlm.nih.gov/sites/entrez?Db=gene&Cmd=ShowDetailView&TermToSearch=155382&ordinalpos=1&itool=EntrezSystem2.PEntrez.Gene.Gene_ResultsPanel.Gene_RVDocSum	VPS37D	VPS37D	15	http://www.ncbi.nlm.nih.gov/sites/entrez?Db=gene&Cmd=ShowDetailView&TermToSearch=84277&ordinalpos=1&itool=EntrezSystem2.PEntrez.Gene.Gene_ResultsPanel.Gene_RVDocSum	WBSCR18	WBSCR18	48	2.3	1.9	0	-0.1	0.00043	0.13	0.2	-0.6	-0.4	-0.4	-0.3	0.43	0.71	0.73
http://www.ensembl.org/Homo_sapiens/Variation/Summary?v=rs13230514	rs13230514	rs13230514	7	0.98	0.02	0	0	8.6e-05	0.84	-0.12	0.01	G	A	0.28	http://www.ncbi.nlm.nih.gov/sites/entrez?Db=gene&Cmd=ShowDetailView&TermToSearch=51085&ordinalpos=1&itool=EntrezSystem2.PEntrez.Gene.Gene_ResultsPanel.Gene_RVDocSum	MLXIPL	MLXIPL	9	http://www.ncbi.nlm.nih.gov/sites/entrez?Db=gene&Cmd=ShowDetailView&TermToSearch=155382&ordinalpos=1&itool=EntrezSystem2.PEntrez.Gene.Gene_ResultsPanel.Gene_RVDocSum	VPS37D	VPS37D	14	http://www.ncbi.nlm.nih.gov/sites/entrez?Db=gene&Cmd=ShowDetailView&TermToSearch=84277&ordinalpos=1&itool=EntrezSystem2.PEntrez.Gene.Gene_ResultsPanel.Gene_RVDocSum	WBSCR18	WBSCR18	47	2.4	1.9	0	-0.1	0.00043	0.13	0.18	-0.6	-0.4	-0.4	-0.3	0.43	0.7	0.71
http://www.ensembl.org/Homo_sapiens/Variation/Summary?v=rs799166	rs799166	rs799166	7	0.98	0.02	0	0	0.0001	0.83	-0.18	-0.01	G	C	0.12	http://www.ncbi.nlm.nih.gov/sites/entrez?Db=gene&Cmd=ShowDetailView&TermToSearch=155382&ordinalpos=1&itool=EntrezSystem2.PEntrez.Gene.Gene_ResultsPanel.Gene_RVDocSum	VPS37D	VPS37D	10	http://www.ncbi.nlm.nih.gov/sites/entrez?Db=gene&Cmd=ShowDetailView&TermToSearch=51085&ordinalpos=1&itool=EntrezSystem2.PEntrez.Gene.Gene_ResultsPanel.Gene_RVDocSum	MLXIPL	MLXIPL	13	http://www.ncbi.nlm.nih.gov/sites/entrez?Db=gene&Cmd=ShowDetailView&TermToSearch=84277&ordinalpos=1&itool=EntrezSystem2.PEntrez.Gene.Gene_ResultsPanel.Gene_RVDocSum	WBSCR18	WBSCR18	43	2.3	1.4	0.5	-0.1	0.0014	0.019	0.63	-0.4	-0.4	-0.1	-0.1	0.88	0.25	0.5
http://www.ensembl.org/Homo_sapiens/Variation/Summary?v=rs799165	rs799165	rs799165	7	0.98	0.02	0	0	0.0001	0.84	-0.18	-0.01	A	T	0.12	http://www.ncbi.nlm.nih.gov/sites/entrez?Db=gene&Cmd=ShowDetailView&TermToSearch=155382&ordinalpos=1&itool=EntrezSystem2.PEntrez.Gene.Gene_ResultsPanel.Gene_RVDocSum	VPS37D	VPS37D	10	http://www.ncbi.nlm.nih.gov/sites/entrez?Db=gene&Cmd=ShowDetailView&TermToSearch=51085&ordinalpos=1&itool=EntrezSystem2.PEntrez.Gene.Gene_ResultsPanel.Gene_RVDocSum	MLXIPL	MLXIPL	13	http://www.ncbi.nlm.nih.gov/sites/entrez?Db=gene&Cmd=ShowDetailView&TermToSearch=84277&ordinalpos=1&itool=EntrezSystem2.PEntrez.Gene.Gene_ResultsPanel.Gene_RVDocSum	WBSCR18	WBSCR18	43	2.3	1.3	0.5	-0.1	0.0014	0.02	0.63	-0.4	-0.4	-0.1	-0.1	0.88	0.25	0.5
http://www.ensembl.org/Homo_sapiens/Variation/Summary?v=rs7777102	rs7777102	rs7777102	7	0.98	0.02	0	0	7.3e-05	0.54	-0.18	-0.03	G	A	0.18	http://www.ncbi.nlm.nih.gov/sites/entrez?Db=gene&Cmd=ShowDetailView&TermToSearch=155382&ordinalpos=1&itool=EntrezSystem2.PEntrez.Gene.Gene_ResultsPanel.Gene_RVDocSum	VPS37D	VPS37D	4	http://www.ncbi.nlm.nih.gov/sites/entrez?Db=gene&Cmd=ShowDetailView&TermToSearch=51085&ordinalpos=1&itool=EntrezSystem2.PEntrez.Gene.Gene_ResultsPanel.Gene_RVDocSum	MLXIPL	MLXIPL	19	http://www.ncbi.nlm.nih.gov/sites/entrez?Db=gene&Cmd=ShowDetailView&TermToSearch=84277&ordinalpos=1&itool=EntrezSystem2.PEntrez.Gene.Gene_ResultsPanel.Gene_RVDocSum	WBSCR18	WBSCR18	37	2.4	1.2	0.3	0	0.0023	0.037	0.15	-0.4	-0.4	0	-0.2	0.95	0.15	0.77
http://www.ensembl.org/Homo_sapiens/Variation/Summary?v=rs2242480	rs2242480	rs2242480	7	0.98	0.02	0	0	0.0001	0.16	-0.17	-0.06	T	C	0.1	http://www.ncbi.nlm.nih.gov/sites/entrez?Db=gene&Cmd=ShowDetailView&TermToSearch=1574&ordinalpos=1&itool=EntrezSystem2.PEntrez.Gene.Gene_ResultsPanel.Gene_RVDocSum	CYP3A	CYP3A	0	http://www.ncbi.nlm.nih.gov/sites/entrez?Db=gene&Cmd=ShowDetailView&TermToSearch=1576&ordinalpos=1&itool=EntrezSystem2.PEntrez.Gene.Gene_ResultsPanel.Gene_RVDocSum	CYP3A4	CYP3A4	0	http://www.ncbi.nlm.nih.gov/sites/entrez?Db=gene&Cmd=ShowDetailView&TermToSearch=79424&ordinalpos=1&itool=EntrezSystem2.PEntrez.Gene.Gene_ResultsPanel.Gene_RVDocSum	CYP3A5P2	CYP3A5P2	11	2.3	1.1	0.1	0.2	0.0028	0.084	0.059	-0.1	-0.3	0.2	-0.2	0.61	0.064	0.84
http://www.ensembl.org/Homo_sapiens/Variation/Summary?v=rs4294115	rs4294115	rs4294115	7	0.99	0.01	0	0	0.00016	0.94	0.09	0	G	T	0.42	http://www.ncbi.nlm.nih.gov/sites/entrez?Db=gene&Cmd=ShowDetailView&TermToSearch=641928&ordinalpos=1&itool=EntrezSystem2.PEntrez.Gene.Gene_ResultsPanel.Gene_RVDocSum	FLJ16734	FLJ16734	140	http://www.ncbi.nlm.nih.gov/sites/entrez?Db=gene&Cmd=ShowDetailView&TermToSearch=346547&ordinalpos=1&itool=EntrezSystem2.PEntrez.Gene.Gene_ResultsPanel.Gene_RVDocSum	FLJ42291	FLJ42291	210	http://www.ncbi.nlm.nih.gov/sites/entrez?Db=gene&Cmd=ShowDetailView&TermToSearch=653748&ordinalpos=1&itool=EntrezSystem2.PEntrez.Gene.Gene_ResultsPanel.Gene_RVDocSum	LOC653748	LOC653748	429	2.1	1	1	-0.4	0.0037	0.0039	0.94	-0.7	-0.5	-0.5	-0.1	0.39	0.75	0.18
http://www.ensembl.org/Homo_sapiens/Variation/Summary?v=rs7780047	rs7780047	rs7780047	7	0.99	0.01	0	0	0.00016	0.94	0.09	0	A	G	0.42	http://www.ncbi.nlm.nih.gov/sites/entrez?Db=gene&Cmd=ShowDetailView&TermToSearch=641928&ordinalpos=1&itool=EntrezSystem2.PEntrez.Gene.Gene_ResultsPanel.Gene_RVDocSum	FLJ16734	FLJ16734	139	http://www.ncbi.nlm.nih.gov/sites/entrez?Db=gene&Cmd=ShowDetailView&TermToSearch=346547&ordinalpos=1&itool=EntrezSystem2.PEntrez.Gene.Gene_ResultsPanel.Gene_RVDocSum	FLJ42291	FLJ42291	211	http://www.ncbi.nlm.nih.gov/sites/entrez?Db=gene&Cmd=ShowDetailView&TermToSearch=653748&ordinalpos=1&itool=EntrezSystem2.PEntrez.Gene.Gene_ResultsPanel.Gene_RVDocSum	LOC653748	LOC653748	428	2.1	1	1	-0.4	0.0037	0.0039	0.94	-0.7	-0.5	-0.5	-0.1	0.39	0.75	0.18
http://www.ensembl.org/Homo_sapiens/Variation/Summary?v=rs11761803	rs11761803	rs11761803	7	0.99	0.01	0	0	0.00013	0.95	0.09	0	G	A	0.42	http://www.ncbi.nlm.nih.gov/sites/entrez?Db=gene&Cmd=ShowDetailView&TermToSearch=641928&ordinalpos=1&itool=EntrezSystem2.PEntrez.Gene.Gene_ResultsPanel.Gene_RVDocSum	FLJ16734	FLJ16734	137	http://www.ncbi.nlm.nih.gov/sites/entrez?Db=gene&Cmd=ShowDetailView&TermToSearch=346547&ordinalpos=1&itool=EntrezSystem2.PEntrez.Gene.Gene_ResultsPanel.Gene_RVDocSum	FLJ42291	FLJ42291	213	http://www.ncbi.nlm.nih.gov/sites/entrez?Db=gene&Cmd=ShowDetailView&TermToSearch=653748&ordinalpos=1&itool=EntrezSystem2.PEntrez.Gene.Gene_ResultsPanel.Gene_RVDocSum	LOC653748	LOC653748	426	2.2	1	1	-0.4	0.0032	0.0038	0.9	-0.7	-0.5	-0.5	-0.1	0.39	0.77	0.18
http://www.ensembl.org/Homo_sapiens/Variation/Summary?v=rs11761830	rs11761830	rs11761830	7	0.99	0.01	0	0	0.00013	0.95	0.09	0	G	A	0.42	http://www.ncbi.nlm.nih.gov/sites/entrez?Db=gene&Cmd=ShowDetailView&TermToSearch=641928&ordinalpos=1&itool=EntrezSystem2.PEntrez.Gene.Gene_ResultsPanel.Gene_RVDocSum	FLJ16734	FLJ16734	137	http://www.ncbi.nlm.nih.gov/sites/entrez?Db=gene&Cmd=ShowDetailView&TermToSearch=346547&ordinalpos=1&itool=EntrezSystem2.PEntrez.Gene.Gene_ResultsPanel.Gene_RVDocSum	FLJ42291	FLJ42291	213	http://www.ncbi.nlm.nih.gov/sites/entrez?Db=gene&Cmd=ShowDetailView&TermToSearch=653748&ordinalpos=1&itool=EntrezSystem2.PEntrez.Gene.Gene_ResultsPanel.Gene_RVDocSum	LOC653748	LOC653748	426	2.2	1	1	-0.4	0.0032	0.0038	0.89	-0.7	-0.5	-0.5	-0.1	0.39	0.77	0.18
http://www.ensembl.org/Homo_sapiens/Variation/Summary?v=rs11773275	rs11773275	rs11773275	7	0.99	0.01	0	0	0.00013	0.95	0.09	0	T	C	0.42	http://www.ncbi.nlm.nih.gov/sites/entrez?Db=gene&Cmd=ShowDetailView&TermToSearch=641928&ordinalpos=1&itool=EntrezSystem2.PEntrez.Gene.Gene_ResultsPanel.Gene_RVDocSum	FLJ16734	FLJ16734	136	http://www.ncbi.nlm.nih.gov/sites/entrez?Db=gene&Cmd=ShowDetailView&TermToSearch=346547&ordinalpos=1&itool=EntrezSystem2.PEntrez.Gene.Gene_ResultsPanel.Gene_RVDocSum	FLJ42291	FLJ42291	213	http://www.ncbi.nlm.nih.gov/sites/entrez?Db=gene&Cmd=ShowDetailView&TermToSearch=653748&ordinalpos=1&itool=EntrezSystem2.PEntrez.Gene.Gene_ResultsPanel.Gene_RVDocSum	LOC653748	LOC653748	426	2.2	1	1	-0.4	0.0032	0.0038	0.89	-0.7	-0.5	-0.5	-0.1	0.39	0.77	0.18
http://www.ensembl.org/Homo_sapiens/Variation/Summary?v=rs13246066	rs13246066	rs13246066	7	0.99	0.01	0	0	0.00012	0.95	0.09	0	T	G	0.42	http://www.ncbi.nlm.nih.gov/sites/entrez?Db=gene&Cmd=ShowDetailView&TermToSearch=641928&ordinalpos=1&itool=EntrezSystem2.PEntrez.Gene.Gene_ResultsPanel.Gene_RVDocSum	FLJ16734	FLJ16734	136	http://www.ncbi.nlm.nih.gov/sites/entrez?Db=gene&Cmd=ShowDetailView&TermToSearch=346547&ordinalpos=1&itool=EntrezSystem2.PEntrez.Gene.Gene_ResultsPanel.Gene_RVDocSum	FLJ42291	FLJ42291	213	http://www.ncbi.nlm.nih.gov/sites/entrez?Db=gene&Cmd=ShowDetailView&TermToSearch=653748&ordinalpos=1&itool=EntrezSystem2.PEntrez.Gene.Gene_ResultsPanel.Gene_RVDocSum	LOC653748	LOC653748	425	2.2	1	1	-0.4	0.0032	0.0038	0.88	-0.7	-0.5	-0.5	-0.1	0.38	0.76	0.18
http://www.ensembl.org/Homo_sapiens/Variation/Summary?v=rs4074106	rs4074106	rs4074106	7	0.99	0.01	0	0	0.00015	0.96	-0.09	0	T	C	0.41	http://www.ncbi.nlm.nih.gov/sites/entrez?Db=gene&Cmd=ShowDetailView&TermToSearch=641928&ordinalpos=1&itool=EntrezSystem2.PEntrez.Gene.Gene_ResultsPanel.Gene_RVDocSum	FLJ16734	FLJ16734	135	http://www.ncbi.nlm.nih.gov/sites/entrez?Db=gene&Cmd=ShowDetailView&TermToSearch=346547&ordinalpos=1&itool=EntrezSystem2.PEntrez.Gene.Gene_ResultsPanel.Gene_RVDocSum	FLJ42291	FLJ42291	215	http://www.ncbi.nlm.nih.gov/sites/entrez?Db=gene&Cmd=ShowDetailView&TermToSearch=653748&ordinalpos=1&itool=EntrezSystem2.PEntrez.Gene.Gene_ResultsPanel.Gene_RVDocSum	LOC653748	LOC653748	424	2.2	2.3	0.3	-0.4	0.00013	0.04	0.83	-0.7	-0.4	-0.4	-0.2	0.28	0.63	0.32
http://www.ensembl.org/Homo_sapiens/Variation/Summary?v=rs7806346	rs7806346	rs7806346	7	0.99	0.01	0	0	0.00012	0.96	0.09	0	C	A	0.42	http://www.ncbi.nlm.nih.gov/sites/entrez?Db=gene&Cmd=ShowDetailView&TermToSearch=641928&ordinalpos=1&itool=EntrezSystem2.PEntrez.Gene.Gene_ResultsPanel.Gene_RVDocSum	FLJ16734	FLJ16734	133	http://www.ncbi.nlm.nih.gov/sites/entrez?Db=gene&Cmd=ShowDetailView&TermToSearch=346547&ordinalpos=1&itool=EntrezSystem2.PEntrez.Gene.Gene_ResultsPanel.Gene_RVDocSum	FLJ42291	FLJ42291	216	http://www.ncbi.nlm.nih.gov/sites/entrez?Db=gene&Cmd=ShowDetailView&TermToSearch=653748&ordinalpos=1&itool=EntrezSystem2.PEntrez.Gene.Gene_ResultsPanel.Gene_RVDocSum	LOC653748	LOC653748	423	2.2	1	1	-0.4	0.0031	0.0038	0.87	-0.7	-0.5	-0.5	-0.1	0.38	0.76	0.18
http://www.ensembl.org/Homo_sapiens/Variation/Summary?v=rs17173793	rs17173793	rs17173793	7	0.99	0.01	0	0	0.0002	0.74	0.17	-0.02	T	G	0.09	http://www.ncbi.nlm.nih.gov/sites/entrez?Db=gene&Cmd=ShowDetailView&TermToSearch=641928&ordinalpos=1&itool=EntrezSystem2.PEntrez.Gene.Gene_ResultsPanel.Gene_RVDocSum	FLJ16734	FLJ16734	61	http://www.ncbi.nlm.nih.gov/sites/entrez?Db=gene&Cmd=ShowDetailView&TermToSearch=653748&ordinalpos=1&itool=EntrezSystem2.PEntrez.Gene.Gene_ResultsPanel.Gene_RVDocSum	LOC653748	LOC653748	227	http://www.ncbi.nlm.nih.gov/sites/entrez?Db=gene&Cmd=ShowDetailView&TermToSearch=346547&ordinalpos=1&itool=EntrezSystem2.PEntrez.Gene.Gene_ResultsPanel.Gene_RVDocSum	FLJ42291	FLJ42291	412	2	2.2	0	-0.1	9.6e-05	0.13	0.65	-0.4	-0.4	-0.2	-0.1	0.74	1	0.84
http://www.ensembl.org/Homo_sapiens/Variation/Summary?v=rs2622247	rs2622247	rs2622247	7	0.97	0.03	0	0	6e-05	0.98	0.13	0	C	T	0.19	http://www.ncbi.nlm.nih.gov/sites/entrez?Db=gene&Cmd=ShowDetailView&TermToSearch=641928&ordinalpos=1&itool=EntrezSystem2.PEntrez.Gene.Gene_ResultsPanel.Gene_RVDocSum	FLJ16734	FLJ16734	68	http://www.ncbi.nlm.nih.gov/sites/entrez?Db=gene&Cmd=ShowDetailView&TermToSearch=653748&ordinalpos=1&itool=EntrezSystem2.PEntrez.Gene.Gene_ResultsPanel.Gene_RVDocSum	LOC653748	LOC653748	220	http://www.ncbi.nlm.nih.gov/sites/entrez?Db=gene&Cmd=ShowDetailView&TermToSearch=346547&ordinalpos=1&itool=EntrezSystem2.PEntrez.Gene.Gene_ResultsPanel.Gene_RVDocSum	FLJ42291	FLJ42291	419	2.5	2	0.1	-0.2	0.0002	0.097	0.65	-0.6	-0.5	-0.3	-0.2	0.86	0.87	0.51
http://www.ensembl.org/Homo_sapiens/Variation/Summary?v=rs2538414	rs2538414	rs2538414	7	0.94	0.05	0	0	2.6e-05	0.82	0.15	0.01	G	A	0.26	http://www.ncbi.nlm.nih.gov/sites/entrez?Db=gene&Cmd=ShowDetailView&TermToSearch=641928&ordinalpos=1&itool=EntrezSystem2.PEntrez.Gene.Gene_ResultsPanel.Gene_RVDocSum	FLJ16734	FLJ16734	70	http://www.ncbi.nlm.nih.gov/sites/entrez?Db=gene&Cmd=ShowDetailView&TermToSearch=653748&ordinalpos=1&itool=EntrezSystem2.PEntrez.Gene.Gene_ResultsPanel.Gene_RVDocSum	LOC653748	LOC653748	217	http://www.ncbi.nlm.nih.gov/sites/entrez?Db=gene&Cmd=ShowDetailView&TermToSearch=346547&ordinalpos=1&itool=EntrezSystem2.PEntrez.Gene.Gene_ResultsPanel.Gene_RVDocSum	FLJ42291	FLJ42291	422	2.8	2.2	0.3	-0.2	0.00013	0.042	0.43	-0.5	-0.4	-0.3	-0.2	0.96	0.65	0.87
http://www.ensembl.org/Homo_sapiens/Variation/Summary?v=rs10251606	rs10251606	rs10251606	7	0.96	0.04	0	0	2.7e-05	0.77	0.25	-0.02	C	A	0.12	http://www.ncbi.nlm.nih.gov/sites/entrez?Db=gene&Cmd=ShowDetailView&TermToSearch=641928&ordinalpos=1&itool=EntrezSystem2.PEntrez.Gene.Gene_ResultsPanel.Gene_RVDocSum	FLJ16734	FLJ16734	70	http://www.ncbi.nlm.nih.gov/sites/entrez?Db=gene&Cmd=ShowDetailView&TermToSearch=653748&ordinalpos=1&itool=EntrezSystem2.PEntrez.Gene.Gene_ResultsPanel.Gene_RVDocSum	LOC653748	LOC653748	217	http://www.ncbi.nlm.nih.gov/sites/entrez?Db=gene&Cmd=ShowDetailView&TermToSearch=346547&ordinalpos=1&itool=EntrezSystem2.PEntrez.Gene.Gene_ResultsPanel.Gene_RVDocSum	FLJ42291	FLJ42291	422	2.7	2	0.4	-0.1	0.00013	0.029	0.72	-0.3	-0.2	-0.2	-0.1	0.45	0.67	0.96
http://www.ensembl.org/Homo_sapiens/Variation/Summary?v=rs7788310	rs7788310	rs7788310	7	0.96	0.04	0	0	3e-05	0.77	0.26	-0.02	C	T	0.12	http://www.ncbi.nlm.nih.gov/sites/entrez?Db=gene&Cmd=ShowDetailView&TermToSearch=641928&ordinalpos=1&itool=EntrezSystem2.PEntrez.Gene.Gene_ResultsPanel.Gene_RVDocSum	FLJ16734	FLJ16734	70	http://www.ncbi.nlm.nih.gov/sites/entrez?Db=gene&Cmd=ShowDetailView&TermToSearch=653748&ordinalpos=1&itool=EntrezSystem2.PEntrez.Gene.Gene_ResultsPanel.Gene_RVDocSum	LOC653748	LOC653748	217	http://www.ncbi.nlm.nih.gov/sites/entrez?Db=gene&Cmd=ShowDetailView&TermToSearch=346547&ordinalpos=1&itool=EntrezSystem2.PEntrez.Gene.Gene_ResultsPanel.Gene_RVDocSum	FLJ42291	FLJ42291	422	2.6	2	0.4	-0.1	0.00014	0.029	0.71	-0.3	-0.2	-0.2	-0.1	0.43	0.66	0.94
http://www.ensembl.org/Homo_sapiens/Variation/Summary?v=rs10274025	rs10274025	rs10274025	7	0.99	0.01	0	0	0.0002	0.61	-0.14	-0.02	A	G	0.1	http://www.ncbi.nlm.nih.gov/sites/entrez?Db=gene&Cmd=ShowDetailView&TermToSearch=653748&ordinalpos=1&itool=EntrezSystem2.PEntrez.Gene.Gene_ResultsPanel.Gene_RVDocSum	LOC653748	LOC653748	0	http://www.ncbi.nlm.nih.gov/sites/entrez?Db=gene&Cmd=ShowDetailView&TermToSearch=1804&ordinalpos=1&itool=EntrezSystem2.PEntrez.Gene.Gene_ResultsPanel.Gene_RVDocSum	DPP6	DPP6	462	http://www.ncbi.nlm.nih.gov/sites/entrez?Db=gene&Cmd=ShowDetailView&TermToSearch=641928&ordinalpos=1&itool=EntrezSystem2.PEntrez.Gene.Gene_ResultsPanel.Gene_RVDocSum	FLJ16734	FLJ16734	505	2.1	0.9	0.5	-0.1	0.0048	0.02	0.33	-0.5	-0.1	0	0	0.17	0.11	0.21
http://www.ensembl.org/Homo_sapiens/Variation/Summary?v=rs12534343	rs12534343	rs12534343	7	0.99	0.01	0	0	0.00018	0.028	-0.1	-0.06	A	C	0.34	http://www.ncbi.nlm.nih.gov/sites/entrez?Db=gene&Cmd=ShowDetailView&TermToSearch=10049&ordinalpos=1&itool=EntrezSystem2.PEntrez.Gene.Gene_ResultsPanel.Gene_RVDocSum	DNAJB6	DNAJB6	0	http://www.ncbi.nlm.nih.gov/sites/entrez?Db=gene&Cmd=ShowDetailView&TermToSearch=393078&ordinalpos=1&itool=EntrezSystem2.PEntrez.Gene.Gene_ResultsPanel.Gene_RVDocSum	LOC393078	LOC393078	50	http://www.ncbi.nlm.nih.gov/sites/entrez?Db=gene&Cmd=ShowDetailView&TermToSearch=9690&ordinalpos=1&itool=EntrezSystem2.PEntrez.Gene.Gene_ResultsPanel.Gene_RVDocSum	UBE3C	UBE3C	122	2	1.1	1.2	-0.3	0.0028	0.002	0.68	0.3	0.3	0.1	0	0.027	0.065	0.3
http://www.ensembl.org/Homo_sapiens/Variation/Summary?v=rs2979144	rs2979144	rs2979144	8	0.99	0.01	0	0	0.00027	0.81	-0.1	-0.01	G	C	0.39	http://www.ncbi.nlm.nih.gov/sites/entrez?Db=gene&Cmd=ShowDetailView&TermToSearch=157285&ordinalpos=1&itool=EntrezSystem2.PEntrez.Gene.Gene_ResultsPanel.Gene_RVDocSum	DKFZp761P0423	DKFZp761P0423	27	http://www.ncbi.nlm.nih.gov/sites/entrez?Db=gene&Cmd=ShowDetailView&TermToSearch=729478&ordinalpos=1&itool=EntrezSystem2.PEntrez.Gene.Gene_ResultsPanel.Gene_RVDocSum	LOC729478	LOC729478	149	http://www.ncbi.nlm.nih.gov/sites/entrez?Db=gene&Cmd=ShowDetailView&TermToSearch=286042&ordinalpos=1&itool=EntrezSystem2.PEntrez.Gene.Gene_ResultsPanel.Gene_RVDocSum	FLJ10661	FLJ10661	164	2.1	0.5	0.2	0.3	0.02	0.043	0.041	-0.7	-0.4	-0.4	-0.1	0.36	0.5	0.25
http://www.ensembl.org/Homo_sapiens/Variation/Summary?v=rs2030280	rs2030280	rs2030280	8	0.98	0.02	0	0	6.4e-05	0.68	-0.1	-0.01	G	A	0.35	http://www.ncbi.nlm.nih.gov/sites/entrez?Db=gene&Cmd=ShowDetailView&TermToSearch=157285&ordinalpos=1&itool=EntrezSystem2.PEntrez.Gene.Gene_ResultsPanel.Gene_RVDocSum	DKFZp761P0423	DKFZp761P0423	27	http://www.ncbi.nlm.nih.gov/sites/entrez?Db=gene&Cmd=ShowDetailView&TermToSearch=729478&ordinalpos=1&itool=EntrezSystem2.PEntrez.Gene.Gene_ResultsPanel.Gene_RVDocSum	LOC729478	LOC729478	149	http://www.ncbi.nlm.nih.gov/sites/entrez?Db=gene&Cmd=ShowDetailView&TermToSearch=286042&ordinalpos=1&itool=EntrezSystem2.PEntrez.Gene.Gene_ResultsPanel.Gene_RVDocSum	FLJ10661	FLJ10661	164	2.4	1.3	0	0.2	0.0015	0.089	0.062	-0.7	-0.3	-0.1	-0.1	0.23	0.14	0.19
http://www.ensembl.org/Homo_sapiens/Variation/Summary?v=rs1971412	rs1971412	rs1971412	8	0.97	0.03	0	0	4.9e-05	0.75	-0.12	-0.01	G	T	0.36	http://www.ncbi.nlm.nih.gov/sites/entrez?Db=gene&Cmd=ShowDetailView&TermToSearch=157285&ordinalpos=1&itool=EntrezSystem2.PEntrez.Gene.Gene_ResultsPanel.Gene_RVDocSum	DKFZp761P0423	DKFZp761P0423	34	http://www.ncbi.nlm.nih.gov/sites/entrez?Db=gene&Cmd=ShowDetailView&TermToSearch=729478&ordinalpos=1&itool=EntrezSystem2.PEntrez.Gene.Gene_ResultsPanel.Gene_RVDocSum	LOC729478	LOC729478	156	http://www.ncbi.nlm.nih.gov/sites/entrez?Db=gene&Cmd=ShowDetailView&TermToSearch=286042&ordinalpos=1&itool=EntrezSystem2.PEntrez.Gene.Gene_ResultsPanel.Gene_RVDocSum	FLJ10661	FLJ10661	171	2.6	0.9	0.4	0.4	0.0051	0.037	0.03	-0.6	0	0.1	-0.1	0.091	0.084	0.21
http://www.ensembl.org/Homo_sapiens/Variation/Summary?v=rs2976941	rs2976941	rs2976941	8	0.99	0.01	0	0	0.00021	0.75	-0.11	-0.01	T	C	0.4	http://www.ncbi.nlm.nih.gov/sites/entrez?Db=gene&Cmd=ShowDetailView&TermToSearch=157285&ordinalpos=1&itool=EntrezSystem2.PEntrez.Gene.Gene_ResultsPanel.Gene_RVDocSum	DKFZp761P0423	DKFZp761P0423	37	http://www.ncbi.nlm.nih.gov/sites/entrez?Db=gene&Cmd=ShowDetailView&TermToSearch=729478&ordinalpos=1&itool=EntrezSystem2.PEntrez.Gene.Gene_ResultsPanel.Gene_RVDocSum	LOC729478	LOC729478	159	http://www.ncbi.nlm.nih.gov/sites/entrez?Db=gene&Cmd=ShowDetailView&TermToSearch=286042&ordinalpos=1&itool=EntrezSystem2.PEntrez.Gene.Gene_ResultsPanel.Gene_RVDocSum	FLJ10661	FLJ10661	174	2.2	1.1	-0.2	0.6	0.0027	0.27	0.013	-0.6	-0.2	-0.2	-0.2	0.2	0.26	0.34
http://www.ensembl.org/Homo_sapiens/Variation/Summary?v=rs767145	rs767145	rs767145	8	0.98	0	0	0.02	0.0062	8.7e-05	-0.06	-0.09	A	G	0.41	http://www.ncbi.nlm.nih.gov/sites/entrez?Db=gene&Cmd=ShowDetailView&TermToSearch=55174&ordinalpos=1&itool=EntrezSystem2.PEntrez.Gene.Gene_ResultsPanel.Gene_RVDocSum	INTS10	INTS10	17	http://www.ncbi.nlm.nih.gov/sites/entrez?Db=gene&Cmd=ShowDetailView&TermToSearch=4023&ordinalpos=1&itool=EntrezSystem2.PEntrez.Gene.Gene_ResultsPanel.Gene_RVDocSum	LPL	LPL	71	http://www.ncbi.nlm.nih.gov/sites/entrez?Db=gene&Cmd=ShowDetailView&TermToSearch=55790&ordinalpos=1&itool=EntrezSystem2.PEntrez.Gene.Gene_ResultsPanel.Gene_RVDocSum	ChGn	ChGn	186	0.9	-0.1	0.5	-0.2	0.095	0.052	0.27	2.4	0.7	0.2	0.6	0.008	0.062	0.015
http://www.ensembl.org/Homo_sapiens/Variation/Summary?v=rs263	rs263	rs263	8	0.99	0.01	0	0	0.00019	0.31	-0.14	-0.04	T	C	0.17	http://www.ncbi.nlm.nih.gov/sites/entrez?Db=gene&Cmd=ShowDetailView&TermToSearch=4023&ordinalpos=1&itool=EntrezSystem2.PEntrez.Gene.Gene_ResultsPanel.Gene_RVDocSum	LPL	LPL	0	http://www.ncbi.nlm.nih.gov/sites/entrez?Db=gene&Cmd=ShowDetailView&TermToSearch=55174&ordinalpos=1&itool=EntrezSystem2.PEntrez.Gene.Gene_ResultsPanel.Gene_RVDocSum	INTS10	INTS10	103	http://www.ncbi.nlm.nih.gov/sites/entrez?Db=gene&Cmd=ShowDetailView&TermToSearch=6570&ordinalpos=1&itool=EntrezSystem2.PEntrez.Gene.Gene_ResultsPanel.Gene_RVDocSum	SLC18A1	SLC18A1	190	2.1	1.2	0.2	-0.1	0.002	0.047	0.26	-0.3	0.1	-0.3	-0.2	0.083	0.98	0.83
http://www.ensembl.org/Homo_sapiens/Variation/Summary?v=rs291	rs291	rs291	8	0.87	0.12	0	0	1.2e-05	0.34	-0.13	-0.03	C	T	0.26	http://www.ncbi.nlm.nih.gov/sites/entrez?Db=gene&Cmd=ShowDetailView&TermToSearch=4023&ordinalpos=1&itool=EntrezSystem2.PEntrez.Gene.Gene_ResultsPanel.Gene_RVDocSum	LPL	LPL	0	http://www.ncbi.nlm.nih.gov/sites/entrez?Db=gene&Cmd=ShowDetailView&TermToSearch=55174&ordinalpos=1&itool=EntrezSystem2.PEntrez.Gene.Gene_ResultsPanel.Gene_RVDocSum	INTS10	INTS10	106	http://www.ncbi.nlm.nih.gov/sites/entrez?Db=gene&Cmd=ShowDetailView&TermToSearch=6570&ordinalpos=1&itool=EntrezSystem2.PEntrez.Gene.Gene_ResultsPanel.Gene_RVDocSum	SLC18A1	SLC18A1	187	3.2	1.4	0.4	0.3	0.0012	0.03	0.041	-0.5	-0.2	-0.4	-0.3	0.19	0.69	0.62
http://www.ensembl.org/Homo_sapiens/Variation/Summary?v=rs295	rs295	rs295	8	0.87	0.12	0	0	1.2e-05	0.35	-0.13	-0.03	C	A	0.26	http://www.ncbi.nlm.nih.gov/sites/entrez?Db=gene&Cmd=ShowDetailView&TermToSearch=4023&ordinalpos=1&itool=EntrezSystem2.PEntrez.Gene.Gene_ResultsPanel.Gene_RVDocSum	LPL	LPL	0	http://www.ncbi.nlm.nih.gov/sites/entrez?Db=gene&Cmd=ShowDetailView&TermToSearch=55174&ordinalpos=1&itool=EntrezSystem2.PEntrez.Gene.Gene_ResultsPanel.Gene_RVDocSum	INTS10	INTS10	107	http://www.ncbi.nlm.nih.gov/sites/entrez?Db=gene&Cmd=ShowDetailView&TermToSearch=6570&ordinalpos=1&itool=EntrezSystem2.PEntrez.Gene.Gene_ResultsPanel.Gene_RVDocSum	SLC18A1	SLC18A1	186	3.2	1.4	0.4	0.3	0.0011	0.03	0.041	-0.5	-0.2	-0.4	-0.3	0.2	0.69	0.62
http://www.ensembl.org/Homo_sapiens/Variation/Summary?v=rs297	rs297	rs297	8	0.88	0.12	0	0	1.2e-05	0.35	-0.13	-0.03	C	T	0.26	http://www.ncbi.nlm.nih.gov/sites/entrez?Db=gene&Cmd=ShowDetailView&TermToSearch=4023&ordinalpos=1&itool=EntrezSystem2.PEntrez.Gene.Gene_ResultsPanel.Gene_RVDocSum	LPL	LPL	0	http://www.ncbi.nlm.nih.gov/sites/entrez?Db=gene&Cmd=ShowDetailView&TermToSearch=55174&ordinalpos=1&itool=EntrezSystem2.PEntrez.Gene.Gene_ResultsPanel.Gene_RVDocSum	INTS10	INTS10	107	http://www.ncbi.nlm.nih.gov/sites/entrez?Db=gene&Cmd=ShowDetailView&TermToSearch=6570&ordinalpos=1&itool=EntrezSystem2.PEntrez.Gene.Gene_ResultsPanel.Gene_RVDocSum	SLC18A1	SLC18A1	186	3.2	1.4	0.4	0.3	0.0011	0.034	0.04	-0.5	-0.2	-0.4	-0.3	0.21	0.67	0.61
http://www.ensembl.org/Homo_sapiens/Variation/Summary?v=rs301	rs301	rs301	8	0.88	0.11	0	0	1.3e-05	0.36	-0.13	-0.03	C	T	0.26	http://www.ncbi.nlm.nih.gov/sites/entrez?Db=gene&Cmd=ShowDetailView&TermToSearch=4023&ordinalpos=1&itool=EntrezSystem2.PEntrez.Gene.Gene_ResultsPanel.Gene_RVDocSum	LPL	LPL	0	http://www.ncbi.nlm.nih.gov/sites/entrez?Db=gene&Cmd=ShowDetailView&TermToSearch=55174&ordinalpos=1&itool=EntrezSystem2.PEntrez.Gene.Gene_ResultsPanel.Gene_RVDocSum	INTS10	INTS10	107	http://www.ncbi.nlm.nih.gov/sites/entrez?Db=gene&Cmd=ShowDetailView&TermToSearch=6570&ordinalpos=1&itool=EntrezSystem2.PEntrez.Gene.Gene_ResultsPanel.Gene_RVDocSum	SLC18A1	SLC18A1	185	3.1	1.4	0.4	0.3	0.0012	0.031	0.042	-0.5	-0.2	-0.4	-0.3	0.21	0.69	0.61
http://www.ensembl.org/Homo_sapiens/Variation/Summary?v=rs320	rs320	rs320	8	0.94	0.06	0	0	2.7e-05	0.72	-0.11	-0.01	G	T	0.28	http://www.ncbi.nlm.nih.gov/sites/entrez?Db=gene&Cmd=ShowDetailView&TermToSearch=4023&ordinalpos=1&itool=EntrezSystem2.PEntrez.Gene.Gene_ResultsPanel.Gene_RVDocSum	LPL	LPL	0	http://www.ncbi.nlm.nih.gov/sites/entrez?Db=gene&Cmd=ShowDetailView&TermToSearch=55174&ordinalpos=1&itool=EntrezSystem2.PEntrez.Gene.Gene_ResultsPanel.Gene_RVDocSum	INTS10	INTS10	109	http://www.ncbi.nlm.nih.gov/sites/entrez?Db=gene&Cmd=ShowDetailView&TermToSearch=6570&ordinalpos=1&itool=EntrezSystem2.PEntrez.Gene.Gene_ResultsPanel.Gene_RVDocSum	SLC18A1	SLC18A1	183	2.8	1.1	0.5	0.2	0.0032	0.022	0.051	-0.7	-0.4	-0.4	-0.3	0.41	0.94	0.58
http://www.ensembl.org/Homo_sapiens/Variation/Summary?v=rs325	rs325	rs325	8	0.71	0.27	0	0.01	3.3e-06	0.25	-0.18	-0.05	C	T	0.11	http://www.ncbi.nlm.nih.gov/sites/entrez?Db=gene&Cmd=ShowDetailView&TermToSearch=4023&ordinalpos=1&itool=EntrezSystem2.PEntrez.Gene.Gene_ResultsPanel.Gene_RVDocSum	LPL	LPL	0	http://www.ncbi.nlm.nih.gov/sites/entrez?Db=gene&Cmd=ShowDetailView&TermToSearch=55174&ordinalpos=1&itool=EntrezSystem2.PEntrez.Gene.Gene_ResultsPanel.Gene_RVDocSum	INTS10	INTS10	110	http://www.ncbi.nlm.nih.gov/sites/entrez?Db=gene&Cmd=ShowDetailView&TermToSearch=6570&ordinalpos=1&itool=EntrezSystem2.PEntrez.Gene.Gene_ResultsPanel.Gene_RVDocSum	SLC18A1	SLC18A1	183	3.6	0.8	1	0.9	0.0093	0.003	0.0038	-0.3	0	-0.3	-0.2	0.11	0.82	0.68
http://www.ensembl.org/Homo_sapiens/Variation/Summary?v=rs327	rs327	rs327	8	0.96	0.04	0	0	4.9e-05	0.76	-0.11	-0.01	G	T	0.28	http://www.ncbi.nlm.nih.gov/sites/entrez?Db=gene&Cmd=ShowDetailView&TermToSearch=4023&ordinalpos=1&itool=EntrezSystem2.PEntrez.Gene.Gene_ResultsPanel.Gene_RVDocSum	LPL	LPL	0	http://www.ncbi.nlm.nih.gov/sites/entrez?Db=gene&Cmd=ShowDetailView&TermToSearch=55174&ordinalpos=1&itool=EntrezSystem2.PEntrez.Gene.Gene_ResultsPanel.Gene_RVDocSum	INTS10	INTS10	110	http://www.ncbi.nlm.nih.gov/sites/entrez?Db=gene&Cmd=ShowDetailView&TermToSearch=6570&ordinalpos=1&itool=EntrezSystem2.PEntrez.Gene.Gene_ResultsPanel.Gene_RVDocSum	SLC18A1	SLC18A1	183	2.6	1	0.4	0.2	0.0046	0.026	0.053	-0.7	-0.5	-0.4	-0.3	0.51	0.94	0.54
http://www.ensembl.org/Homo_sapiens/Variation/Summary?v=rs328	rs328	rs328	8	0.71	0.28	0	0.02	3.2e-06	0.25	-0.18	-0.05	G	C	0.11	http://www.ncbi.nlm.nih.gov/sites/entrez?Db=gene&Cmd=ShowDetailView&TermToSearch=4023&ordinalpos=1&itool=EntrezSystem2.PEntrez.Gene.Gene_ResultsPanel.Gene_RVDocSum	LPL	LPL	0	http://www.ncbi.nlm.nih.gov/sites/entrez?Db=gene&Cmd=ShowDetailView&TermToSearch=55174&ordinalpos=1&itool=EntrezSystem2.PEntrez.Gene.Gene_ResultsPanel.Gene_RVDocSum	INTS10	INTS10	110	http://www.ncbi.nlm.nih.gov/sites/entrez?Db=gene&Cmd=ShowDetailView&TermToSearch=6570&ordinalpos=1&itool=EntrezSystem2.PEntrez.Gene.Gene_ResultsPanel.Gene_RVDocSum	SLC18A1	SLC18A1	183	3.6	0.8	1.1	0.9	0.0089	0.003	0.0039	-0.3	0	-0.3	-0.2	0.11	0.83	0.68
http://www.ensembl.org/Homo_sapiens/Variation/Summary?v=rs331	rs331	rs331	8	0.94	0.06	0	0	2.5e-05	0.74	-0.11	-0.01	A	G	0.27	http://www.ncbi.nlm.nih.gov/sites/entrez?Db=gene&Cmd=ShowDetailView&TermToSearch=4023&ordinalpos=1&itool=EntrezSystem2.PEntrez.Gene.Gene_ResultsPanel.Gene_RVDocSum	LPL	LPL	0	http://www.ncbi.nlm.nih.gov/sites/entrez?Db=gene&Cmd=ShowDetailView&TermToSearch=55174&ordinalpos=1&itool=EntrezSystem2.PEntrez.Gene.Gene_ResultsPanel.Gene_RVDocSum	INTS10	INTS10	111	http://www.ncbi.nlm.nih.gov/sites/entrez?Db=gene&Cmd=ShowDetailView&TermToSearch=6570&ordinalpos=1&itool=EntrezSystem2.PEntrez.Gene.Gene_ResultsPanel.Gene_RVDocSum	SLC18A1	SLC18A1	182	2.8	1.1	0.4	0.2	0.0026	0.025	0.051	-0.7	-0.4	-0.4	-0.3	0.44	0.97	0.57
http://www.ensembl.org/Homo_sapiens/Variation/Summary?v=rs12679834	rs12679834	rs12679834	8	0.74	0.24	0	0.01	4.1e-06	0.24	-0.18	-0.05	C	T	0.12	http://www.ncbi.nlm.nih.gov/sites/entrez?Db=gene&Cmd=ShowDetailView&TermToSearch=4023&ordinalpos=1&itool=EntrezSystem2.PEntrez.Gene.Gene_ResultsPanel.Gene_RVDocSum	LPL	LPL	0	http://www.ncbi.nlm.nih.gov/sites/entrez?Db=gene&Cmd=ShowDetailView&TermToSearch=55174&ordinalpos=1&itool=EntrezSystem2.PEntrez.Gene.Gene_ResultsPanel.Gene_RVDocSum	INTS10	INTS10	111	http://www.ncbi.nlm.nih.gov/sites/entrez?Db=gene&Cmd=ShowDetailView&TermToSearch=6570&ordinalpos=1&itool=EntrezSystem2.PEntrez.Gene.Gene_ResultsPanel.Gene_RVDocSum	SLC18A1	SLC18A1	182	3.6	0.7	1.1	0.9	0.013	0.0023	0.0039	-0.3	0	-0.3	-0.2	0.098	0.89	0.69
http://www.ensembl.org/Homo_sapiens/Variation/Summary?v=rs11570891	rs11570891	rs11570891	8	0.55	0.44	0	0.02	1.5e-06	0.42	-0.18	-0.03	T	C	0.13	http://www.ncbi.nlm.nih.gov/sites/entrez?Db=gene&Cmd=ShowDetailView&TermToSearch=4023&ordinalpos=1&itool=EntrezSystem2.PEntrez.Gene.Gene_ResultsPanel.Gene_RVDocSum	LPL	LPL	0	http://www.ncbi.nlm.nih.gov/sites/entrez?Db=gene&Cmd=ShowDetailView&TermToSearch=55174&ordinalpos=1&itool=EntrezSystem2.PEntrez.Gene.Gene_ResultsPanel.Gene_RVDocSum	INTS10	INTS10	113	http://www.ncbi.nlm.nih.gov/sites/entrez?Db=gene&Cmd=ShowDetailView&TermToSearch=6570&ordinalpos=1&itool=EntrezSystem2.PEntrez.Gene.Gene_ResultsPanel.Gene_RVDocSum	SLC18A1	SLC18A1	180	3.9	1	1	0.9	0.005	0.0038	0.0035	-0.4	-0.1	-0.3	-0.2	0.19	0.87	0.55
[truncated: 580 more rows]
